# Supplementary material for: Analysis of the lipid body proteome of the oleaginous alga Lobosphaera incisa
Source: BMC Plant Biol. 2017 Jun 6;17:98. doi: 10.1186/s12870-017-1042-2 (PMC5461629; doi:10.1186/s12870-017-1042-2)
Supplement: Supplementary file 1 — LC-MS/MS dataset used for LBP identification. Specifications of LC-MS/MS measurements and data analysis are given and the data obtained are presented along with each filtering step in the identification of LBP candidates. (XLSX 7844 kb) [file 12870_2017_1042_MOESM1_ESM.xlsx]

## Sheet: dataset information
LC-MS/MS specifications:
(all instruments from Thermo Fisher Scientific, Waltham, USA)
Washing peptides	Acclaim PepMap 100 pre-column (C18 packing material, dimensions: 0.1 x 2 cm, 3 µm particle size, 100 Å pore size)
	98 % water, 2 % acetonitrile, 0.07 % trifluoroacetic acid at 25 µL/min for 6 min
Analytical peptide separation	Acclaim PepMap Rapid Separation Liquid Chromatography column (C18 packing material, dimensions: 0.075 x 15 cm, 3 µm particle size, 100 Å pore size)
	Solvent gradient from 98 % solvent A (99.9 % water, 0.1 % formic acid) and 2 % solvent B (80 % acetonitrile, 19.9 % water, 0.1 % formic acid) to 40 % solvent B within 40 min, flow rate of 0.3 µL/min
Online ionization	Nanospray Flex Ion Source at 2.4 kV
MS/MS	Orbitrap Fourier Transform-analyzer (mass over charge range: 300-1850, resolution: 30000) with parallel collision-induced dissociation fragmentation in the Linear Trap Quadrupole Velos Pro ion trap
Method programming and data acquisition	XCalibur 2.2 software
Database for protein identification	Lobosphaera incisa nuclear genome version 3.1 (unpublished data), mitochondrial genome [1], chloroplast genome [2]
Mass tolerances	10 ppm for precursor ions, 0.6 Da for fragment ions
Results filtered in Proteome Discoverer	Only proteins considered that were identified by at least 2 peptides, only peptides considered that were identified with at least medium confidence.
Abbreviations:
PSMs = Peptide Spectral Matches
NSAF = Normalized Spectral Abundance Factor
References	1. Tourasse NJ, Shtaida N, Khozin-Goldberg I, Boussiba S, Vallon O: The complete mitochondrial genome sequence of the green microalga Lobosphaera (Parietochloris) incisa reveals a new type of palindromic repetitive repeat. BMC Genomics 2015, 16:580.
	2. Tourasse NJ, Barbi T, Waterhouse JC, Shtaida N, Leu S, Boussiba S, Purton S, Vallon O: The complete sequence of the chloroplast genome of the green microalga Lobosphaera (Parietochloris) incisa. Mitochondrial DNA A DNA Mapp Seq Anal 2016, 27:2073–2075.

## Sheet: all peptides identified
Cellular fraction							Lipid Body fraction									Total protein extract									Total membrane fraction									Soluble fraction
Technical replicate #							1			2			3			1			2			3			1			2			3			1			2			3
Accession	Description	ΣCoverage	Σ# Proteins	Σ# Unique Peptides	Σ# Peptides	Σ# PSMs	Coverage A(7,8,9)	# Peptides A(7,8,9)	# PSM A(7,8,9)	Coverage B(7,8,9)	# Peptides B(7,8,9)	# PSM B(7,8,9)	Coverage C(7,8,9)	# Peptides C(7,8,9)	# PSM C(7,8,9)	Coverage D(7,8,9)	# Peptides D(7,8,9)	# PSM D(7,8,9)	Coverage E(7,8,9)	# Peptides E(7,8,9)	# PSM E(7,8,9)	Coverage F(7,8,9)	# Peptides F(7,8,9)	# PSM F(7,8,9)	Coverage G(7,8,9)	# Peptides G(7,8,9)	# PSM G(7,8,9)	Coverage H(7,8,9)	# Peptides H(7,8,9)	# PSM H(7,8,9)	Coverage I(7,8,9)	# Peptides I(7,8,9)	# PSM I(7,8,9)	Coverage J(7,8,9)	# Peptides J(7,8,9)	# PSM J(7,8,9)	Coverage K(7,8,9)	# Peptides K(7,8,9)	# PSM K(7,8,9)	Coverage L(7,8,9)	# Peptides L(7,8,9)	# PSM L(7,8,9)	# AAs	MW [kDa]	calc. pI
atpB.p1	product=ATP synthase CF1 subunit beta; Note=ATP synthase CF1 subunit beta;	92.75	1	32	35	675	78.67	23	38	73.71	20	34	37.68	15	39	68.94	20	34	78.88	29	166	72.46	22	41	40.37	13	16	30.43	10	12	34.58	11	14	50.93	15	23	76.4	24	104	84.89	26	154	483	52.1229	5.19873
	Sequence	# PSMs	# Proteins	# Protein Groups	Protein Group Accessions	Modifications	A7	C7	E7	I7	K7	XCorr A7	XCorr E7	XCorr G7	XCorr I7	A8	C8	E8	I8	K8	XCorr A8	XCorr E8	XCorr G8	XCorr I8	A9	C9	E9	I9	K9	XCorr A9	XCorr E9	XCorr G9	XCorr I9	B7	D7	F7	J7	L7	XCorr B7	XCorr F7	XCorr H7	XCorr J7	XCorr L7	B8	D8	F8	H8	J8	L8
	FLSQPFFVAEVFTGSPGK	44	1	1	atpB.p1		High		High	High	High	5.25891	5.41274	5.34535	4.50328																			High	High	High	High	High	4.34035	4.9711	4.63865	4.61464	5.36741
	IFNVLGEPVDNLGPVEAK	50	1	1	atpB.p1		High		High	High	High	5.04723	5.11879	5.02695	4.72342																			High	High	High	High	High	4.29285	4.58927	3.85725	3.77252	5.3221
	MPSAVGYQPTLATEMGGLQER	10	1	1	atpB.p1		High	High	High		High	4.93536	5.40348																					High		High			5.29212	4.35465
	YKELQDIIAILGLDELSEEDRLTVAR	30	1	1	atpB.p1		High		High	Medium	High	4.89573	4.56991	4.14219	2.71218																			High	High		High	High	4.75987			5.15157	4.05423
	FVQAGSEVSALLGR	28	1	1	atpB.p1		High	High	High	High	High	4.45133	4.71021	2.97666	4.51698																			High	High	High	High	High	3.87834	3.66342	3.49782	4.45987	3.50164
	GIYPAVDPLDSTSTMLQPWIVGEEHYECAQNVK	7	1	1	atpB.p1	C28(Carbamidomethyl)	High				High	4.45107																						High		High			3.18051	3.73978
	GMDVTDTGNPLTVPVGPATLGR	20	1	1	atpB.p1		High		High	High	High	4.42727	4.35689	2.71477	2.87236																			High	High	High	High	High	3.44095	3.52996	4.66688	4.04416	4.36584
	DGSITSIQAVYVPADDLTDPAPATTFAHLDATTVLSR	9	1	1	atpB.p1		High					4.22774																						High	High	High		High	5.15363	3.60259			4.49398
	DINKQDVLLFIDNIFR	24	1	1	atpB.p1		High		High		High	4.12832	5.28872	3.76779																				High	High	High	High	High	4.52428	3.97962		4.77799	5.14011
	VGLTALTMAEYFR	16	1	1	atpB.p1		High		High	High	High	4.04515	4.40266	3.59171	3.55752																			High	High	High	High	High	4.26377	3.58346	3.2821	3.5166	4.41083
	ITQIIGPVLDVSFPPGK	45	1	1	atpB.p1		High		High		High	4.03085	4.87223																					High	High	High	High	High	3.03495	3.12849	3.57736	4.39837	5.13574
	VALVYGQMNEPPGAR	16	1	1	atpB.p1		High	High	High		High	3.98962	3.88999																					High	High	High	High	High	3.34056	4.61813		4.20801	3.8965
	AHGGVSVFGGVGER	24	1	1	atpB.p1		High	High	High	High	High	3.62126	3.87318		3.38106																			High	High	High		High	3.99454	3.56152	3.11443		3.0335
	VIDEDRISESK	6	1	1	atpB.p1		High	High			High	3.59635																								High	High			3.51525		3.75583
	TREGNDLYMEMKESK	2	1	1	atpB.p1		High	High				3.55868
	TVLIMELINNIAK	16	1	1	atpB.p1		High		High	High	High	3.42487	3.77178	3.40358	3.93388																			High	High	High	High	High	4.14333	3.45326		3.2528	2.48958
	SAPAFVDLDTKLSIFETGIK	6	1	1	atpB.p1		High		Medium			3.41484	3.10161																					High		High			3.97518	2.91919
	ITQIIGPVLDVSFPPGKMPNIYNALVVR	2	1	1	atpB.p1		High					3.34181																						Medium					2.9509
	AVSMNATDGLMR	6	1	1	atpB.p1		High	High			High	3.04418																								High				3.43709
	TVLIMELINNIAK	28	1	1	atpB.p1	M5(Oxidation)	High		High		High	2.92316	4.23099																					High	High	High		High	2.98388	4.17677			4.20984
	VDEAISKADSLKDK	2	1	1	atpB.p1		Medium	Medium				2.88035
	MPNIYNALVVR	11	1	1	atpB.p1		Medium	High	High		Medium	2.47703	3.01491																						High	High	High	High		2.49899		2.63483	2.39904
	IGLFGGAGVGK	24	2	2	atpB.p1;g3526.p1		Medium	High	High	High	High	2.39936	2.9821	2.69691	2.6464																			Medium	High	High	High	High	2.63735	2.56775	2.58952	3.01928	3.24016
	VVDLLAPYR	17	1	1	atpB.p1		Medium	Medium	High	High	High	2.35563	2.92293	2.74469	2.76371																					Medium	High	High		2.46285	2.80076	2.68156	2.69575
	GKNQAGQEIAITCEVQQLLGDHCVR	7	1	1	atpB.p1	C13(Carbamidomethyl); C23(Carbamidomethyl)			High				4.8208																					High		High		High	4.74764	4.38748			3.3698
	GMDVTDTGNPLTVPVGPATLGR	33	1	1	atpB.p1	M2(Oxidation)			High	High	High		4.48178	3.00013	3.54535																			High	High	High	High	High	4.5266	3.38527		4.12741	4.58944
	VALVYGQMNEPPGAR	29	1	1	atpB.p1	M8(Oxidation)		High	High		High		4.58919	3.37968																				High	High	High	High	High	3.88989	4.73326		3.92129	4.66226
	AVSMNATDGLMR	17	1	1	atpB.p1	M4(Oxidation); M11(Oxidation)			High		High		3.3																					High	High			High	3.02502				3.69179
	NQAGQEIAITCEVQQLLGDHCVR	4	1	1	atpB.p1	C11(Carbamidomethyl); C21(Carbamidomethyl)			Medium		High		2.62611																					Medium				Medium	2.98618				2.55369
	TREGNDLYMEMK	2	1	1	atpB.p1			High
	AVSMNATDGLMR	10	1	1	atpB.p1	M11(Oxidation)		High	High		High		3.32016																						High	High		High		3.03049			3.07432
	MPSAVGYQPTLATEMGGLQER	8	1	1	atpB.p1	M1(Oxidation)		High	High		High		4.30624																							High				5.79428
	MRVGLTALTMAEYFR	1	1	1	atpB.p1			Medium
	SAPAFVDLDTK	11	1	1	atpB.p1			Medium	High		Medium		3.14169	2.3357																					Medium	Medium		High		2.41575	2.4382		2.70951
	LSIFETGIK	8	1	1	atpB.p1			Medium	Medium	Medium	Medium		2.29188	2.25523	2.16947																							High					2.56018
	YVSLAETIQGFNFILSGELDDLPEQAFYLVGK	10	1	1	atpB.p1				High		High		4.92249																						High		High	High				5.00353	4.15534
	MPSAVGYQPTLATEMGGLQER	18	1	1	atpB.p1	M1(Oxidation); M15(Oxidation)			High		High		5.89423																						High	High		High		4.7811			5.63764
	VGLTALTMAEYFR	33	1	1	atpB.p1	M8(Oxidation)			High		High		4.13167																						High	High		High		2.54573			4.44659
	ELQDIIAILGLDELSEEDRLTVAR	3	1	1	atpB.p1				Medium				2.48349																						High			High					2.88773
	TREGNDLYMEMK	4	1	1	atpB.p1	M9(Oxidation); M11(Oxidation)			High				2.97089																						High			High					2.63405
	MPNIYNALVVR	18	1	1	atpB.p1	M1(Oxidation)			High		High		3.14078																						Medium			High					3.16017
	GIYPAVDPLDSTSTMLQPWIVGEEHYECAQNVK	4	1	1	atpB.p1	M15(Oxidation); C28(Carbamidomethyl)			High				3.7676																									High					3.60381
	ITQIIGPVLDVSFPPGKMPNIYNALVVR	6	1	1	atpB.p1	M18(Oxidation)			High		Medium		3.43082																							Medium				2.4412
	MPSAVGYQPTLATEMGGLQERITSTK	1	1	1	atpB.p1	M15(Oxidation)			Medium				2.71874
	VVDLLAPYRR	2	1	1	atpB.p1				Medium				2.44617																									Medium					2.14668
	RGGKIGLFGGAGVGK	2	1	1	atpB.p1				Medium				2.29346
	VIDEDRISESKVALVYGQMNEPPGAR	1	1	1	atpB.p1	M19(Oxidation)					Medium
g5834.p2	nuclear encoded predicted protein	87.9	3	1	50	500	69.37	31	42	73.1	32	48	58.04	33	78	44.66	19	22	73.23	35	100	59.33	25	32	18.79	8	9	16.73	7	8	12.74	5	7	36.16	16	18	59.97	24	61	65.89	29	75	777	77.2404	4.94482
	Sequence	# PSMs	# Proteins	# Protein Groups	Protein Group Accessions	Modifications	A7	C7	E7	I7	K7	XCorr A7	XCorr E7	XCorr G7	XCorr I7	A8	C8	E8	I8	K8	XCorr A8	XCorr E8	XCorr G8	XCorr I8	A9	C9	E9	I9	K9	XCorr A9	XCorr E9	XCorr G9	XCorr I9	B7	D7	F7	J7	L7	XCorr B7	XCorr F7	XCorr H7	XCorr J7	XCorr L7	B8	D8	F8	H8	J8	L8
	SAAQATQQAASESAGSAGQILQDSANAASDK	12	4	2	g5834.p2;g5834.p1											High		High		High	6.4108	7.52722																							High	High		High	High
	AGAQSATNVASSAAQQAQQGAQAGTQR	31	4	2	g5834.p2;g5834.p1											High	High	High	High	High	6.22805	6.64408	5.68266	5.26398																				High	High	High	High	High	High
	SAAQATQQAASESAGSAGQILQDSANAASDKAAAAGQQVK	5	4	2	g5834.p2;g5834.p1											High		High			6.06017	5.06002																						High					High
	DNTQAAASAASDTLGVYAQATR	21	4	2	g5834.p2;g5834.p1											High	High	High		High	5.74333	6.14113																						High	High	High			High
	DTTYATAQAAGDTAAAAAQQVK	23	4	2	g5834.p2;g5834.p1											High	High	High		High	5.7329	6.32967																						High	High	High			High
	ASEAAHVAAEYATAAKDR	7	4	2	g5834.p2;g5834.p1											High	High				5.52286																							High
	AAAQSTYDTTASAAQQAK	25	4	2	g5834.p2;g5834.p1											High	High	High	High	High	5.44659	5.45072	5.5178	5.05855																				High	High	High	High	High	High
	VTMPAVIVGEPIAEEEETFPTGPR	15	1	1	g5834.p2	M3(Oxidation)										High		High		High	5.43152	4.93814																						High		High			High
	AKDQTAETTQSAATAAYDTAGR	15	4	2	g5834.p2;g5834.p1											High	High	High		High	5.40458	5.16185																						High	High	High		High	High
	ASEAAHVAAEYATAAK	24	4	2	g5834.p2;g5834.p1											High	High	High		High	5.37921	5.25396	3.26007																					High	High	High		High	High
	AKETVGEVAEAAKEK	11	4	2	g5834.p2;g5834.p1											High	High	High			5.37785	5.88088																						High		High
	LIISPPQPGTIDDVDYGADMAPEAQEDLTK	9	4	2	g5834.p2;g5834.p1											High		Medium		High	5.27236	3.13924																						High		High		Medium
	EAAATAADKTQQAASATR	22	4	2	g5834.p2;g5834.p1											High	High	High	High	High	5.17171	5.14917	5.1843	5.51492																				High	High	High	High	High	High
	SAAQSAYDTTASAAQQAK	29	4	2	g5834.p2;g5834.p1											High	High	High		High	5.07328	5.61215	3.80278																					High	High	High	High	High	High
	ARDNTQAAASAASDTLGVYAQATR	10	4	2	g5834.p2;g5834.p1											High	High	High		High	5.03781	4.44617																						High		High			Medium
	VTMPAVIVGEPIAEEEETFPTGPR	8	1	1	g5834.p2											High		High		High	4.55206	4.31396																						High
	DTTSDVAQTAYDK	8	4	2	g5834.p2;g5834.p1											High	High			High	4.48889																									High		High
	DTAYGTAQVAGDKAAAAAQQVK	9	4	2	g5834.p2;g5834.p1											High	High	High		High	4.44153	4.55429																						High		Medium			High
	EAAATAADKTQQAASATRDTAASAGAK	4	4	2	g5834.p2;g5834.p1											High	High				4.43271																							High
	ASSMATSAAEQATQGLTASLAATAAGTDVSATSGPHTIR	4	4	2	g5834.p2;g5834.p1											High	High				4.43069																							High		Medium
	DTTADVAQTAYDK	14	4	2	g5834.p2;g5834.p1											High	High	High		High	4.12185	4.72748	3.39662																						High	High		High	High
	SASAAQQVKEGTQAAAK	1	4	2	g5834.p2;g5834.p1											High					4.08258
	DTAYGTAQVAGDKAAATAEQVKEGTK	3	4	2	g5834.p2;g5834.p1											High	High				3.98766																							High
	AKAEAQPLVDKTADTAR	3	4	2	g5834.p2;g5834.p1											High	High				3.98399																							High
	AKETVGEVAEAAK	13	4	2	g5834.p2;g5834.p1											High	High	High		High	3.83166	3.91076																							High	High	High	High	High
	LQAAAGLAADKTR	11	4	2	g5834.p2;g5834.p1											High	High	High			3.82897	4.20273																						High	High	High		High	High
	TTAGSTQVLTPTTPQVVSVALPPEISQVQTAK	8	3	2	g5834.p2;g5834.p1											High		High		Medium	3.82438	3.84378																						High		Medium			Medium
	QGAQSTASWVAEK	11	4	2	g5834.p2;g5834.p1											High	High	High			3.81399	3.6771																						High	High				High
	TAYDTTASVAQQAK	21	4	2	g5834.p2;g5834.p1											High	High	High	High	High	3.74644	4.34138	4.08923	4.39824																				High	High	High	Medium	High	High
	AEAQPLVDKTADTAR	10	4	2	g5834.p2;g5834.p1											High	High	High			3.63929	3.80779																						High		High			High
	VGLVVPDNPVADQPTVAASVVR	27	3	2	g5834.p2;g5834.p1											High	High	High	High	High	3.41513	4.31552	3.08458	4.79275																				High	High	High	High	High	High
	DTTYGTAQAAYDK	7	4	2	g5834.p2;g5834.p1											High	High			High	3.09489																									High		High
	VLGSASAAGEQGKEAAATAADKTQQAASATR	3	4	2	g5834.p2;g5834.p1												High																											High
	EKLQAAAGLAADKTR	1	4	2	g5834.p2;g5834.p1																																							High
	DQTKAAGQQVQHSAGETAEQAK	1	4	2	g5834.p2;g5834.p1																																							High
	AKDQTAETTQSAATAAYDTAGRYYEK	1	4	2	g5834.p2;g5834.p1																																							High
	LIISPPQPGTIDDVDYGADMAPEAQEDLTK	17	4	2	g5834.p2;g5834.p1	M20(Oxidation)												High		High		6.17549																						High	High	High			High
	QATQNAASAAYETVAGLVAGTGDKAK	2	4	2	g5834.p2;g5834.p1													High				4.04886																						High
	ASSMATSAAEQATQGLTASLAATAAGTDVSATSGPHTIR	4	4	2	g5834.p2;g5834.p1	M4(Oxidation)												High				5.17219																						Medium					High
	DTTADVAQTAYDKSAAAAEQVK	2	4	2	g5834.p2;g5834.p1													High				5.10588																						Medium
	LQAAAGLAADK	10	4	2	g5834.p2;g5834.p1												Medium	High		Medium		3.30101																						Medium	Medium	Medium		Medium	Medium
	DQTAETTQSAATAAYDTAGR	10	4	2	g5834.p2;g5834.p1												High	High		High		7.07394																											High
	DRVLGSASAAGEQGK	1	4	2	g5834.p2;g5834.p1												High
	DTTSDVAQTAYDKSASAAQQVK	2	4	2	g5834.p2;g5834.p1												High	High				3.61908
	DTTYGTAQAAYDKTASTAQQAK	2	4	2	g5834.p2;g5834.p1												High	Medium				3.3364
	STSFDHHDEWKQRPTAMHASDMGR	2	4	2	g5834.p2;g5834.p1												Medium
	DTAYGTAQVAGDKAAATAEQVK	3	4	2	g5834.p2;g5834.p1												Medium	High				3.87492																											High
	QATQNAASAAYETVAGLVAGTGDK	9	4	2	g5834.p2;g5834.p1													High		High		5.89994																							High				High
	STSFDHHDEWK	3	4	2	g5834.p2;g5834.p1													High				3.12214																							Medium				High
	AAAAAQQVKDTTADVAQTAYDK	1	4	2	g5834.p2;g5834.p1													High				3.91326
	EKLQAAAGLAADK	1	4	2	g5834.p2;g5834.p1													Medium				2.74799
	HNEEEAATLGGAAMDSDTAGMTEDTANQLSEASTAAAQK	3	4	2	g5834.p2;g5834.p1	M14(Oxidation); M21(Oxidation)														High
	ETVGEVAEAAK	1	4	2	g5834.p2;g5834.p1																																												Medium
g5834.p1	nuclear encoded predicted protein	87.82	3	1	50	489	69.17	31	41	72.93	32	47	58.42	33	78	44.95	19	22	73.06	35	98	59.07	25	32	18.91	8	9	16.84	7	8	12.82	5	7	36.4	16	18	59.72	24	57	63.21	28	72	772	76.7732	4.95752
	Sequence	# PSMs	# Proteins	# Protein Groups	Protein Group Accessions	Modifications	A7	C7	E7	I7	K7	XCorr A7	XCorr E7	XCorr G7	XCorr I7	A8	C8	E8	I8	K8	XCorr A8	XCorr E8	XCorr G8	XCorr I8	A9	C9	E9	I9	K9	XCorr A9	XCorr E9	XCorr G9	XCorr I9	B7	D7	F7	J7	L7	XCorr B7	XCorr F7	XCorr H7	XCorr J7	XCorr L7	B8	D8	F8	H8	J8	L8
	SAAQATQQAASESAGSAGQILQDSANAASDK	12	4	2	g5834.p2;g5834.p1											High		High		High	6.4108	7.52722																							High	High		High	High
	AGAQSATNVASSAAQQAQQGAQAGTQR	31	4	2	g5834.p2;g5834.p1											High	High	High	High	High	6.22805	6.64408	5.68266	5.26398																				High	High	High	High	High	High
	SAAQATQQAASESAGSAGQILQDSANAASDKAAAAGQQVK	5	4	2	g5834.p2;g5834.p1											High		High			6.06017	5.06002																						High					High
	DNTQAAASAASDTLGVYAQATR	21	4	2	g5834.p2;g5834.p1											High	High	High		High	5.74333	6.14113																						High	High	High			High
	DTTYATAQAAGDTAAAAAQQVK	23	4	2	g5834.p2;g5834.p1											High	High	High		High	5.7329	6.32967																						High	High	High			High
	ASEAAHVAAEYATAAKDR	7	4	2	g5834.p2;g5834.p1											High	High				5.52286																							High
	AAAQSTYDTTASAAQQAK	25	4	2	g5834.p2;g5834.p1											High	High	High	High	High	5.44659	5.45072	5.5178	5.05855																				High	High	High	High	High	High
	AKDQTAETTQSAATAAYDTAGR	15	4	2	g5834.p2;g5834.p1											High	High	High		High	5.40458	5.16185																						High	High	High		High	High
	ASEAAHVAAEYATAAK	24	4	2	g5834.p2;g5834.p1											High	High	High		High	5.37921	5.25396	3.26007																					High	High	High		High	High
	AKETVGEVAEAAKEK	11	4	2	g5834.p2;g5834.p1											High	High	High			5.37785	5.88088																						High		High
	LIISPPQPGTIDDVDYGADMAPEAQEDLTK	9	4	2	g5834.p2;g5834.p1											High		Medium		High	5.27236	3.13924																						High		High		Medium
	EAAATAADKTQQAASATR	22	4	2	g5834.p2;g5834.p1											High	High	High	High	High	5.17171	5.14917	5.1843	5.51492																				High	High	High	High	High	High
	SAAQSAYDTTASAAQQAK	29	4	2	g5834.p2;g5834.p1											High	High	High		High	5.07328	5.61215	3.80278																					High	High	High	High	High	High
	ARDNTQAAASAASDTLGVYAQATR	10	4	2	g5834.p2;g5834.p1											High	High	High		High	5.03781	4.44617																						High		High			Medium
	VTMPAVIVEEEETFPTGPR	7	1	1	g5834.p1											High		High		High	4.65131	3.47478																						High		High
	DTTSDVAQTAYDK	8	4	2	g5834.p2;g5834.p1											High	High			High	4.48889																									High		High
	DTAYGTAQVAGDKAAAAAQQVK	9	4	2	g5834.p2;g5834.p1											High	High	High		High	4.44153	4.55429																						High		Medium			High
	EAAATAADKTQQAASATRDTAASAGAK	4	4	2	g5834.p2;g5834.p1											High	High				4.43271																							High
	ASSMATSAAEQATQGLTASLAATAAGTDVSATSGPHTIR	4	4	2	g5834.p2;g5834.p1											High	High				4.43069																							High		Medium
	DTTADVAQTAYDK	14	4	2	g5834.p2;g5834.p1											High	High	High		High	4.12185	4.72748	3.39662																						High	High		High	High
	SASAAQQVKEGTQAAAK	1	4	2	g5834.p2;g5834.p1											High					4.08258
	DTAYGTAQVAGDKAAATAEQVKEGTK	3	4	2	g5834.p2;g5834.p1											High	High				3.98766																							High
	AKAEAQPLVDKTADTAR	3	4	2	g5834.p2;g5834.p1											High	High				3.98399																							High
	AKETVGEVAEAAK	13	4	2	g5834.p2;g5834.p1											High	High	High		High	3.83166	3.91076																							High	High	High	High	High
	LQAAAGLAADKTR	11	4	2	g5834.p2;g5834.p1											High	High	High			3.82897	4.20273																						High	High	High		High	High
	TTAGSTQVLTPTTPQVVSVALPPEISQVQTAK	8	3	2	g5834.p2;g5834.p1											High		High		Medium	3.82438	3.84378																						High		Medium			Medium
	QGAQSTASWVAEK	11	4	2	g5834.p2;g5834.p1											High	High	High			3.81399	3.6771																						High	High				High
	TAYDTTASVAQQAK	21	4	2	g5834.p2;g5834.p1											High	High	High	High	High	3.74644	4.34138	4.08923	4.39824																				High	High	High	Medium	High	High
	AEAQPLVDKTADTAR	10	4	2	g5834.p2;g5834.p1											High	High	High			3.63929	3.80779																						High		High			High
	VGLVVPDNPVADQPTVAASVVR	27	3	2	g5834.p2;g5834.p1											High	High	High	High	High	3.41513	4.31552	3.08458	4.79275																				High	High	High	High	High	High
	DTTYGTAQAAYDK	7	4	2	g5834.p2;g5834.p1											High	High			High	3.09489																									High		High
	VLGSASAAGEQGKEAAATAADKTQQAASATR	3	4	2	g5834.p2;g5834.p1												High																											High
	EKLQAAAGLAADKTR	1	4	2	g5834.p2;g5834.p1																																							High
	DQTKAAGQQVQHSAGETAEQAK	1	4	2	g5834.p2;g5834.p1																																							High
	AKDQTAETTQSAATAAYDTAGRYYEK	1	4	2	g5834.p2;g5834.p1																																							High
	LIISPPQPGTIDDVDYGADMAPEAQEDLTK	17	4	2	g5834.p2;g5834.p1	M20(Oxidation)												High		High		6.17549																						High	High	High			High
	QATQNAASAAYETVAGLVAGTGDKAK	2	4	2	g5834.p2;g5834.p1													High				4.04886																						High
	ASSMATSAAEQATQGLTASLAATAAGTDVSATSGPHTIR	4	4	2	g5834.p2;g5834.p1	M4(Oxidation)												High				5.17219																						Medium					High
	DTTADVAQTAYDKSAAAAEQVK	2	4	2	g5834.p2;g5834.p1													High				5.10588																						Medium
	LQAAAGLAADK	10	4	2	g5834.p2;g5834.p1												Medium	High		Medium		3.30101																						Medium	Medium	Medium		Medium	Medium
	DQTAETTQSAATAAYDTAGR	10	4	2	g5834.p2;g5834.p1												High	High		High		7.07394																											High
	DRVLGSASAAGEQGK	1	4	2	g5834.p2;g5834.p1												High
	DTTSDVAQTAYDKSASAAQQVK	2	4	2	g5834.p2;g5834.p1												High	High				3.61908
	DTTYGTAQAAYDKTASTAQQAK	2	4	2	g5834.p2;g5834.p1												High	Medium				3.3364
	STSFDHHDEWKQRPTAMHASDMGR	2	4	2	g5834.p2;g5834.p1												Medium
	DTAYGTAQVAGDKAAATAEQVK	3	4	2	g5834.p2;g5834.p1												Medium	High				3.87492																											High
	QATQNAASAAYETVAGLVAGTGDK	9	4	2	g5834.p2;g5834.p1													High		High		5.89994																							High				High
	STSFDHHDEWK	3	4	2	g5834.p2;g5834.p1													High				3.12214																							Medium				High
	VTMPAVIVEEEETFPTGPR	5	1	1	g5834.p1	M3(Oxidation)												High				5.21064
	AAAAAQQVKDTTADVAQTAYDK	1	4	2	g5834.p2;g5834.p1													High				3.91326
	EKLQAAAGLAADK	1	4	2	g5834.p2;g5834.p1													Medium				2.74799
	HNEEEAATLGGAAMDSDTAGMTEDTANQLSEASTAAAQK	3	4	2	g5834.p2;g5834.p1	M14(Oxidation); M21(Oxidation)														High
	ETVGEVAEAAK	1	4	2	g5834.p2;g5834.p1																																												Medium
g7817.p1	nuclear encoded predicted protein	87.16	1	15	15	172										37.16	7	12	63.51	10	43	19.93	4	7	12.5	2	4	12.5	2	6	16.89	3	5	34.46	5	9	75.68	12	36	71.96	12	50	296	30.9068	6.3667
	Sequence	# PSMs	# Proteins	# Protein Groups	Protein Group Accessions	Modifications	A7	C7	E7	I7	K7	XCorr A7	XCorr E7	XCorr G7	XCorr I7	A8	C8	E8	I8	K8	XCorr A8	XCorr E8	XCorr G8	XCorr I8	A9	C9	E9	I9	K9	XCorr A9	XCorr E9	XCorr G9	XCorr I9	B7	D7	F7	J7	L7	XCorr B7	XCorr F7	XCorr H7	XCorr J7	XCorr L7	B8	D8	F8	H8	J8	L8
	YYAPILAMLFSLNNLADGSK	23	1	1	g7817.p1													High	High	High		6.3245	5.84025	5.18027																					High	High	High	High	High
	YYAPILAMLFSLNNLADGSK	30	1	1	g7817.p1	M8(Oxidation)												High	High	High		6.51453	4.03421	4.59931																					High	High	High	High	High
	VVIGDLNSLDAAADAAR	35	1	1	g7817.p1													High	High	High		5.59351	4.75861	4.74719																					High	High	High	High	High
	WSVVHVDDAAAAYLAALQHAK	14	1	1	g7817.p1													Medium		High		4.08374																							High				High
	RVLGWEATQPNDFAA	11	1	1	g7817.p1													High		High		3.58172																							High				Medium
	QLSSAGGEPLPVK	11	1	1	g7817.p1													High	High	High		3.0792		3.8507																					High	High		High	High
	AGEVYNIVAPYSVTALEMAQHVSK	8	1	1	g7817.p1													High		High		4.14039																							Medium				Medium
	VLGWEATQPNDFAA	2	1	1	g7817.p1																																								Medium			Medium
	MHVFVTGGSGFIGSK	6	1	1	g7817.p1	M1(Oxidation)												High		High		4.28196																											High
	ALAGSGKPFIATSGTAVVGDVGTTPAREDLPLSPHNPR	9	1	1	g7817.p1													High		High		4.18606																										High	High
	VIEQLLHAGHTVTALVR	7	1	1	g7817.p1													Medium		High		3.31481																											High
	AGEVYNIVAPYSVTALEMAQHVSK	4	1	1	g7817.p1	M18(Oxidation)												Medium		Medium		3.21513																											Medium
	AFVTAINR	4	1	1	g7817.p1													High		Medium		3.10571																											Medium
	SVTQEEAAKYYAPILAMLFSLNNLADGSK	1	1	1	g7817.p1	M17(Oxidation)																																								High
	LPYYVFNNGWSGFVQLHLQAAQAAGAALYVGSGEQR	1	1	1	g7817.p1															High
	ALAGSGKPFIATSGTAVVGDVGTTPAR	4	1	1	g7817.p1															High																													High
	AADGVLHLAFIHDFSDYMGSCVTEK	2	1	1	g7817.p1	M18(Oxidation); C21(Carbamidomethyl)																																											High
g8055.p1	nuclear encoded predicted protein	85.83	1	6	6	28	49.17	2	5	49.17	2	6	23.33	2	3				76.67	4	8				35	2	4										35	2	2				120	12.466	4.58936
	Sequence	# PSMs	# Proteins	# Protein Groups	Protein Group Accessions	Modifications	A7	C7	E7	I7	K7	XCorr A7	XCorr E7	XCorr G7	XCorr I7	A8	C8	E8	I8	K8	XCorr A8	XCorr E8	XCorr G8	XCorr I8	A9	C9	E9	I9	K9	XCorr A9	XCorr E9	XCorr G9	XCorr I9	B7	D7	F7	J7	L7	XCorr B7	XCorr F7	XCorr H7	XCorr J7	XCorr L7	B8	D8	F8	H8	J8	L8
	GMIGDYQGVDEGALSAALEAFELLNNTMDEYKK	6	1	1	g8055.p1	M28(Oxidation)										High		High			5.06427	4.39797	4.17318																					High
	GMIGDYQGVDEGALSAALEAFELLNNTMDEYKK	7	1	1	g8055.p1											High				High	4.48381		3.7168																					High
	GGSSASNALPASTPAPTAAHSAPAVR	6	1	1	g8055.p1											High	High	High			3.99255	3.56164																						Medium
	GMIGDYQGVDEGALSAALEAFELLNNTMDEYKK	3	1	1	g8055.p1	M2(Oxidation); M28(Oxidation)												High				3.84152																						High
	AKGGSSASNALPASTPAPTAAHSAPAVR	1	1	1	g8055.p1												High
	LPPPRNDNPFNSNPFQAAPGQKPTDDAPLISFD	1	1	1	g8055.p1													High				4.49597
	NDNPFNSNPFQAAPGQKPTDDAPLISFD	2	1	1	g8055.p1													High				4.30082
	SEQLQAQLR	2	1	1	g8055.p1															Medium			2.66085
g2554.p1	nuclear encoded predicted protein	85.83	1	16	16	115										17.5	3	3	39.17	7	17	25.83	5	7	85.83	14	19	57.5	10	15	72.5	12	19	21.67	4	4	71.25	10	16	29.17	6	15	240	26.2742	4.83057
	Sequence	# PSMs	# Proteins	# Protein Groups	Protein Group Accessions	Modifications	A7	C7	E7	I7	K7	XCorr A7	XCorr E7	XCorr G7	XCorr I7	A8	C8	E8	I8	K8	XCorr A8	XCorr E8	XCorr G8	XCorr I8	A9	C9	E9	I9	K9	XCorr A9	XCorr E9	XCorr G9	XCorr I9	B7	D7	F7	J7	L7	XCorr B7	XCorr F7	XCorr H7	XCorr J7	XCorr L7	B8	D8	F8	H8	J8	L8
	LFQVEYAIEAIK	16	1	1	g2554.p1													High	High	High		4.61865	3.30013	3.59562																					High	High	High	High	High
	DLTLLEAEVLALSTLK	21	1	1	g2554.p1													High	High	High		4.62927	4.87011	4.69634																					High	High	High	High	High
	VTPTNVDIAAVAPK	13	1	1	g2554.p1													Medium	Medium	High		2.92751	3.08676	3.08528																					Medium	High	High	Medium	High
	AIGSGSEGAQTALQESYR	7	1	1	g2554.p1													High	High	High		6.44725	4.80166	5.14135																							High		High
	AIGSGSEGAQTALQESYRK	8	1	1	g2554.p1													High	High	High		5.11117	4.15047	4.97317																							High		High
	FSYSEPMPVESCTQSLCDLALR	4	1	1	g2554.p1	M7(Oxidation); C12(Carbamidomethyl); C17(Carbamidomethyl)												High		High		4.95535																									High
	SKEGVVLAVEK	2	1	1	g2554.p1													High	Medium			3.36697		3.09648
	GVNTFSPEGR	6	1	1	g2554.p1															High			3.23017																							Medium	High	High
	EGVVLAVEKR	1	1	1	g2554.p1																																									Medium
	FGDGDDEGEGGMSRPFGVALLIAGWDEYGPVLWHTDPSGTFVK	5	1	1	g2554.p1	M12(Oxidation)													High	Medium			5.11019	5.31281
	YHLYYQQEIEAVIARL	6	1	1	g2554.p1														High				4.83251	4.30613
	VAEIDEHIGCAMSGLTADAR	2	1	1	g2554.p1	C10(Carbamidomethyl); M12(Oxidation)																	4.75569																								High
	YHLYYQQEIEAVIAR	2	1	1	g2554.p1															High			4.51193
	VAEIDEHIGCAMSGLTADAR	5	1	1	g2554.p1	C10(Carbamidomethyl)													High	High			4.23438	5.18153																							High
	FSYSEPMPVESCTQSLCDLALR	2	1	1	g2554.p1	C12(Carbamidomethyl); C17(Carbamidomethyl)																	3.79436																								High
	RVTSPLLEPSSIEK	3	1	1	g2554.p1														High				3.46959	4.15849																							High
	SKEGVVLAVEKR	6	1	1	g2554.p1														High				3.39403	3.90703																							High
	LGSTAIGVR	4	1	1	g2554.p1														Medium				2.84975	2.93174																									Medium
	FGDGDDEGEGGMSRPFGVALLIAGWDEYGPVLWHTDPSGTFVK	2	1	1	g2554.p1														High					4.44676
atpE.p1	product=ATP synthase CF1 subunit epsilon; Note=ATP synthase CF1 subunit epsilon;	84.85	1	4	7	11													29.55	4	4																68.18	4	4	24.24	3	3	132	14.7407	7.95752
	Sequence	# PSMs	# Proteins	# Protein Groups	Protein Group Accessions	Modifications	A7	C7	E7	I7	K7	XCorr A7	XCorr E7	XCorr G7	XCorr I7	A8	C8	E8	I8	K8	XCorr A8	XCorr E8	XCorr G8	XCorr I8	A9	C9	E9	I9	K9	XCorr A9	XCorr E9	XCorr G9	XCorr I9	B7	D7	F7	J7	L7	XCorr B7	XCorr F7	XCorr H7	XCorr J7	XCorr L7	B8	D8	F8	H8	J8	L8
	TINLEEAEKEFTAAK	2	1	1	atpE.p1				Medium				2.60346																									Medium					2.04191
	TINLEEAEKEFTAAKNK	3	1	1	atpE.p1				Medium		Medium		2.49276																									Medium					2.46194
	NKLEQAEGQKQK	1	1	1	atpE.p1				Medium				2.27939
	MTLQVCIMTPDR	1	1	1	atpE.p1	M1(Oxidation); C6(Carbamidomethyl); M8(Oxidation)			Medium				2.24673
	QNQITVLVNEAQSAK	2	1	1	atpE.p1						High																											High					3.83155
	IFCNEQAEEVILPTNTGQMGVLTNHAPLITALDIGVMLIRTK	1	1	1	atpE.p1	C3(Carbamidomethyl); M37(Oxidation)					High
	NEWDSVALMGGFALVK	1	1	1	atpE.p1						High
g16298.p1	nuclear encoded predicted protein	84.76	1	3	6	123	33.33	2	2	47.62	3	3	47.62	3	5	47.62	3	5	75.24	5	22	58.1	4	5	64.76	4	10	48.57	3	15	64.76	4	9	57.14	4	6	84.76	6	19	75.24	5	22	105	10.3283	4.71631
	Sequence	# PSMs	# Proteins	# Protein Groups	Protein Group Accessions	Modifications	A7	C7	E7	I7	K7	XCorr A7	XCorr E7	XCorr G7	XCorr I7	A8	C8	E8	I8	K8	XCorr A8	XCorr E8	XCorr G8	XCorr I8	A9	C9	E9	I9	K9	XCorr A9	XCorr E9	XCorr G9	XCorr I9	B7	D7	F7	J7	L7	XCorr B7	XCorr F7	XCorr H7	XCorr J7	XCorr L7	B8	D8	F8	H8	J8	L8
	TVIWNGPMGVFEFDAFAK	15	2	2	g16298.p1;g3824.p1											High		High	High	High	4.1935	4.14977	5.05437	4.92047																				High	High	High		Medium	High
	GAITIIGGGDSVAAVEK	17	1	1	g16298.p1											High	High	High	High	High	4.15165	4.47608	3.1303	3.49356																				Medium	High	High		High	High
	GTYGVADTLAGLGSK	21	2	2	g16298.p1;g3824.p1												High	High	High	High		4.86356	3.25829	3.7728																				Medium	High	High	High	High	High
	MSHISTGGGASLELLEGK	4	1	1	g16298.p1												High			High																											High
	TVIWNGPMGVFEFDAFAK	31	2	2	g16298.p1;g3824.p1	M8(Oxidation)												High	High	High		5.69551	3.61194	3.96208																					High	High	High	High	High
	MSHISTGGGASLELLEGK	22	1	1	g16298.p1	M1(Oxidation)												High	High			3.89616	4.09091	4.49214																							High		High
	VLPGVAALNDA	11	1	1	g16298.p1													High		High		3.68558																								Medium			High
	AFQQSLGDAK	2	2	2	g16298.p1;g3824.p1															High																												Medium
g12938.p1	nuclear encoded predicted protein	84.46	1	30	30	642	65.54	17	33	81.08	23	35	59.8	16	59	74.32	17	32	79.05	23	146	77.36	19	30	76.01	21	31	69.93	16	26	69.93	17	23	69.93	16	25	74.32	19	91	76.01	21	111	296	31.6262	9.05615
	Sequence	# PSMs	# Proteins	# Protein Groups	Protein Group Accessions	Modifications	A7	C7	E7	I7	K7	XCorr A7	XCorr E7	XCorr G7	XCorr I7	A8	C8	E8	I8	K8	XCorr A8	XCorr E8	XCorr G8	XCorr I8	A9	C9	E9	I9	K9	XCorr A9	XCorr E9	XCorr G9	XCorr I9	B7	D7	F7	J7	L7	XCorr B7	XCorr F7	XCorr H7	XCorr J7	XCorr L7	B8	D8	F8	H8	J8	L8
	NSIWGTYTFNDNSNMLNSTFVNLTER	19	1	1	g12938.p1											High		High	High	High	6.92521	6.40231	5.92231	5.44243																				High	High	High	Medium	High	High
	NSIWGTYTFNDNSNMLNSTFVNLTER	36	1	1	g12938.p1	M15(Oxidation)										High		High	High	High	6.12413	5.6217	4.73237	5.84196																				High	High	High	High	High	High
	AQYAFQEETALVEVGFNPNRFGNDAPLAGAVEK	17	1	1	g12938.p1											High		High	High	High	5.95287	6.66248	4.55893	5.97937																				High		High			High
	AQYAFQEETALVEVGFNPNR	43	1	1	g12938.p1											High	High	High	High	High	5.87871	6.03409	5.96738	5.62066																				High	High	High	High	High	High
	LNNNVTLGLGYDAGAR	25	1	1	g12938.p1											High	High	High	High	High	5.11359	5.19975	5.14692	4.70744																				High	High	High	High	High	High
	IGPGGAGPLSVGFIVDKTIEL	36	1	1	g12938.p1											High	High	High	High	High	4.73918	4.99762	4.95924	4.04162																				High	High	High	High	High	High
	KLNNNVTLGLGYDAGAR	38	1	1	g12938.p1											High	High	High	High	High	4.73439	4.51043	4.75846	3.84264																				High	High	High	High	High	High
	YSYERDGYLVEPAVDFKR	25	1	1	g12938.p1											High	High	High			4.56002	4.25621	4.65839																					High		High	High		High
	IGPGGAGPLSVGFIVDK	51	1	1	g12938.p1											High	High	High	High	High	4.23035	4.23613	3.38374	4.33419																				High	High	High	High	High	High
	GFLSVNDITSNTGR	40	1	1	g12938.p1											High	High	High	High	High	4.18399	4.69879	3.83187	3.72247																				High	High	High	High	High	High
	EIGEINFVVSLTDATIK	44	1	1	g12938.p1											High		High	High	High	4.18071	5.16951	5.43544	4.3033																				High	High	High	High	High	High
	RLHNNLGGAVPLAK	19	1	1	g12938.p1											High	High	High	High	High	4.02982	4.24333	3.98607	4.36577																					Medium			High	High
	NAFASVTGETTVSNK	17	1	1	g12938.p1											High	High	High	High	High	3.71487	4.82274	4.73319	4.08555																					High	High	High	High	High
	EIGEINFVVSLTDATIKGYEAAPWLK	1	1	1	g12938.p1											High					3.66115
	FGNDAPLAGAVEK	42	1	1	g12938.p1											High	High	High	High	High	3.64997	4.22693	4.4162	3.77662																				High	High	High	High	High	High
	LHNNLGGAVPLAK	25	1	1	g12938.p1											High	High	Medium	Medium	High	3.55802	3.49283	2.77575	2.99487																				High		High	Medium	Medium	High
	TEGVVNLDAR	28	1	1	g12938.p1											High	High	High	Medium	High	3.47019	3.70487	3.32682	3.12799																				High	Medium	High	Medium	Medium	High
	DGYLVEPAVDFK	10	1	1	g12938.p1											Medium	Medium	High			2.95082	3.11027	2.96607																					High	Medium				High
	NAFASVTGETTVSNKDVVGR	13	1	1	g12938.p1													High	High	High		5.35601	5.8677	5.53029																				High	High	High	High		High
	GYEAAPWLKDAIVTAEK	24	1	1	g12938.p1												Medium	High	Medium	High		4.02946	3.66438	3.45448																				High	High	High			High
	YSYERDGYLVEPAVDFK	3	1	1	g12938.p1																																							High		Medium
	SRIGPGGAGPLSVGFIVDKTIEL	1	1	1	g12938.p1																																							High
	GNAVRTEGVVNLDAR	1	1	1	g12938.p1																																							High
	NGFVIDPFTIPVSTAAAK	54	1	1	g12938.p1												High	High	High	High		4.69194	3.33724	3.90282																				High	High	High	High	High	High
	VDIAKEIGEINFVVSLTDATIK	2	1	1	g12938.p1																																							Medium		Medium
	EIGEINFVVSLTDATIKGYEAAPWLKDAIVTAEK	1	1	1	g12938.p1																																							Medium
	VGGRVDIAKEIGEINFVVSLTDATIK	1	1	1	g12938.p1																																							Medium
	DGYLVEPAVDFKR	17	1	1	g12938.p1												Medium	High		High		3.87264	2.96855																						Medium		Medium	High	High
	GYEAAPWLKDAIVTAEKK	1	1	1	g12938.p1													Medium				3.38774
	RQAPYLSVQK	1	1	1	g12938.p1													High				3.05893
	GYEAAPWLK	7	1	1	g12938.p1													High		Medium		3.04642	3.03068																									Medium	Medium
g14145.p1	nuclear encoded predicted protein	84.04	2	24	24	305	82.27	18	25	74.11	18	24	54.61	16	40	53.19	11	15	73.76	18	67	61.7	14	19	60.99	10	14	52.13	9	10	34.04	6	9	63.12	11	12	59.57	14	32	56.74	13	38	282	29.7814	9.0415
	Sequence	# PSMs	# Proteins	# Protein Groups	Protein Group Accessions	Modifications	A7	C7	E7	I7	K7	XCorr A7	XCorr E7	XCorr G7	XCorr I7	A8	C8	E8	I8	K8	XCorr A8	XCorr E8	XCorr G8	XCorr I8	A9	C9	E9	I9	K9	XCorr A9	XCorr E9	XCorr G9	XCorr I9	B7	D7	F7	J7	L7	XCorr B7	XCorr F7	XCorr H7	XCorr J7	XCorr L7	B8	D8	F8	H8	J8	L8
	WSVGAGYNAPDYQAGVSLVDMGETLK	25	2	1	g14145.p1	M21(Oxidation)										High		High	High	High	5.82146	6.29668	6.08397	5.55893																					High	High		High	High
	VALSAAFNALNLQQAPK	37	2	1	g14145.p1											High	High	High	High	High	5.43767	5.96675	4.90127	5.56988																				High	High	High	High	High	High
	WSVGAGYNAPDYQAGVSLVDMGETLK	18	2	1	g14145.p1											High		High	High	High	5.06843	5.66442	5.18411	4.79305																				High	High	High	High	High	High
	WSVGAGYNAPDYQAGVSLVDMGETLKLSYAHNIDAR	1	2	1	g14145.p1											High					4.95204
	ASGLNNTVIGGEVAYDTEK	27	2	1	g14145.p1											High	High	High	High	High	4.8996	5.76544	5.49671	5.76094																				High	High	High	High		High
	KLNKDLTSFTLGYAR	10	2	1	g14145.p1											High	High	High			4.43191	3.91511																						High		Medium
	TKVALSAAFNALNLQQAPK	6	2	1	g14145.p1											High	High	Medium			4.29547	3.04282																						High		High
	YRLDNTGIASALYETNLESK	19	2	1	g14145.p1											High	High	High		High	4.23841	6.37882																						High	High	High	Medium		High
	ITASASLYDLAPGLTAVVSGTIPEQSSGSLSLDYAIPHLTLK	5	2	1	g14145.p1											Medium		Medium			3.81184	3.65851	3.78184																					Medium				Medium
	TKNYGIVGSFTSAGK	19	2	1	g14145.p1											High	High	High		High	3.74094	3.78735	4.16785																					High	High	High	Medium		Medium
	ELLYGTKDGVFQFNK	2	2	1	g14145.p1											High					3.49893																							High
	NYGIVGSFTSAGK	15	2	1	g14145.p1											High	High	High		High	3.33995	3.74256																						High	High	High		High	High
	LDNTGIASALYETNLESKTK	1	2	1	g14145.p1											Medium					3.31456
	DLTSFTLGYAR	21	2	1	g14145.p1											High	High	High	High	High	3.29346	4.18677	3.52846	3.54711																				High	High	High		High	High
	TADGVEFTVTTTQKDDRLDNALK	17	1	1	g14145.p1											Medium	High	High	Medium	High	3.23361	4.11212	3.37532	3.36453																				High	High	Medium	High	Medium	High
	SVVGLTNTPR	13	2	1	g14145.p1											High	Medium	High		High	3.14385	3.13918																							High	High		Medium	High
	LSYAHNIDAR	14	2	1	g14145.p1											High	High	Medium		High	3.10914	2.91015	3.03275																					High		High	High	High	High
	VGVALNMTN	2	2	1	g14145.p1											Medium	Medium				3.03855
	VPAFQDIGK	16	2	1	g14145.p1											Medium	Medium	High		Medium	2.8543	3.18354	3.16589																						Medium	Medium	Medium	Medium	High
	LDNTGIASALYETNLESK	9	2	1	g14145.p1													High		High		6.60885																						High					High
	TADGVEFTVTTTQKDDR	4	1	1	g14145.p1													High				4.17214																						High
	TADGVEFTVTTTQK	10	1	1	g14145.p1												High	High	High	High		4.47163	4.18114	4.33572																				High	High				High
	LNKDLTSFTLGYAR	4	2	1	g14145.p1												High	High				4.80821																						High
	ASGLNNTVIGGEVAYDTEKSAITK	3	2	1	g14145.p1												High																											Medium
	VGVALNMTN	3	2	1	g14145.p1	M7(Oxidation)											High																															Medium
	DGVFQFNK	4	2	1	g14145.p1															Medium																										Medium	Medium	Medium
g8.p2	nuclear encoded predicted protein	82.44	1	1	22	176							7.73	2	2	28.34	8	9	39.58	12	34	26.23	7	9	20.84	6	7	11.71	3	4	17.1	5	7	28.57	9	12	67.21	16	34	69.32	20	58	427	45.9102	6.32861
	Sequence	# PSMs	# Proteins	# Protein Groups	Protein Group Accessions	Modifications	A7	C7	E7	I7	K7	XCorr A7	XCorr E7	XCorr G7	XCorr I7	A8	C8	E8	I8	K8	XCorr A8	XCorr E8	XCorr G8	XCorr I8	A9	C9	E9	I9	K9	XCorr A9	XCorr E9	XCorr G9	XCorr I9	B7	D7	F7	J7	L7	XCorr B7	XCorr F7	XCorr H7	XCorr J7	XCorr L7	B8	D8	F8	H8	J8	L8
	GTVALPGEAGFEAGTK	16	2	2	g8.p1;g8.p2												High	High	Medium	High		4.42679	3.53533	2.87827																						High	Medium	High	High
	TPLKPSTSQPAVVLTPR	28	2	2	g8.p1;g8.p2												Medium	High	Medium	High		4.61395	3.63064	3.41226																					High	High		Medium	High
	SSSAPIGITQAEIFFALVVGWLDEAHNSAGLEFAK	5	2	2	g8.p1;g8.p2															High																									High				High
	FAQGQGLEVAVR	14	2	2	g8.p1;g8.p2													High	High	High		3.78076	3.09059	3.50119																					High	High		High	High
	DKGTANPNFSINLLR	14	2	2	g8.p1;g8.p2													High		High		4.4702																							Medium			High	High
	GSCVPGGGAVIDLSLMR	10	2	2	g8.p1;g8.p2	C3(Carbamidomethyl); M16(Oxidation)												High	High	High		3.73712		3.73596																					High	Medium		High	High
	QWDGNNVFVNTPFK	9	2	2	g8.p1;g8.p2													High		High		3.85883																							High			High	High
	GAGSAFGVVTK	8	2	2	g8.p1;g8.p2													High	Medium	High		3.08818		3.02501																					High	Medium		Medium	High
	GTANPNFSINLLR	2	2	2	g8.p1;g8.p2																																								Medium				Medium
	LHDVGAGFCGGTFFWPDDPEHANFVAIAK	4	2	2	g8.p1;g8.p2	C9(Carbamidomethyl)												High		Medium		5.06813																											High
	KQWDGNNVFVNTPFK	4	2	2	g8.p1;g8.p2													High				4.90031																											High
	LPLTMFLYDSFHGEPVR	12	2	2	g8.p1;g8.p2	M5(Oxidation)												High		High		3.89241																											High
	GTADVVAALK	9	2	2	g8.p1;g8.p2													High		High		3.44421																								Medium		Medium	High
	HHPDLFWAVK	9	2	2	g8.p1;g8.p2													Medium		High		3.41738	3.74276																									High	High
	GSCVPGGGAVIDLSLMR	11	2	2	g8.p1;g8.p2	C3(Carbamidomethyl)												Medium	High	High		2.93401	2.83317	4.22557																						High	High	High	High
	TVVAEGGCLLGDIDAETGLHNLMVTADAK	1	1	1	g8.p2	C8(Carbamidomethyl)																																								Medium
	LPLTMFLYDSFHGEPVR	7	2	2	g8.p1;g8.p2															High			3.41965																								Medium		High
	ALGPVKDTVGQDSYVDVQNALMPLFGNVPPHYEYWVSAQLTR	1	2	2	g8.p1;g8.p2															High
	QWDGNNVFVNTPFKNM	2	2	2	g8.p1;g8.p2	M16(Oxidation)														High																													High
	ADTNTYSNMVSGIEEHNGGAEPALAAR	1	2	2	g8.p1;g8.p2															High
	YATQVFDKVPMDKLPLTMFLYDSFHGEPVR	1	2	2	g8.p1;g8.p2															High
	ALGPVKDTVGQDSYVDVQNALMPLFGNVPPHYEYWVSAQLTR	1	2	2	g8.p1;g8.p2	M22(Oxidation)																																											High
	AVHPEMGALLISMVMYFGDETAEQK	1	2	2	g8.p1;g8.p2																																												High
	YATQVFDKVPMDK	3	2	2	g8.p1;g8.p2	M11(Oxidation)																																											High
	YATQVFDKVPMDKLPLTMFLYDSFHGEPVR	2	2	2	g8.p1;g8.p2	M11(Oxidation); M18(Oxidation)																																											Medium
	YLKETMAGFK	1	2	2	g8.p1;g8.p2	M6(Oxidation)																																											Medium
tufA.p1	product=translation elongation factor Tu; Note=translation elongation factor Tu;	81.91	1	31	33	320	26.65	8	11	23.72	6	7	28.12	10	15	37.65	9	15	68.95	20	50	34.72	11	16	39.12	13	15	29.83	9	10	40.34	11	15	52.81	17	27	77.51	24	71	72.37	22	68	409	44.8511	5.40186
	Sequence	# PSMs	# Proteins	# Protein Groups	Protein Group Accessions	Modifications	A7	C7	E7	I7	K7	XCorr A7	XCorr E7	XCorr G7	XCorr I7	A8	C8	E8	I8	K8	XCorr A8	XCorr E8	XCorr G8	XCorr I8	A9	C9	E9	I9	K9	XCorr A9	XCorr E9	XCorr G9	XCorr I9	B7	D7	F7	J7	L7	XCorr B7	XCorr F7	XCorr H7	XCorr J7	XCorr L7	B8	D8	F8	H8	J8	L8
	ETLDNYEFPGDDIPIVSGSALLALEALTENPK	20	1	1	tufA.p1		High		High	High	High	5.16567	5.38895	3.87207	4.09067																			High	High	High	High	High	4.60414	4.37962	4.4627	5.00311	4.21924
	MVVELIQPIAIEK	14	1	1	tufA.p1		High	High	High	High	High	3.9868	3.90778	3.30239	3.91996																			High	High	High	High	High	3.49724	3.99024	4.28092	3.79468	3.87725
	TLDETVAGDNVGVLLR	24	1	1	tufA.p1		High	High	High	High	High	3.87589	4.98942	4.64011	3.80856																			High	High	High	High	High	3.56276	2.85163		2.96073	4.81343
	DTDKSFLMAVEDVFSITGR	17	1	1	tufA.p1		High		High	High	High	3.82373	4.17372	5.20225	4.54583																			High		High	High	High	4.12991	4.63971		4.91615	5.01736
	KYDDIDSAPEEK	9	1	1	tufA.p1		High	High			High	3.68863		4.30253																						High	High			4.31488	4.31333	4.56054
	ETLDNYEFPGDDIPIVSGSALLALEALTENPKMER	22	1	1	tufA.p1	M33(Oxidation)	High		High	Medium	High	3.34428	3.8739	3.04558	2.85269																			High	High	High	Medium	High	3.16013	2.94976	3.28946	3.01526	3.16152
	KYDDIDSAPEEKAR	4	1	1	tufA.p1		High	High				3.12066																						High		High			3.09446	3.87889
	ETLDNYEFPGDDIPIVSGSALLALEALTENPKMER	1	1	1	tufA.p1		High					3.05267
	MVVELIQPIAIEK	22	1	1	tufA.p1	M1(Oxidation)	High	High	High	High	High	3.01464	3.99555		3.39937																			High	High	High	High	High	3.97765	3.14916		3.4674	3.98302
	TTTVTGLEMFQK	6	1	1	tufA.p1		Medium	High			High	2.37767																									Medium					2.30995
	VGESIEIVGLR	19	1	1	tufA.p1			High	High	High	High		3.39177	2.60898	3.81461																				High	High	High	High		2.50785	2.76561	3.46032	4.15601
	VGESIEIVGLRETR	1	1	1	tufA.p1			High
	TTDVTGKIESFR	2	1	1	tufA.p1			High																														High					2.68144
	NMITGAAQMDGAILVVSGADGPMPQTK	1	1	1	tufA.p1	M2(Oxidation); M9(Oxidation)		Medium
	EHILLAK	6	1	1	tufA.p1			Medium		Medium	Medium			2.60796	2.36904																						Medium				2.59899	2.48063
	HYAHVDCPGHADYVK	9	2	2	tufA.p1;g5247.p1	C7(Carbamidomethyl)			High		High		4.95042	4.68871																					High		High	High			5.17428	5.15781	4.78017
	DTDKSFLMAVEDVFSITGR	21	1	1	tufA.p1	M8(Oxidation)			High		High		4.59257	4.38508																					High	High	High	High		4.50306		3.94357	4.64888
	QVGVPNIVVFLNKEDQVDDEELLELVELEVR	14	1	1	tufA.p1				High	High	High		3.62453		4.16272																				High		Medium	High				3.0844	4.85595
	TTLTAAITMALATR	15	1	1	tufA.p1	M9(Oxidation)			High		High		3.96456																						High	High	High	High		3.72213		3.86944	4.02308
	IESFRADDGSATQMVMPGDR	3	1	1	tufA.p1	M14(Oxidation); M16(Oxidation)			High				5.15038																									High					4.71289
	IFDLMDQVDAYIPTPQR	9	1	1	tufA.p1	M5(Oxidation)			High		High		4.09442																									High					3.60991
	SFLMAVEDVFSITGR	6	1	1	tufA.p1	M4(Oxidation)			High		High		3.95259																								High	High				3.63361	4.56417
	KKPHVNIGTIGHVDHGK	5	1	1	tufA.p1				High		High		3.65027																									High			3.07783		2.98157
	WVDKIFDLMDQVDAYIPTPQR	5	1	1	tufA.p1				High		High		3.60095																								High	High				4.73003	3.79944
	TTTVTGLEMFQK	10	1	1	tufA.p1	M9(Oxidation)			High	High	High		2.97413	2.50885	2.61452																					High	Medium	High		2.47584		2.49386	3.44674
	TVGAGVVSLILV	11	1	1	tufA.p1				High	Medium	Medium		2.67425	2.05559	2.15741																							High			2.41255		2.54315
	NMITGAAQMDGAILVVSGADGPMPQTK	1	1	1	tufA.p1				Medium				2.49803
	TTTVTGLEMFQKTLDETVAGDNVGVLLR	1	1	1	tufA.p1				Medium				2.49693
	GIQKVDIER	2	1	1	tufA.p1				Medium	Medium			2.48687		2.27787
	FESEVYVLTK	4	1	1	tufA.p1				Medium		High		2.46277																								High	High				2.97969	2.74799
	MERGGNKWVDK	2	1	1	tufA.p1									2.23505																						High				2.62273
	SFLMAVEDVFSITGR	4	1	1	tufA.p1						High			2.86875																							High					3.07385
	EDQVDDEELLELVELEVR	1	1	1	tufA.p1																																High					3.40524
	TTLTAAITMALATR	3	1	1	tufA.p1						High																										High					3.24328
	IFDLMDQVDAYIPTPQR	6	1	1	tufA.p1						High																										High	High				3.03777	4.57089
	GITINTAHVEYETDLR	5	1	1	tufA.p1						High																											High					4.89304
	WVDKIFDLMDQVDAYIPTPQR	2	1	1	tufA.p1	M9(Oxidation)					High
	ADDGSATQMVMPGDR	4	1	1	tufA.p1	M9(Oxidation)					High
	ADDGSATQMVMPGDR	1	1	1	tufA.p1						High
	QVGVPNIVVFLNK	2	1	1	tufA.p1						High																											High					2.39825
	TTDVTGKIESFRADDGSATQMVMPGDR	1	1	1	tufA.p1						Medium
	NMITGAAQMDGAILVVSGADGPMPQTKEHILLAK	1	1	1	tufA.p1	M9(Oxidation)					Medium
	ARKYDDIDSAPEEK	1	1	1	tufA.p1						Medium
	ADDGSATQMVMPGDR	1	1	1	tufA.p1	M9(Oxidation); M11(Oxidation)																																High					3.72554
	NMITGAAQMDGAILVVSGADGPMPQTK	2	1	1	tufA.p1	M9(Oxidation)																																Medium					2.51089
g4876.p1	nuclear encoded predicted protein	81.67	1	28	28	386	5.91	2	3	7.74	3	3	5.91	3	4	38.9	13	16	46.44	16	47	22.4	9	10	53.16	17	32	33.81	13	16	46.84	13	21	49.49	17	26	66.8	22	90	54.99	19	118	491	53.2215	5.88428
	Sequence	# PSMs	# Proteins	# Protein Groups	Protein Group Accessions	Modifications	A7	C7	E7	I7	K7	XCorr A7	XCorr E7	XCorr G7	XCorr I7	A8	C8	E8	I8	K8	XCorr A8	XCorr E8	XCorr G8	XCorr I8	A9	C9	E9	I9	K9	XCorr A9	XCorr E9	XCorr G9	XCorr I9	B7	D7	F7	J7	L7	XCorr B7	XCorr F7	XCorr H7	XCorr J7	XCorr L7	B8	D8	F8	H8	J8	L8
	ALQGVSEETTTGVKR	17	1	1	g4876.p1											High	High	High	High	High	3.51806	3.95266	3.55051	3.95565																				High	High	High	High	High	High
	SLPDPTSTDNPEFK	21	1	1	g4876.p1											Medium	Medium	High		Medium	3.08163	3.0939	2.88059																						Medium	High	Medium	Medium	High
	LYEMQANGSLLFPAINVNDSVTK	32	1	1	g4876.p1	M4(Oxidation)												High	High	High		4.69116	4.66604	4.086																				Medium	High	High	High		High
	ALQGVSEETTTGVK	19	1	1	g4876.p1												High	High	High	High		3.9847	3.91178	3.76078																				High	High	High	High	High	High
	LEIDLAEAEMPGLMACR	23	1	1	g4876.p1	M10(Oxidation); M14(Oxidation); C16(Carbamidomethyl)												High		High		5.07099	4.70089																						High		High	High	High
	LYEMQANGSLLFPAINVNDSVTK	15	1	1	g4876.p1													High	High	High		4.63484	4.09292	4.3712																					High	High	High	High	High
	LAFIAGYGDVGK	27	1	1	g4876.p1													High	High	High		4.46049	4.17744	3.64012																					High	High	High	High	High
	FIFPDGHGVIVLAEGR	36	1	1	g4876.p1													High	High	High		3.95671	3.45336	4.16551																					Medium	High	Medium	High	High
	IAGSLHMTVQTAVLVETLTALGAEVR	40	1	1	g4876.p1															High			5.73822																						Medium			High	High
	NNAIVGNIGHFDNEIDMAGLIGWSGIK	8	1	1	g4876.p1															Medium			4.61878																						Medium			High	High
	SKFDNVYGCR	13	1	1	g4876.p1	C9(Carbamidomethyl)												High	High	High		3.16374	3.17086	3.35626																					Medium	High	High	High	High
	VKDMTQADFGR	6	1	1	g4876.p1	M4(Oxidation)												Medium	Medium			2.90924	3.24298	2.87156																					Medium				High
	TEFGPSQPFK	8	1	1	g4876.p1													Medium				2.82273	2.69561																						Medium	Medium	Medium		Medium
	NPNKWTAMAR	5	1	1	g4876.p1	M8(Oxidation)												Medium	Medium			2.92494	3.07158	3.03986																					Medium				High
	NNAIVGNIGHFDNEIDMAGLIGWSGIKR	7	1	1	g4876.p1													High	Medium	High		4.52373	5.69888	3.51589																								High	High
	IAGSLHMTVQTAVLVETLTALGAEVR	6	1	1	g4876.p1	M7(Oxidation)												Medium				3.36902																											High
	DSASVFAWK	11	1	1	g4876.p1													High		High		3.32952	2.89996																								Medium	Medium	Medium
	LTTLTPSQAEYINVPITGPFKPASYR	2	1	1	g4876.p1													Medium		Medium		3.30236
	LTTLTPSQAEYINVPITGPFKPASYRY	2	1	1	g4876.p1													Medium				3.11364	3.23302
	NPNKWTAMAR	5	1	1	g4876.p1															High																										High	High	High
	LLNLGCATGHPSFVMSCSFTNQVIAQLELWNER	9	1	1	g4876.p1	C6(Carbamidomethyl); C17(Carbamidomethyl)													High	High			5.18237	5.03776																								High	High
	LLNLGCATGHPSFVMSCSFTNQVIAQLELWNER	5	1	1	g4876.p1	C6(Carbamidomethyl); M15(Oxidation); C17(Carbamidomethyl)													Medium	High			4.3325	3.5701																									High
	LEIDLAEAEMPGLMACR	17	1	1	g4876.p1	M14(Oxidation); C16(Carbamidomethyl)													High	High			4.29517	4.57512																								High	High
	LEIDLAEAEMPGLMACR	9	1	1	g4876.p1	C16(Carbamidomethyl)													High	High			4.25364	4.16697																							High	High	High
	VKDMTQADFGR	10	1	1	g4876.p1															High			3.34349																								High	Medium
	WCSCNIFSTQDHAAAAVAR	5	1	1	g4876.p1	C2(Carbamidomethyl); C4(Carbamidomethyl)														High																											Medium	High	High
	GETLEEYWWCTEQMLTWPEGGNPQLLVDDGGDATLLIHEGVK	1	1	1	g4876.p1	C10(Carbamidomethyl)													High					4.39437
	TEFGPSQPFKGCK	1	1	1	g4876.p1	C12(Carbamidomethyl)													Medium					2.91156
	DMTQADFGRLEIDLAEAEMPGLMACR	2	1	1	g4876.p1	C25(Carbamidomethyl)														High																												High
	VVVAEIDPICALQACMEGYTVAPMEDYIGSADIFITTTGNK	2	1	1	g4876.p1	C10(Carbamidomethyl); C15(Carbamidomethyl); M16(Oxidation)														High
	DMTQADFGRLEIDLAEAEMPGLMACR	3	1	1	g4876.p1	M19(Oxidation); M23(Oxidation); C25(Carbamidomethyl)														High
	NNAIVGNIGHFDNEIDMAGLIGWSGIK	10	1	1	g4876.p1	M17(Oxidation)														High																													High
	DMTQADFGRLEIDLAEAEMPGLMACR	4	1	1	g4876.p1	M19(Oxidation); C25(Carbamidomethyl)														High
	VKDMTQADFGRLEIDLAEAEMPGLMACR	1	1	1	g4876.p1	C27(Carbamidomethyl)														Medium
	ATDVMLAGK	1	1	1	g4876.p1															Medium
	HSLPDGIMR	1	1	1	g4876.p1															Medium
	MATDSQISAMTTVTR	1	1	1	g4876.p1	M1(Oxidation); M10(Oxidation)																																											High
	MKNNAIVGNIGHFDNEIDMAGLIGWSGIK	1	1	1	g4876.p1	M1(Oxidation); M19(Oxidation)																																											Medium
g2043.p1	nuclear encoded predicted protein	79.37	2	8	10	619	42.46	5	10	42.46	5	10				75.4	8	45	79.37	10	182	76.19	8	39	75.4	7	13	52.38	5	16	59.52	6	14	75.4	7	27	76.19	8	109	76.19	9	154	252	26.7063	5.12256
	Sequence	# PSMs	# Proteins	# Protein Groups	Protein Group Accessions	Modifications	A7	C7	E7	I7	K7	XCorr A7	XCorr E7	XCorr G7	XCorr I7	A8	C8	E8	I8	K8	XCorr A8	XCorr E8	XCorr G8	XCorr I8	A9	C9	E9	I9	K9	XCorr A9	XCorr E9	XCorr G9	XCorr I9	B7	D7	F7	J7	L7	XCorr B7	XCorr F7	XCorr H7	XCorr J7	XCorr L7	B8	D8	F8	H8	J8	L8
	GPIENLSEHLADPFAINGFSAATK	35	1	1	g2043.p1											High		High	High	High	5.60347	6.83732	4.98935	6.21924																				High	High	High	High	High	High
	VNGGPLGEGLDPLHPGGAFDPLGLADDPDTFAELK	74	2	1	g2043.p1											High		High	High	High	4.93914	6.0448	4.28029	4.287																				High	High	High	High	High	High
	LAMFSMFGFFVQAIVTGK	56	5	4	g7273.p1;g2043.p1;g1660.p1;g4499.p1	M3(Oxidation); M6(Oxidation)										High		High		High	4.89061	5.53909	5.25822																					High	High	High		High	High
	WAMLGALGCVTPELLAK	31	2	1	g2043.p1	C9(Carbamidomethyl)										High		High	High	High	4.50425	5.77099	4.16524	4.41638																				High	High	High	High	High	High
	WAMLGALGCVTPELLAK	109	2	1	g2043.p1	M3(Oxidation); C9(Carbamidomethyl)										High		High	High	High	4.17522	5.60829	4.52113	3.7441																				High	High	High	High	High	High
	YAGVSFGEPIWFK	170	2	1	g2043.p1											High		High	High	High	3.72893	4.72571	3.95711	4.04719																				High	High	High	High	High	High
	AGAQIFGSDGLNYLGNSTLVHAQSIIATLACQVILMGGAEAYR	30	2	1	g2043.p1	C31(Carbamidomethyl); M36(Oxidation)												High		High		5.94844	4.62583																						High	High	High	High	High
	AGAQIFGSDGLNYLGNSTLVHAQSIIATLACQVILMGGAEAYR	26	2	1	g2043.p1	C31(Carbamidomethyl)												High	Medium	High		5.72647		4.05734																					High	High	Medium	High	High
	WLGPFSENDVPSYLTGEYPGDYGWDTAGLSADPETFSSFR	19	2	1	g2043.p1													High		High		4.67964	4.06299																						High	Medium		High	High
	LAMFSMFGFFVQAIVTGK	56	5	4	g7273.p1;g2043.p1;g1660.p1;g4499.p1	M3(Oxidation)												High	High	High		5.17705	3.59185	5.63685																					High	High		High	High
	LAMFSMFGFFVQAIVTGKGPIENLSEHLADPFAINGFSAATK	2	1	1	g2043.p1	M3(Oxidation); M6(Oxidation)												Medium				3.73439																							Medium
	VNGGPLGEGLDPLHPGGAFDPLGLADDPDTFAELKVK	7	2	1	g2043.p1													High		Medium		4.53985																								High			High
	EIELIHAR	2	6	5	g7273.p1;g1660.p1;g4499.p1;g14374.p1;g2043.p1													Medium				2.72567
	LAMFSMFGFFVQAIVTGK	1	5	4	g7273.p1;g2043.p1;g1660.p1;g4499.p1															High
	LAMFSMFGFFVQAIVTGKGPIENLSEHLADPFAINGFSAATK	1	1	1	g2043.p1	M3(Oxidation)																																											Medium
g1959.p1	nuclear encoded predicted protein	79.18	1	16	16	160										43.53	7	10	78.86	15	41	47.95	8	12	26.81	4	6	31.55	4	6				34.7	6	8	70.66	13	35	70.35	12	42	317	34.1885	5.18604
	Sequence	# PSMs	# Proteins	# Protein Groups	Protein Group Accessions	Modifications	A7	C7	E7	I7	K7	XCorr A7	XCorr E7	XCorr G7	XCorr I7	A8	C8	E8	I8	K8	XCorr A8	XCorr E8	XCorr G8	XCorr I8	A9	C9	E9	I9	K9	XCorr A9	XCorr E9	XCorr G9	XCorr I9	B7	D7	F7	J7	L7	XCorr B7	XCorr F7	XCorr H7	XCorr J7	XCorr L7	B8	D8	F8	H8	J8	L8
	NVLAVAVATDYTFPLAEK	20	1	1	g1959.p1													High		High		5.79516	4.0254																						High	High	High	High	High
	TGNDQWTSLLPSLVGNVGLVFTK	28	1	1	g1959.p1													High		High		5.32896	5.85168																						High	High	High	High	High
	VGLVAPNDVVVPAGNTGLDPSQTNFFQALNIPTK	21	1	1	g1959.p1													High		High		4.62388	3.89082																						High	High	High	High	High
	TGDKVGGSEATLLAK	16	1	1	g1959.p1													High		High		4.43495																							High	High			High
	GTVEIVSDVALIK	10	1	1	g1959.p1													High		High		3.88827																							High	High		Medium	High
	IAAASLALNYPTLASIPHSVINGYK	16	1	1	g1959.p1													High		High		4.6587																							Medium	Medium	High		High
	LCGLLDEFDR	8	1	1	g1959.p1	C2(Carbamidomethyl)												High		High		3.54015	2.83814																						High	High		Medium	High
	VLDITDEDVMALAQEGIK	10	1	1	g1959.p1	M10(Oxidation)												High		High		5.99666																											High
	LGIKPFSYGLVVQEVYDNGSMYSPK	11	1	1	g1959.p1	M21(Oxidation)												High		High		5.05907																											High
	AYLADPSAFASSLPAESSGGDAAPAKEEAK	5	1	1	g1959.p1													High		Medium		3.99318																											High
	GDLSEVREQINQFK	2	1	1	g1959.p1													High				3.70215																								High
	VLDITDEDVMALAQEGIKR	1	1	1	g1959.p1	M10(Oxidation)												High				3.27762
	AFIVHADNVGSR	4	1	1	g1959.p1													High		Medium		3.25109																										Medium	Medium
	GLREHSQVLMGK	1	1	1	g1959.p1	M10(Oxidation)												Medium				3.22186
	VGGSEATLLAK	3	1	1	g1959.p1													Medium		Medium		2.89675																											High
	VLDITDEDVMALAQEGIK	2	1	1	g1959.p1															High
	KLCGLLDEFDR	1	1	1	g1959.p1	C3(Carbamidomethyl)														Medium
	LGIKPFSYGLVVQEVYDNGSMYSPK	1	1	1	g1959.p1																																												High
g1798.p1	nuclear encoded predicted protein	78.31	1	11	11	83										30.72	3	3	71.08	9	19	22.29	4	4										47.59	4	6	71.08	9	22	78.31	10	29	166	18.7123	4.51318
	Sequence	# PSMs	# Proteins	# Protein Groups	Protein Group Accessions	Modifications	A7	C7	E7	I7	K7	XCorr A7	XCorr E7	XCorr G7	XCorr I7	A8	C8	E8	I8	K8	XCorr A8	XCorr E8	XCorr G8	XCorr I8	A9	C9	E9	I9	K9	XCorr A9	XCorr E9	XCorr G9	XCorr I9	B7	D7	F7	J7	L7	XCorr B7	XCorr F7	XCorr H7	XCorr J7	XCorr L7	B8	D8	F8	H8	J8	L8
	WVELGNVDVDIGANPSAEEAEETLEEGVKK	9	1	1	g1798.p1													High		High		5.27335																							Medium			High	High
	EGAADPTFIFPK	14	1	1	g1798.p1													High		High		3.24429																							High	High		Medium	High
	VVDIVDAFR	14	1	1	g1798.p1													High		Medium		3.3761																							Medium	Medium			High
	LKELQFFTGESMDQEGTLAFAYYK	6	1	1	g1798.p1	M12(Oxidation)												High		High		5.54058																											High
	LSGDEMFSDSYPVNEIEDGFFYEVEGK	6	1	1	g1798.p1	M6(Oxidation)												High		High		3.97619																										High	High
	VLEKLPAAEQEEFKTK	3	1	1	g1798.p1													High				3.73382																								High			Medium
	VLEKLPAAEQEEFK	10	1	1	g1798.p1													High		High		3.63886																											High
	LPAAEQEEFK	7	1	1	g1798.p1													Medium		Medium		2.95464																								Medium		Medium	High
	KVVDIVDAFR	4	1	1	g1798.p1													Medium		Medium		2.78055																											High
	LSGDEMFSDSYPVNEIEDGFFYEVEGK	5	1	1	g1798.p1															High																												High
	LPAAEQEEFKTK	2	1	1	g1798.p1															High
	LKELQFFTGESMDQEGTLAFAYYK	2	1	1	g1798.p1															High
	AFMGYIKPWLGK	1	1	1	g1798.p1	M3(Oxidation)																																											Medium
atpA.p1	product=ATP synthase CF1 subunit alpha; Note=ATP synthase CF1 subunit alpha;	78.22	1	29	30	480	47.33	18	30	43.96	17	25	35.84	14	39	48.32	16	31	72.67	25	99	56.24	20	31	32.87	12	16	29.5	10	11	39.41	13	17	43.37	15	22	71.09	22	71	73.07	25	88	505	54.6417	5.33838
	Sequence	# PSMs	# Proteins	# Protein Groups	Protein Group Accessions	Modifications	A7	C7	E7	I7	K7	XCorr A7	XCorr E7	XCorr G7	XCorr I7	A8	C8	E8	I8	K8	XCorr A8	XCorr E8	XCorr G8	XCorr I8	A9	C9	E9	I9	K9	XCorr A9	XCorr E9	XCorr G9	XCorr I9	B7	D7	F7	J7	L7	XCorr B7	XCorr F7	XCorr H7	XCorr J7	XCorr L7	B8	D8	F8	H8	J8	L8
	MKLELAQFAELEAFSQFASDLDQATQNQLAR	16	1	1	atpA.p1		High		High		High	6.90932	6.32866																					High	High	High	High	High	7.61282	6.45868		6.42074	6.91583
	LELAQFAELEAFSQFASDLDQATQNQLAR	12	1	1	atpA.p1		High		High		High	6.04134	5.70467																					High	High	High	High	High	5.41269	4.59493		5.19693	6.24223
	SVYEPLQTGLIAIDAMIPIGR	42	1	1	atpA.p1	M16(Oxidation)	High		High		High	5.452	5.21319																					High	High	High	High	High	2.96358	4.05985		3.35222	4.70633
	NVGAVLMGEGLTVQEGSEVR	12	1	1	atpA.p1		High				High	5.17635																						High	High	High		High	5.58531	4.44991			4.30047
	STNTFTPEAETLLKQAIADFTEEFLASR	2	1	1	atpA.p1		High					4.80007																						High					4.34598
	SVYEPLQTGLIAIDAMIPIGR	30	1	1	atpA.p1		High		High	High	High	4.57743	4.73204	4.20874	4.11371																			High	High	High	High	High	4.48471	4.42763	3.65406	5.16617	3.95242
	MKLELAQFAELEAFSQFASDLDQATQNQLAR	18	1	1	atpA.p1	M1(Oxidation)	High		High	High	High	4.35443	6.09513		5.19393																			High	High	High	High	High	5.23544	5.8894		6.39832	6.64476
	RSVYEPLQTGLIAIDAMIPIGR	5	1	1	atpA.p1	M17(Oxidation)	High					4.2982																						High		High			3.18406	4.11938
	VVNALARPIDGKGEIPTDEVR	19	1	1	atpA.p1		High	High	High	High	High	3.98197	3.82691	4.29706	3.71372																			High	High	High		High	3.89349	4.71237	4.2164		4.6144
	QAIADFTEEFLASR	18	1	1	atpA.p1		High		High	High	High	3.88978	4.76743	3.26937	3.88108																			High	High	High	High	High	4.18565	3.77384	3.47604	3.24271	4.19432
	VVNVGTVFQVGDGIAR	36	1	1	atpA.p1		High	High	High	High	High	3.72671	4.6346	3.77832	3.09163																			High	High	High	High	High	4.81357	4.1769	3.44539	3.57825	3.78584
	TAVATDTILNQK	21	1	1	atpA.p1		High	High	High	High	High	3.42795	3.86132	3.01356	3.34317																			High	High	High	High	High	4.05788	3.72781	4.02005	3.54783	3.80549
	STNTFTPEAETLLK	25	1	1	atpA.p1		High	High	High	High	High	3.26883	3.83629	3.52288	3.92451																			High	Medium	High	High	High	3.66395	2.50796	3.41493	3.9228	3.8609
	HTLVIYDDLSK	21	1	1	atpA.p1		High	High	High		High	3.26777	3.71458	2.61034																				High	High	High	High	High	3.22353	3.73436	2.73156	3.10608	3.532
	ELIIGDRQTGK	5	2	2	atp1.p1;atpA.p1		High	High				3.17397																						High		High			3.12103	2.94309
	EAYPGDVFYLHSR	15	1	1	atpA.p1		High	High	High	High	High	3.10566	3.52421	3.00513	2.97086																			High	High	High	High	High	3.59411	2.99811	2.97733	3.55402	3.17874
	LIESGAPGIISR	23	1	1	atpA.p1		High	High	High	High	High	3.01937	3.68325	3.42308	3.02921																			High	High	High		High	3.33665	3.19668			3.54197
	ASSIAQVVNVLQDR	16	1	1	atpA.p1		High	High	High	High	High	3.01437	3.66514	3.51077	3.42802																			High	High	High	High	High	3.38562	3.1502	2.97597	3.65343	3.38551
	RSVYEPLQTGLIAIDAMIPIGR	3	1	1	atpA.p1		Medium				High	2.93116																						Medium					2.54213
	IAQIPVGDGYLGR	21	1	1	atpA.p1		High	High	High	High	High	2.84188	2.90704		2.67387																					High	High	High		3.13805	2.33934	3.42212	3.06682
	QYLATSKPQYGEIIR	12	1	1	atpA.p1		Medium	High	High		High	2.46612	3.18058																							High	Medium	High		2.67697		2.85935	2.91854
	IRPDEISSIIR	32	1	1	atpA.p1			High	High	Medium	High		3.55898	3.15523	2.60299																			Medium	High	High	High	High	2.63497	3.65348		3.45356	3.77713
	QQIEQYNQEVK	9	1	1	atpA.p1			High	High		High		3.26286																						High	High	High	High		3.28397		3.45289	3.54074
	SFLVGLR	2	1	1	atpA.p1			Medium	Medium				2.24622
	NVGAVLMGEGLTVQEGSEVR	18	1	1	atpA.p1	M7(Oxidation)			High		High		6.21148																						High	High		High		5.50876			5.59784
	VMAGELLEFEDGTVGIALNLETK	19	1	1	atpA.p1	M2(Oxidation)			High		High		5.79706																						High	High	High	High		6.0262		4.81036	5.56728
	VMAGELLEFEDGTVGIALNLETK	8	1	1	atpA.p1						High																								High		High	High				4.46803	4.32383
	GAMDYTIVVAATADSPATLQYLAPYTGAALAEFFMYK	4	1	1	atpA.p1	M3(Oxidation); M35(Oxidation)			High		High		5.77259																									High					4.71864
	QPQASPLSVEDQVASIYAGTNGYIDKIEVDQVR	3	1	1	atpA.p1				High		High		4.66372																									High					4.77092
	GKDVICVYVAIGQK	1	1	1	atpA.p1	C6(Carbamidomethyl)			High				3.93966
	ELLKQPQASPLSVEDQVASIYAGTNGYIDKIEVDQVR	2	1	1	atpA.p1				Medium				3.11718																									High					3.74625
	VVNALARPIDGK	2	1	1	atpA.p1				High				2.90111																									High					2.4033
	GEIPTDEVR	2	1	1	atpA.p1				High				2.51505																									Medium					2.31756
	ELIIGDR	3	1	1	atpA.p1					Medium				2.14534	2.18814																							Medium					2.01665
	GAMDYTIVVAATADSPATLQYLAPYTGAALAEFFMYK	1	1	1	atpA.p1	M3(Oxidation)					High
	VGSAAQPKAMKQVAGK	2	1	1	atpA.p1	M10(Oxidation)					Medium																											Medium					2.00617
g15969.p1	nuclear encoded predicted protein	77.9	1	13	13	125	39.78	5	7	23.2	3	4	45.86	7	13	34.81	4	4	56.91	9	25	60.22	8	8	29.28	5	6	22.1	4	4	29.28	5	6	36.46	5	5	55.25	8	18	55.25	8	25	181	20.4699	7.84033
	Sequence	# PSMs	# Proteins	# Protein Groups	Protein Group Accessions	Modifications	A7	C7	E7	I7	K7	XCorr A7	XCorr E7	XCorr G7	XCorr I7	A8	C8	E8	I8	K8	XCorr A8	XCorr E8	XCorr G8	XCorr I8	A9	C9	E9	I9	K9	XCorr A9	XCorr E9	XCorr G9	XCorr I9	B7	D7	F7	J7	L7	XCorr B7	XCorr F7	XCorr H7	XCorr J7	XCorr L7	B8	D8	F8	H8	J8	L8
	SGHAEAVEMVFDPK	12	1	1	g15969.p1											High	High	High		High	3.76837	3.69743																						High		High		High	High
	YLIKNPGGYCNHR	4	1	1	g15969.p1	C10(Carbamidomethyl)										Medium	High				3.44117																									Medium
	AIHTPPAINMEGLSK	4	1	1	g15969.p1											Medium	Medium				3.43987																							Medium			Medium
	KVTYGQLVEYLFR	24	1	1	g15969.p1											Medium		High	Medium	High	3.36553	4.2175	4.02501	3.57941																				High		High	Medium		High
	SAIFYHDDEQRQVAEAK	4	1	1	g15969.p1											Medium	High	Medium			3.28475	3.25987																								Medium
	STQVGYTGGNAPEPSYEQVCSGR	8	1	1	g15969.p1	C20(Carbamidomethyl)											High	High		High		5.21955																							High	High			High
	SGHAEAVEMVFDPKK	1	1	1	g15969.p1												High
	SAIFYHDDEQR	14	1	1	g15969.p1												Medium	High	Medium	High		3.17992	3.10874	3.08829																					Medium			Medium	High
	ATFAAGCFWGVENYFLK	16	1	1	g15969.p1	C7(Carbamidomethyl)												High	High	High		4.95764	4.86666	4.00474																					High	High		High	High
	NPIVTDIVPAGK	12	1	1	g15969.p1													High	High	High		3.52998	3.67863	3.76151																					High	High	High	Medium	High
	SGHAEAVEMVFDPK	10	1	1	g15969.p1	M9(Oxidation)												High		High		4.52585																											High
	VTYGQLVEYLFR	13	1	1	g15969.p1													High	Medium	Medium		3.43754	2.71017	2.84365																						Medium	Medium	Medium	High
	ECQVHFKNPIVTDIVPAGK	1	1	1	g15969.p1	C2(Carbamidomethyl)												Medium				3.07369
	FWSAEEYHQK	2	1	1	g15969.p1															High																													Medium
g14162.p2	nuclear encoded predicted protein	77.87	2	1	17	264	12.53	3	3				6.13	2	4	40.27	9	11	55.73	13	50	35.2	8	12	49.87	10	10	26.13	6	10	43.2	10	12	40	10	11	52.53	13	71	64.8	13	70	375	41.2066	5.71924
	Sequence	# PSMs	# Proteins	# Protein Groups	Protein Group Accessions	Modifications	A7	C7	E7	I7	K7	XCorr A7	XCorr E7	XCorr G7	XCorr I7	A8	C8	E8	I8	K8	XCorr A8	XCorr E8	XCorr G8	XCorr I8	A9	C9	E9	I9	K9	XCorr A9	XCorr E9	XCorr G9	XCorr I9	B7	D7	F7	J7	L7	XCorr B7	XCorr F7	XCorr H7	XCorr J7	XCorr L7	B8	D8	F8	H8	J8	L8
	IGLITADTPADAQLANWQDSLR	54	3	2	g14162.p2;g14162.p1											High		High	High	High	4.93218	6.41692	4.68219	5.51971																					High	High	High	High	High
	ITFEPIIDPK	24	3	2	g14162.p2;g14162.p1											High	High	High	Medium	High	3.0913	3.26098		2.84645																					Medium	High			High
	SLGYTYDILNTLEAK	36	3	2	g14162.p2;g14162.p1											Medium		High	Medium	High	2.86279	5.50782	4.57106	3.05301																					High	High	High	High	High
	DANGSFWTSEQAR	19	3	2	g14162.p2;g14162.p1												High	High	High	High		4.14465	3.6472	3.6983																					High	High	High	High	High
	HCENCQTLPDLISGTIDVTAALER	17	3	2	g14162.p2;g14162.p1	C2(Carbamidomethyl); C5(Carbamidomethyl)												High	High	High		6.01222	4.11033	3.78029																					High	High		High	High
	TNGISSAEELAATPR	20	3	2	g14162.p2;g14162.p1													High	High	High		4.33627	4.34608	3.96095																					High	High	High	High	High
	EAAPLAPVTPQQIETAHEK	9	3	2	g14162.p2;g14162.p1													High	Medium	High		3.30082	3.11274	3.0524																					High				High
	AAADVTFDDENDVR	19	3	2	g14162.p2;g14162.p1													High	High	High		4.03172	3.22876	3.58742																					High	High	High	High	High
	ADNPNYAGALAVFTITAAR	33	3	2	g14162.p2;g14162.p1													High	High	High		6.58117	3.36414	4.58887																					Medium	High	High	High	High
	EKAAADVTFDDENDVR	11	3	2	g14162.p2;g14162.p1													High		High		5.20539																										High	High
	VETGQPELHGIVAGGPDGLQHYNANDPPVSATATE	6	1	1	g14162.p2													High				4.04706	3.67154																										High
	HVEEATAAFAK	11	3	2	g14162.p2;g14162.p1													High	Medium	High		3.45937	2.69963	3.09217																								High	High
	WTLVLPAVKR	1	3	2	g14162.p2;g14162.p1													Medium				2.92647
	FQFNGSFTIYAFFFK	1	3	2	g14162.p2;g14162.p1																																											High
	GQMMYPEVAGMDPIFWFHHCQVDR	1	3	2	g14162.p2;g14162.p1	M3(Oxidation); M4(Oxidation); C20(Carbamidomethyl)														Medium
	WTLVLPAVK	1	3	2	g14162.p2;g14162.p1															Medium
	YKPNEYPFFADHSPPTPKPSINPVFATSLESVHDQVHVDVGGPK	1	3	2	g14162.p2;g14162.p1																																												High
g4499.p1	nuclear encoded predicted protein	77.78	1	9	13	462	46.74	8	19	61.3	9	14	14.56	4	18	77.01	10	24	77.78	12	127	77.78	10	29	77.01	9	17	39.08	6	13	77.01	9	18	56.7	7	21	77.78	11	72	77.01	9	90	261	28.091	5.89697
	Sequence	# PSMs	# Proteins	# Protein Groups	Protein Group Accessions	Modifications	A7	C7	E7	I7	K7	XCorr A7	XCorr E7	XCorr G7	XCorr I7	A8	C8	E8	I8	K8	XCorr A8	XCorr E8	XCorr G8	XCorr I8	A9	C9	E9	I9	K9	XCorr A9	XCorr E9	XCorr G9	XCorr I9	B7	D7	F7	J7	L7	XCorr B7	XCorr F7	XCorr H7	XCorr J7	XCorr L7	B8	D8	F8	H8	J8	L8
	LAMFSMFGFFVQAIVTGK	56	5	4	g7273.p1;g2043.p1;g1660.p1;g4499.p1	M3(Oxidation); M6(Oxidation)										High		High		High	4.89061	5.53909	5.25822																					High	High	High		High	High
	LHPGGDYFDPLGLADDPDTFAELK	76	1	1	g4499.p1											High		High	High	High	4.36488	5.53928	4.68654	5.04151																				High	High	High	High	High	High
	WAMLGALGCILPEILAK	40	1	1	g4499.p1	C9(Carbamidomethyl)										High		High	High	High	4.34236	5.23256	4.30538	4.60496																				High	High	High	High	High	High
	GPYENLLDHLASPGANNGFAAATK	25	1	1	g4499.p1											High		High	High	High	4.23438	5.97799	4.83581	3.95799																				High	High	High	High	High	High
	LHPGGDYFDPLGLADDPDTFAELKVK	7	1	1	g4499.p1											High		High		Medium	4.13752	3.84222																						High		High
	WAMLGALGCILPEILAK	55	1	1	g4499.p1	M3(Oxidation); C9(Carbamidomethyl)										High		High	High	High	3.96123	4.85866	4.45184	4.4948																				High	High	High	High	High	High
	NGVEFQEPVWFK	30	1	1	g4499.p1											High	High	High	High	High	3.91711	4.25334	3.68152	3.59851																				High	High	High	High	High	High
	NRELELIHAR	32	3	3	g7273.p1;g4499.p1;g14374.p1											High	High	High	Medium	High	3.90947	3.69167	3.37565	3.64533																				Medium	Medium	Medium	High		High
	SSAPSSVWYGPDRPK	35	1	1	g4499.p1											High	High	High	High	High	3.69082	4.22742	4.10006	3.92283																				High	High	High	High	High	High
	FLGPFSESATPDYLNGEYPGDYGWDTAGLSADPETFRR	21	1	1	g4499.p1													High	Medium	Medium		4.56807	4.8156	3.89082																				Medium	Medium	High		Medium	High
	RNRELELIHAR	1	3	3	g7273.p1;g4499.p1;g14374.p1												Medium
	LAMFSMFGFFVQAIVTGK	56	5	4	g7273.p1;g2043.p1;g1660.p1;g4499.p1	M3(Oxidation)												High	High	High		5.17705	3.59185	5.63685																					High	High		High	High
	FLGPFSESATPDYLNGEYPGDYGWDTAGLSADPETFR	9	1	1	g4499.p1													High		High		4.93373																							High
	AGAQIFSSDGLNYLGNSSLVHAQSIIATLACQVVLMGTIEAYR	5	1	1	g4499.p1	C31(Carbamidomethyl)												High				5.18209																							Medium				High
	AGAQIFSSDGLNYLGNSSLVHAQSIIATLACQVVLMGTIEAYR	11	1	1	g4499.p1	C31(Carbamidomethyl); M36(Oxidation)												High	Medium	High		5.35264	3.97918	3.97762																						High			High
	ELELIHAR	2	6	5	g7273.p1;g1660.p1;g4499.p1;g14374.p1;g2043.p1													Medium				2.72567
	LAMFSMFGFFVQAIVTGK	1	5	4	g7273.p1;g2043.p1;g1660.p1;g4499.p1															High
g1660.p1	nuclear encoded predicted protein	77.38	1	9	11	480	41.27	5	8	59.13	7	10				76.59	8	29	77.38	10	125	73.41	8	30	61.51	7	18	51.19	5	11	58.33	6	14	76.59	8	29	76.59	8	84	76.59	8	122	252	26.6955	5.41455
	Sequence	# PSMs	# Proteins	# Protein Groups	Protein Group Accessions	Modifications	A7	C7	E7	I7	K7	XCorr A7	XCorr E7	XCorr G7	XCorr I7	A8	C8	E8	I8	K8	XCorr A8	XCorr E8	XCorr G8	XCorr I8	A9	C9	E9	I9	K9	XCorr A9	XCorr E9	XCorr G9	XCorr I9	B7	D7	F7	J7	L7	XCorr B7	XCorr F7	XCorr H7	XCorr J7	XCorr L7	B8	D8	F8	H8	J8	L8
	GPIENLADHLSDPTNINGFSAATK	33	1	1	g1660.p1											High		High	High	High	6.24268	6.66393	4.22355	5.20285																				High	High	High	High	High	High
	VNGGPAGEGLDPLHPGEAFDPLGLADDPDSFAELK	49	1	1	g1660.p1											High		High	High	High	5.29953	6.10166	5.64773	5.09225																				High	High	High	High	High	High
	LAMFSMFGFFVQAIVTGK	56	5	4	g7273.p1;g2043.p1;g1660.p1;g4499.p1	M3(Oxidation); M6(Oxidation)										High		High		High	4.89061	5.53909	5.25822																					High	High	High		High	High
	WAMLGALGCVTPELLSK	22	1	1	g1660.p1	C9(Carbamidomethyl)										High		High	High	High	4.70421	5.47024	4.35872	4.59202																				High	High	High	High	High	Medium
	WAMLGALGCVTPELLSK	85	1	1	g1660.p1	M3(Oxidation); C9(Carbamidomethyl)										High		High		High	3.60659	5.48051	4.33996																					High	High	High	High	High	High
	FRELELIHAR	36	1	1	g1660.p1											Medium		High	Medium	Medium	3.30343	3.74385	3.78173	3.4507																				Medium	High	Medium	High	Medium	High
	VNGGPAGEGLDPLHPGEAFDPLGLADDPDSFAELKVK	4	1	1	g1660.p1													High				4.8989																						Medium
	AGAQIFSSGGLDYLGNPSLVHAQSIIATLASQVVLMGLVEGYR	28	1	1	g1660.p1													High	High	High		5.19032	4.63563	4.74699																				Medium	Medium	Medium	High	High	High
	WLGPFSENATPSYLNGEYPGDYGWDTAGLSADPDTFSR	34	1	1	g1660.p1													High		High		5.33982																							High	High		High	High
	AGAQIFSSGGLDYLGNPSLVHAQSIIATLASQVVLMGLVEGYR	43	1	1	g1660.p1	M36(Oxidation)												High	High	High		5.74501	4.54145	5.8189																					High	High	High	High	High
	LAMFSMFGFFVQAIVTGK	56	5	4	g7273.p1;g2043.p1;g1660.p1;g4499.p1	M3(Oxidation)												High	High	High		5.17705	3.59185	5.63685																					High	High		High	High
	FGEAVWFK	30	1	1	g1660.p1													High		High		3.37031	2.99928																						Medium			Medium	High
	ELELIHAR	2	6	5	g7273.p1;g1660.p1;g4499.p1;g14374.p1;g2043.p1													Medium				2.72567
	LAMFSMFGFFVQAIVTGKGPIENLADHLSDPTNINGFSAATK	1	1	1	g1660.p1	M3(Oxidation)																																								Medium
	LAMFSMFGFFVQAIVTGK	1	5	4	g7273.p1;g2043.p1;g1660.p1;g4499.p1															High
g8993.p1	nuclear encoded predicted protein	76.73	1	22	22	187	17.14	4	5	13.3	3	3	18.67	4	6	20.97	5	6	61.89	15	33	20.97	5	6	39.9	9	11	20.46	5	6	30.69	7	7	38.11	8	11	68.8	16	37	74.42	19	56	391	42.7105	6.27783
	Sequence	# PSMs	# Proteins	# Protein Groups	Protein Group Accessions	Modifications	A7	C7	E7	I7	K7	XCorr A7	XCorr E7	XCorr G7	XCorr I7	A8	C8	E8	I8	K8	XCorr A8	XCorr E8	XCorr G8	XCorr I8	A9	C9	E9	I9	K9	XCorr A9	XCorr E9	XCorr G9	XCorr I9	B7	D7	F7	J7	L7	XCorr B7	XCorr F7	XCorr H7	XCorr J7	XCorr L7	B8	D8	F8	H8	J8	L8
	VLVHLEEQSPDIGQGVHGLGTK	16	1	1	g8993.p1											High	Medium	High	High	High	5.72126	5.65943		4.68779																				High	High	High		High	High
	YLDDNTIYHLNPSGR	25	1	1	g8993.p1											High	High	High	High	High	3.94757	4.68438	4.24244	4.47107																				High	High	High	High	High	High
	FVIGGPHGDAGLTGR	19	1	1	g8993.p1											High	High	High	High	High	3.26207	4.14287	4.40816	4.6645																				High	High	High	High	High	High
	TNMVMVFGEITTTAK	10	1	1	g8993.p1											Medium			High	High	2.9175		2.94742	4.2529																						High	High		High
	VHTILISTQHSPDVDNETIHK	19	1	1	g8993.p1												Medium	High		High		4.71086	3.53463																								High	High	High
	EIGFTSDDVGLDCDK	8	1	1	g8993.p1	C13(Carbamidomethyl)												High		High		4.28918																							High	High		High	High
	TNMVMVFGEITTTAK	15	1	1	g8993.p1	M3(Oxidation); M5(Oxidation)												High		High		4.24541																							High	High		High	High
	RCLVQISYAIGVAQPLSVHVDTYGTGK	4	1	1	g8993.p1	C2(Carbamidomethyl)												High		High		6.67754																											High
	TQVTVEYYKENGAMVPTR	2	1	1	g8993.p1	M14(Oxidation)												High		Medium		4.03972
	DLFLFTSESVNEGHPDKLCDQVSDAVLDACLAQDPYSK	12	1	1	g8993.p1	C19(Carbamidomethyl); C30(Carbamidomethyl)												Medium	High	High		4.00697	3.55393	4.34284																								High	High
	EIGFTSDDVGLDCDKCK	3	1	1	g8993.p1	C13(Carbamidomethyl); C16(Carbamidomethyl)												High		High		4.00411																											High
	GLMEHVIKPVVPAK	13	1	1	g8993.p1	M3(Oxidation)												High	Medium	High		3.64065		3.32969																							Medium		High
	FVIGGPHGDAGLTGRK	4	1	1	g8993.p1													High	High			3.2567	4.40487	3.46066																									High
	TAAYGHFGRDDPDFTWEK	4	1	1	g8993.p1													High				3.25466																											High
	KDGTLPWLRPDGK	2	1	1	g8993.p1													High				3.16052																											High
	VDYEQVVR	8	1	1	g8993.p1													Medium		High		2.89315	2.72937																									High	Medium
	TLEEIGAGDQGHMFGYATDETPELMPLTHVLATK	7	1	1	g8993.p1	M13(Oxidation); M25(Oxidation)																	4.26063																										High
	TLEEIGAGDQGHMFGYATDETPELMPLTHVLATK	4	1	1	g8993.p1	M25(Oxidation)														High			3.4888																										High
	TQVTVEYYK	4	1	1	g8993.p1															Medium			2.76279																										Medium
	LCDQVSDAVLDACLAQDPYSK	1	1	1	g8993.p1	C2(Carbamidomethyl); C13(Carbamidomethyl)														High
	TLEEIGAGDQGHMFGYATDETPELMPLTHVLATK	1	1	1	g8993.p1															High
	KIIIDTYGGWGAHGGGAFSGKDPTK	1	1	1	g8993.p1															Medium
	TNMVMVFGEITTTAK	1	1	1	g8993.p1	M5(Oxidation)														High
	DLFLFTSESVNEGHPDK	2	1	1	g8993.p1																																												High
	IIIDTYGGWGAHGGGAFSGKDPTK	1	1	1	g8993.p1																																												Medium
	DGTLPWLRPDGK	1	1	1	g8993.p1																																												Medium
g9994.p1	nuclear encoded predicted protein	76.72	1	6	21	375	6.65	2	2	22.17	6	7				41.02	11	15	56.1	15	71	47.01	12	17	33.7	9	12	32.15	8	10	37.03	10	12	56.54	14	23	67.85	20	96	76.5	20	110	451	49.6784	5.05908
	Sequence	# PSMs	# Proteins	# Protein Groups	Protein Group Accessions	Modifications	A7	C7	E7	I7	K7	XCorr A7	XCorr E7	XCorr G7	XCorr I7	A8	C8	E8	I8	K8	XCorr A8	XCorr E8	XCorr G8	XCorr I8	A9	C9	E9	I9	K9	XCorr A9	XCorr E9	XCorr G9	XCorr I9	B7	D7	F7	J7	L7	XCorr B7	XCorr F7	XCorr H7	XCorr J7	XCorr L7	B8	D8	F8	H8	J8	L8
	TIGGGDDAFNTFFSETGAGK	36	1	1	g9994.p1											High		High	High	High	4.2807	4.92341	4.34525	3.99206																				High	High	High	High	High	High
	DVNAAVATIK	12	2	2	g9994.p1;g8797.p1											Medium		Medium		High	3.06722	2.87548																						Medium					High
	FDGALNVDVTEFQTNLVPYPR	44	1	1	g9994.p1													High	High	High		5.26441	5.18389	4.20668																				High	High	High	High	High	High
	QLFHPEQLISGKEDAANNFAR	14	2	2	g9994.p1;g8797.p1														High	High			5.19008	4.26165																				High	High	High		High	High
	SLDIERPTYTNLNR	15	2	2	g9994.p1;g8797.p1													High	High	High		3.49255	3.80999	3.39512																				Medium	Medium		High	High	High
	LIAQVISSLTASLR	49	1	1	g9994.p1													High	Medium	High		4.71556	2.96251	3.22408																				Medium	High	High	High	High	High
	LADNCTGLQGFLVFNAVGGGTGSGLGSLLLER	22	2	2	g9994.p1;g8797.p1	C5(Carbamidomethyl)												High	High	High		6.46845	6.95183	5.24251																					High	High	High	High	High
	KLADNCTGLQGFLVFNAVGGGTGSGLGSLLLER	23	2	2	g9994.p1;g8797.p1	C6(Carbamidomethyl)												High	High	High		6.37378	4.96283	4.55431																					High	Medium		High	High
	CVFLDLEPTVIDEVR	19	2	2	g9994.p1;g8797.p1	C1(Carbamidomethyl)												High	Medium	High		5.07083		2.94007																					High	High	High	High	High
	IHFMLSSYSPVISAEK	34	1	1	g9994.p1	M4(Oxidation)												High	High	High		5.40674	3.9734	3.7992																					High	High	Medium	High	High
	TIQFVDWCPTGFK	18	2	2	g9994.p1;g8797.p1	C8(Carbamidomethyl)												High	High	High		4.62638	3.71413	3.59621																					High	High	High	High	High
	CGINYQPPTVVPGGDLAK	9	2	2	g9994.p1;g8797.p1	C1(Carbamidomethyl)												High		High		3.61038																							High	High		High	High
	EDLAALEKDYEEVGAESAEGEGEEEGEEY	6	1	1	g9994.p1													High		High		6.6816																										High	High
	AVCMISNSTAIAEVFSR	19	2	2	g9994.p1;g8797.p1	C3(Carbamidomethyl); M4(Oxidation)												High		High		5.82416																								High		High	High
	AYHEQLSVAEITNSAFEPASMMAK	10	2	2	g9994.p1;g8797.p1	M21(Oxidation); M22(Oxidation)												Medium		High		3.11558																								High		High	High
	YMACCLMYR	2	2	2	g9994.p1;g8797.p1	M2(Oxidation); C4(Carbamidomethyl); C5(Carbamidomethyl); M7(Oxidation)												Medium				2.73152																											Medium
	AVCMISNSTAIAEVFSR	7	2	2	g9994.p1;g8797.p1	C3(Carbamidomethyl)														High																										High		High	High
	IHFMLSSYSPVISAEK	9	1	1	g9994.p1															High																										High		Medium	High
	AYHEQLSVAEITNSAFEPASMMAK	6	2	2	g9994.p1;g8797.p1	M21(Oxidation)														High
	AYHEQLSVAEITNSAFEPASMMAK	3	2	2	g9994.p1;g8797.p1															High
	AFVHWYVGEGMEEGEFSEAR	4	2	2	g9994.p1;g8797.p1	M11(Oxidation)														High																													High
	RTIQFVDWCPTGFK	2	2	2	g9994.p1;g8797.p1	C9(Carbamidomethyl)														High
	QLFHPEQLISGK	3	2	2	g9994.p1;g8797.p1															High																													Medium
	LDHKFDLMYAK	3	2	2	g9994.p1;g8797.p1															Medium
	LDHKFDLMYAK	4	2	2	g9994.p1;g8797.p1	M8(Oxidation)														Medium																													Medium
	YMACCLMYR	1	2	2	g9994.p1;g8797.p1	C4(Carbamidomethyl); C5(Carbamidomethyl); M7(Oxidation)														Medium
	MREVISIHIGQAGIQVGNACWELYCLEHGIQPDGQMPSDK	1	1	1	g9994.p1	M1(Oxidation); C20(Carbamidomethyl); C25(Carbamidomethyl); M36(Oxidation)																																											High
g7273.p1	nuclear encoded predicted protein	76.28	1	10	14	344	59.49	8	9	59.49	8	12	34.31	7	18	67.15	8	23	73.36	11	61	62.41	9	23	60.22	8	13	37.23	5	5	53.28	7	10	58.76	8	19	75.91	10	58	73.36	11	93	274	28.919	9.02686
	Sequence	# PSMs	# Proteins	# Protein Groups	Protein Group Accessions	Modifications	A7	C7	E7	I7	K7	XCorr A7	XCorr E7	XCorr G7	XCorr I7	A8	C8	E8	I8	K8	XCorr A8	XCorr E8	XCorr G8	XCorr I8	A9	C9	E9	I9	K9	XCorr A9	XCorr E9	XCorr G9	XCorr I9	B7	D7	F7	J7	L7	XCorr B7	XCorr F7	XCorr H7	XCorr J7	XCorr L7	B8	D8	F8	H8	J8	L8
	LAMFSMFGFFVQAIVTGK	56	5	4	g7273.p1;g2043.p1;g1660.p1;g4499.p1	M3(Oxidation); M6(Oxidation)										High		High		High	4.89061	5.53909	5.25822																					High	High	High		High	High
	VNGGPAGEGLDPLYPGEAFDPLGLADDPDTFAELK	19	1	1	g7273.p1											High		High		High	4.7629	5.06805																						High	High	High		High	High
	GPIQNLQDHLASPGVNNGFAAATK	21	1	1	g7273.p1											High	High	High	High	High	4.26849	5.69635	4.17033	5.14704																				High	High	High	High	High	High
	SSSGGASVWYGPDRPK	21	1	1	g7273.p1											High	High	High	High	High	3.98845	4.22298	4.08395	4.06843																				High		High	High	High	High
	SIIATVIVQVILMGAVEGYR	35	1	1	g7273.p1	M13(Oxidation)										High		High		High	3.96328	5.58932	4.31752																					High	High	High		High	High
	NRELELIHAR	32	3	3	g7273.p1;g4499.p1;g14374.p1											High	High	High	Medium	High	3.90947	3.69167	3.37565	3.64533																				Medium	Medium	Medium	High		High
	SGIQYAGIPGLINAK	25	1	1	g7273.p1											High	High	High	High	High	3.84627	4.14815	3.40315	4.60068																				High	High	High	High	High	High
	WAMLGALGCVVPELLDGTDHVPWFK	14	1	1	g7273.p1	C9(Carbamidomethyl)										High		High		High	3.70198	3.89826	4.38927																						High	Medium		High	Medium
	WAMLGALGCVVPELLDGTDHVPWFK	27	1	1	g7273.p1	M3(Oxidation); C9(Carbamidomethyl)												High	Medium	High		4.17068	3.79464	3.46622																				Medium	Medium	Medium		High	High
	SIIATVIVQVILMGAVEGYR	7	1	1	g7273.p1												High			High																									High	High			High
	RNRELELIHAR	1	3	3	g7273.p1;g4499.p1;g14374.p1												Medium
	AGETIFTK	4	1	1	g7273.p1												Medium			High																										Medium		Medium
	LAMFSMFGFFVQAIVTGK	56	5	4	g7273.p1;g2043.p1;g1660.p1;g4499.p1	M3(Oxidation)												High	High	High		5.17705	3.59185	5.63685																					High	High		High	High
	FLGPFSENSVPGHLTGEYPGDYGWDTAGLSTDPETFR	14	1	1	g7273.p1													High		High		5.16326	4.69727																						Medium		High		High
	FLGPFSENSVPGHLTGEYPGDYGWDTAGLSTDPETFRR	7	1	1	g7273.p1													High	Medium			4.07026		3.6418																									High
	ELELIHAR	2	6	5	g7273.p1;g1660.p1;g4499.p1;g14374.p1;g2043.p1													Medium				2.72567
	LAMFSMFGFFVQAIVTGK	1	5	4	g7273.p1;g2043.p1;g1660.p1;g4499.p1															High
	SGIQYAGIPGLINAKSIIATVIVQVILMGAVEGYR	2	1	1	g7273.p1	M28(Oxidation)																																											High
g14473.p1	nuclear encoded predicted protein	76.03	1	13	13	634	34.71	6	13	34.71	7	10	24.38	4	8	76.03	12	44	76.03	13	218	76.03	12	28	73.55	11	31	73.55	11	21	66.53	9	20	76.03	11	32	76.03	12	87	76.03	13	122	242	26.3485	5.16064
	Sequence	# PSMs	# Proteins	# Protein Groups	Protein Group Accessions	Modifications	A7	C7	E7	I7	K7	XCorr A7	XCorr E7	XCorr G7	XCorr I7	A8	C8	E8	I8	K8	XCorr A8	XCorr E8	XCorr G8	XCorr I8	A9	C9	E9	I9	K9	XCorr A9	XCorr E9	XCorr G9	XCorr I9	B7	D7	F7	J7	L7	XCorr B7	XCorr F7	XCorr H7	XCorr J7	XCorr L7	B8	D8	F8	H8	J8	L8
	LREDYEPGNLGFDPLGLLPK	82	1	1	g14473.p1											High		High	High	High	5.003	4.98908	4.72983	4.61526																				High	High	High	High	High	High
	LAMLAVAGFVAQELK	31	1	1	g14473.p1											High	High	High	High	High	4.5331	4.7565	5.19662	4.66557																				High	High	High	High	High	High
	LREDYEPGNLGFDPLGLLPKDPAEK	33	1	1	g14473.p1											High		High	High	High	4.49594	5.46729	3.82204	3.90642																				High	High	High	High	High	High
	VQVGWEVPTSSGFNR	59	1	1	g14473.p1											High	High	High	High	High	4.19896	5.05841	4.06806	4.37525																				High	High	High	High	High	High
	GAIFWEPLVFAIGLAEAYR	171	1	1	g14473.p1											High	Medium	High	High	High	4.19035	5.99768	5.54708	5.569																				High	High	High	High	High	High
	LAMLAVAGFVAQELK	93	1	1	g14473.p1	M3(Oxidation)										High		High	High	High	4.00065	5.44517	4.38984	4.55667																				Medium	High	High	High	High	High
	WRESEITHGR	19	1	1	g14473.p1											High	High	High	Medium	High	3.33111	3.39795	3.76326	3.3607																				Medium	High	High	Medium	High	Medium
	EDYEPGNLGFDPLGLLPK	12	1	1	g14473.p1													High	High	High		3.50962	3.92332	3.41715																				High	High	Medium	Medium	High	High
	VSMLAVLGFLVQEQVENTGAGPFPHVVGPAINHFQQVEDK	29	1	1	g14473.p1	M3(Oxidation)												High	High	High		6.87918	5.04129	4.96884																					High	Medium	High		High
	VSMLAVLGFLVQEQVENTGAGPFPHVVGPAINHFQQVEDK	23	1	1	g14473.p1													High	Medium	High		4.5161	5.78821	3.88111																					High			High	High
	ESVIEYAQQLPGVTQPFPNIFDPLNFLENTSVPDLR	29	1	1	g14473.p1													High		Medium		4.37676	4.00192																						High	High	Medium	High	High
	ELNNGRLAMLAVAGFVAQELKNGDEILNQIGAEAAAVP	8	1	1	g14473.p1													Medium		High		3.66729																							High	Medium		High	Medium
	ESVIEYAQQLPGVTQPFPNIFDPLNFLENTSVPDLRR	33	1	1	g14473.p1													High	High	High		4.1573	3.72483	4.24654																					Medium	Medium	High	High	High
	NGDEILNQIGAEAAAVP	4	1	1	g14473.p1													Medium				2.79954																							High		Medium		Medium
	LAMLAVAGFVAQELKNGDEILNQIGAEAAAVP	2	1	1	g14473.p1	M3(Oxidation)												High				4.28122
	LAMLAVAGFVAQELKNGDEILNQIGAEAAAVP	6	1	1	g14473.p1													Medium		High		3.71816	3.86505																							Medium			High
g9586.p1	nuclear encoded predicted protein	75.59	1	21	21	403	33.07	9	14	34.91	11	16	21.78	7	11	38.32	12	18	55.91	16	75	35.17	10	12	43.04	12	20	44.36	13	27	39.11	13	16	51.44	12	21	59.84	16	77	73.23	19	96	381	41.8656	6.44287
	Sequence	# PSMs	# Proteins	# Protein Groups	Protein Group Accessions	Modifications	A7	C7	E7	I7	K7	XCorr A7	XCorr E7	XCorr G7	XCorr I7	A8	C8	E8	I8	K8	XCorr A8	XCorr E8	XCorr G8	XCorr I8	A9	C9	E9	I9	K9	XCorr A9	XCorr E9	XCorr G9	XCorr I9	B7	D7	F7	J7	L7	XCorr B7	XCorr F7	XCorr H7	XCorr J7	XCorr L7	B8	D8	F8	H8	J8	L8
	AIYKDPFRGGDNILVMADAYEPPR	3	1	1	g9586.p1											High					6.03491																							High
	HAVHIASYGEGNER	23	1	1	g9586.p1											High	High	High	High	High	4.57525	4.0376	4.25206	4.9512																				High	High	High	High	High	High
	WNYDGSSTGQAPGTDSEVYLVAR	24	1	1	g9586.p1											High		High	High	High	4.45124	5.07806	5.21424	4.11639																					High	High	High	High	High
	VAAEYVWIGGSGADLR	37	1	1	g9586.p1											High	High	High	High	High	4.33893	4.75168	5.65982	5.78671																				High	High	High	High	High	High
	GLLDHSIVDKFAALPQFGK	28	1	1	g9586.p1											High		High	High	High	4.26059	4.69566	4.18351	4.53821																				High	High	High	High	High	High
	AEEPWFGIEQEYTLLNSVTK	43	1	1	g9586.p1											High		High	High	High	4.06928	5.75993	4.66551	4.755																				High	High	High	High	High	High
	HAVHIASYGEGNERR	9	1	1	g9586.p1											High		High	High	Medium	3.88374	4.43127		4.00844																				High			High
	GGDNILVMADAYEPPR	20	1	1	g9586.p1											High	High		High	High	3.60128		3.95748	3.65805																				High	High	High	High	High	High
	LIAETTLLM	39	1	1	g9586.p1	M9(Oxidation)										Medium	High	High	Medium	High	2.97291	3.58811	2.92956	2.93486																				High	Medium			Medium	High
	VKAEEPWFGIEQEYTLLNSVTK	22	1	1	g9586.p1													High	High	High		6.44571	4.17504	4.82731																				High		High	High	High	High
	KEGTGWDAIKDQIAK	20	1	1	g9586.p1												Medium	High	High	High		4.72376	3.95282	4.14043																				High	High	Medium	High	High	High
	RPSSNLDPYVVTK	13	1	1	g9586.p1												High	Medium	High	High		3.02095		3.40651																				High	High		High		High
	GGDNILVMADAYEPPR	41	1	1	g9586.p1	M8(Oxidation)											High	High	High	High		4.76556	4.16457	4.38774																					High		High	High	High
	EGTGWDAIKDQIAK	16	1	1	g9586.p1												Medium	High	Medium	High		4.41592	3.38969	2.89148																					High	High	Medium	High	High
	RHAVHIASYGEGNER	8	1	1	g9586.p1													High	High			3.97206	4.16909	3.99783																					Medium		Medium		Medium
	GLLDHSIVDK	8	1	1	g9586.p1													Medium		Medium		2.86292																							Medium				High
	WPLGWPACGYPGPQGPYYCSAGAGCAIGR	9	1	1	g9586.p1	C8(Carbamidomethyl); C19(Carbamidomethyl); C25(Carbamidomethyl)												High		High		5.46309	5.27261																								High	High	High
	LGEMFNVDVTLDPKPIPGDWNGAGGHCNYSTNSTR	6	1	1	g9586.p1	M4(Oxidation); C27(Carbamidomethyl)												High				5.202																											High
	LIAETTLLM	3	1	1	g9586.p1															High																										Medium			Medium
	ISGVNAEVMPAQWEFQVGPCVGMEAGDQLWMSR	3	1	1	g9586.p1	C20(Carbamidomethyl)														High																												High
	ISGVNAEVMPAQWEFQVGPCVGMEAGDQLWMSR	10	1	1	g9586.p1	M9(Oxidation); C20(Carbamidomethyl)														High																												High
	ISGVNAEVMPAQWEFQVGPCVGMEAGDQLWMSR	9	1	1	g9586.p1	M9(Oxidation); C20(Carbamidomethyl); M23(Oxidation)														High
	ISGVNAEVMPAQWEFQVGPCVGMEAGDQLWMSR	3	1	1	g9586.p1	M9(Oxidation); C20(Carbamidomethyl); M23(Oxidation); M31(Oxidation)														High																													High
	QIADDKMSELKPIPTNSR	3	1	1	g9586.p1	M7(Oxidation)														Medium																													Medium
	HETSSMHEFSWGVANR	1	1	1	g9586.p1	M6(Oxidation)																																											Medium
	FAALPQFGK	2	1	1	g9586.p1																																												Medium
g555.p1	nuclear encoded predicted protein	75.52	1	24	24	332	37.93	9	12	47.93	12	13	38.97	11	21	54.14	12	17	73.79	20	89	51.38	12	13	45.17	9	11	31.03	8	9	32.76	7	8	64.14	13	19	66.9	16	47	73.79	20	73	290	32.0955	7.69385
	Sequence	# PSMs	# Proteins	# Protein Groups	Protein Group Accessions	Modifications	A7	C7	E7	I7	K7	XCorr A7	XCorr E7	XCorr G7	XCorr I7	A8	C8	E8	I8	K8	XCorr A8	XCorr E8	XCorr G8	XCorr I8	A9	C9	E9	I9	K9	XCorr A9	XCorr E9	XCorr G9	XCorr I9	B7	D7	F7	J7	L7	XCorr B7	XCorr F7	XCorr H7	XCorr J7	XCorr L7	B8	D8	F8	H8	J8	L8
	VDTAVTSAYQFYEDK	22	1	1	g555.p1											High	High	High		High	5.35326	5.69623																						High	High	High		High	High
	YLIAHDSLLSTPIYHQIAR	26	1	1	g555.p1											High		High	High	High	4.4212	6.07327	4.37879	4.17692																				High	High	High	High	High	High
	VGDAWAYLASLPAVHK	37	1	1	g555.p1											High	High	High	High	High	3.98496	4.62863	3.17651	3.99966																				High	Medium	High		High	High
	VDTAVTSAYQFYEDKSSFLASQVEK	14	1	1	g555.p1											High		High		High	3.94313	4.86272																						High	Medium	High		High	Medium
	VDDAKKLPPMLVDEAK	2	1	1	g555.p1											Medium	High				3.54044
	KIEESVDFLKK	28	1	1	g555.p1											Medium	High	High	High	High	3.4739	4.67927	4.49229	4.09452																				High	High	High	Medium	High	High
	SDQVLHLVDSK	15	1	1	g555.p1											High	High	Medium		Medium	3.46971	3.32489	3.15865																					Medium	Medium	High	Medium	High	High
	SSFLASQVEK	15	1	1	g555.p1											High	High	High		High	3.2636	3.69342																								High		Medium	High
	DHLKPVEVNGAH	22	1	1	g555.p1											Medium	Medium	High	Medium	High	3.01721	3.80903	3.55764	3.63049																				High	High		Medium	High	High
	LLETAQPSLDLAWK	22	1	1	g555.p1													High		High		4.21433	3.81482																					High	Medium	High	High	High	High
	SYSDYYFQKGYGLASSVYSTGK	1	1	1	g555.p1																																							High
	GYGLASSVYSTGK	19	1	1	g555.p1												High	High	High	High		4.30073	3.88085	3.65969																				High	High	High	High	High	High
	IEESVDFLKK	4	1	1	g555.p1												High	Medium				2.95958																						Medium					High
	YAADAVLAR	24	1	1	g555.p1												High	High	Medium	Medium		3.49292	3.17707	2.85163																				Medium	Medium	Medium	Medium	Medium	High
	KLPPMLVDEAK	2	1	1	g555.p1												High
	KLPPMLVDEAK	20	1	1	g555.p1	M5(Oxidation)											Medium	High				4.01822																											High
	FHGSIAAVEQTVSEYGTPLVTAVQDK	17	1	1	g555.p1													High		High		6.19183	5.59552																						High			High	High
	LLETAQPSLDLAWKK	11	1	1	g555.p1													High	Medium	High		4.29293		3.15157																					High	High	High		High
	SDQVLHLVDSKVDTAVTSAYQFYEDK	1	1	1	g555.p1													High				5.29946
	KITTTVYPIISPYADPALDTIYQSSYYSAVK	6	1	1	g555.p1													High		High		4.99048																											High
	SYAPDRFHGSIAAVEQTVSEYGTPLVTAVQDKSDQVLHLVDSK	1	1	1	g555.p1													High				4.77783
	ITTTVYPIISPYADPALDTIYQSSYYSAVK	13	1	1	g555.p1													High		High		4.7521																								High		Medium	High
	SYSDYYFQK	2	1	1	g555.p1													Medium				2.93682																											Medium
	SYAPDRFHGSIAAVEQTVSEYGTPLVTAVQDK	7	1	1	g555.p1															Medium																													High
	KIEESVDFLK	1	1	1	g555.p1																																												Medium
g1514.p1	nuclear encoded predicted protein	75.35	2	15	15	204	34.63	7	10	34.9	7	8	17.45	6	9	33.52	8	11	48.75	10	30	31.58	6	7	71.19	13	30	63.71	11	27	71.19	13	25	24.1	4	5	39.89	8	19	41	9	23	361	38.7491	5.64307
	Sequence	# PSMs	# Proteins	# Protein Groups	Protein Group Accessions	Modifications	A7	C7	E7	I7	K7	XCorr A7	XCorr E7	XCorr G7	XCorr I7	A8	C8	E8	I8	K8	XCorr A8	XCorr E8	XCorr G8	XCorr I8	A9	C9	E9	I9	K9	XCorr A9	XCorr E9	XCorr G9	XCorr I9	B7	D7	F7	J7	L7	XCorr B7	XCorr F7	XCorr H7	XCorr J7	XCorr L7	B8	D8	F8	H8	J8	L8
	VTGAEVPMPYAANLEAAALPQIADVVR	15	2	1	g1514.p1											High		High	High	High	6.1343	4.0555	5.1933	5.23614																						Medium	High	High	High
	DALNSALDEELARDDSVFMLGEEIGEYQGAYK	22	2	1	g1514.p1											High		High	High	High	5.12441	5.69079	6.27245	4.66861																				High	High	High	High
	AAIRDPDPVVFLENEILYGESFPIDPK	8	2	1	g1514.p1											High		High	Medium		4.05698	3.76788	5.03303	3.70252																				High		High			High
	TLYMSAGAIPNPIVFR	12	2	1	g1514.p1											High		High	High	High	3.55934	3.81965	3.86343	3.42784																				High	High	High	High		High
	VTGAEVPMPYAANLEAAALPQIADVVR	24	2	1	g1514.p1	M8(Oxidation)										Medium		High	Medium	High	3.35899	4.44101	4.63488	3.443																				Medium	High	High	High		High
	DALNSALDEELAR	16	2	1	g1514.p1											High	High	High	High	High	3.23779	4.3576	4.40994	4.5539																				High	High	High		High	High
	EGTDVTLVAFGK	11	2	1	g1514.p1											High	High		High	Medium	3.21714		3.40409	3.59107																				Medium	High	High	Medium	Medium
	AGINAEVLNLR	12	2	1	g1514.p1											High	High	High	High	High	3.18029	3.68733	3.53291	3.89624																					High		High		High
	VTDKDFTLPIGK	13	2	1	g1514.p1												High	High	Medium			3.76437	4.16665	3.16059																				Medium	Medium		Medium		Medium
	IQREGTDVTLVAFGK	1	2	1	g1514.p1												High
	TLKPLDRDAIVK	3	2	1	g1514.p1												Medium	Medium				3.02689																											High
	VLAPYDAEDAR	7	2	1	g1514.p1													Medium	Medium			2.95959	3.21789	2.94041																					Medium		Medium		Medium
	DALNSALDEELARDDSVFMLGEEIGEYQGAYK	17	2	1	g1514.p1	M19(Oxidation)												High	High	High		6.07503	7.40543	6.31989																							High		High
	GPNGAAAGVAAQHSQCFAAWYSHVPGLK	4	2	1	g1514.p1	C16(Carbamidomethyl)												Medium	High			3.98937	3.56914	4.59852																							High
	TLYMSAGAIPNPIVFR	14	2	1	g1514.p1	M4(Oxidation)												High	High	High		3.05932	3.92658	3.76281																							High		High
	LVTVEEGWPQSGVGAEIIAVINEECFDDLDAAPER	9	2	1	g1514.p1	C25(Carbamidomethyl)													High				5.19419	4.87432																							High	High
	DTPITEAGFTGIAAGAAMAGLRPVVEFMTFNFAMQAIDQIINSSAK	2	1	1	g1514.p1	M18(Oxidation); M28(Oxidation)																	5.15831
	DDSVFMLGEEIGEYQGAYK	4	2	1	g1514.p1														High	High			4.92782	5.02575																							High
	DTPITEAGFTGIAAGAAMAGLRPVVEFMTFNFAMQAIDQIINSSAK	6	1	1	g1514.p1	M18(Oxidation)														High			4.08455
	DTPITEAGFTGIAAGAAMAGLRPVVEFMTFNFAMQAIDQIINSSAK	4	1	1	g1514.p1														Medium	High				3.86742																							High
g10483.p1	nuclear encoded predicted protein	75.19	1	21	24	467	30.75	7	9	19.9	4	11	23.51	7	11	60.47	17	26	75.19	24	93	66.15	16	29	55.81	15	31	50.13	13	16	55.04	13	17	65.37	16	27	70.8	19	76	70.8	19	121	387	40.2953	7.35693
	Sequence	# PSMs	# Proteins	# Protein Groups	Protein Group Accessions	Modifications	A7	C7	E7	I7	K7	XCorr A7	XCorr E7	XCorr G7	XCorr I7	A8	C8	E8	I8	K8	XCorr A8	XCorr E8	XCorr G8	XCorr I8	A9	C9	E9	I9	K9	XCorr A9	XCorr E9	XCorr G9	XCorr I9	B7	D7	F7	J7	L7	XCorr B7	XCorr F7	XCorr H7	XCorr J7	XCorr L7	B8	D8	F8	H8	J8	L8
	NLAEAIAEHAPDAIINIISNPVNSTVPICAEVLKK	29	1	1	g10483.p1	C29(Carbamidomethyl)										High		High	High	High	4.70816	5.70122	5.66471	4.46798																					High	Medium		High	High
	VALLGAAGGIGQPLGLLLK	56	1	1	g10483.p1											High		High	High	High	4.40371	6.267	5.97703	4.50009																				High	High	High	High	High	High
	AGAGSATLSMAYAAAR	14	1	1	g10483.p1											High	High	High		High	4.08881	4.65089																						High	High	High		High	High
	AGAGSATLSMAYAAAR	46	1	1	g10483.p1	M10(Oxidation)										High	High	High	High	High	3.98522	4.68535	4.34309	4.07483																				High	High	High	High	High	High
	DDLFNINAGIVK	47	2	2	g10483.p1;g1417.p1											High	Medium	High	High	High	3.88969	3.6419	4.19866	3.84929																				High	High	High	High	High	High
	GADLVVIPAGVPR	16	1	1	g10483.p1											High	High	High	High	High	3.40676	4.066		3.4696																					High	High	Medium	High	High
	GNIDKGIEFANQ	18	1	1	g10483.p1											High	High	High	Medium	High	3.09865	3.58098	3.2607	3.25889																					High	Medium	Medium	High	High
	IQNAGTEVVEAK	25	2	2	g10483.p1;g1417.p1											High	Medium	High	Medium	High	3.08791	3.61538	3.42726	3.07122																					High	High	Medium	High	High
	GLDLKDVDVPVVGGHAGITILPLLSQASPK	18	1	1	g10483.p1													High		High		5.61181																						High	High	High	High	High	High
	VTGHVGPEELGAALK	29	1	1	g10483.p1												High	High	High	High		4.50124	4.30968	3.92477																					High		Medium	High	High
	VIGVTTLDVVR	16	1	1	g10483.p1												Medium	High	Medium	High		3.61999	2.98538	3.07284																						Medium		High	High
	DVDVPVVGGHAGITILPLLSQASPK	17	1	1	g10483.p1													High	Medium	High		5.55219	3.4432	3.54986																					High			Medium	High
	LVTELALYDIAPVTK	33	1	1	g10483.p1													High	High	High		5.11401	3.87293	3.85205																					High	High	Medium	High	High
	GVAADLSHCNTPVK	15	1	1	g10483.p1	C9(Carbamidomethyl)												High	High	High		4.33057	3.43667	3.60655																					High	High	High	High	High
	LGPNGVEEVLDYGK	24	1	1	g10483.p1													High	High	High		4.79756	3.44994	4.06231																					High	High	High	High	High
	NLAEAIAEHAPDAIINIISNPVNSTVPICAEVLK	16	1	1	g10483.p1	C29(Carbamidomethyl)												High		High		4.03372	4.42671																						High	High		High	High
	ITDLEQKGIEELTPVLK	4	1	1	g10483.p1													High				4.6207																							High	High
	GIEELTPVLK	10	1	1	g10483.p1													High		Medium		3.43196	2.73137																						Medium		Medium		High
	VEFSDADLLK	6	1	1	g10483.p1													Medium		Medium		2.82874																							Medium				Medium
	LGPNGVEEVLDYGKITDLEQK	2	1	1	g10483.p1													High				5.43263
	MAESVLLGLEGNADVYECAYVESNVVPELSYFASK	4	1	1	g10483.p1	M1(Oxidation); C18(Carbamidomethyl)												High		High		4.08474																										High	High
	KVIGVTTLDVVR	9	1	1	g10483.p1													High		High		3.51582																								High	Medium		High
	GVAADLSHCNTPVKVTGHVGPEELGAALK	1	1	1	g10483.p1	C9(Carbamidomethyl)												Medium				3.45549
	KPGMTRDDLFNINAGIVK	2	2	2	g10483.p1;g1417.p1	M4(Oxidation)												Medium				3.37023	3.48997
	VEFSDADLLKMTER	1	1	1	g10483.p1	M11(Oxidation)												Medium				3.01772
	MAESVLLGLEGNADVYECAYVESNVVPELSYFASK	9	1	1	g10483.p1	C18(Carbamidomethyl)														High																										High		High	Medium
g12412.p1	nuclear encoded predicted protein	74.94	1	29	29	692				18.6	4	4	11.11	3	5	58.14	15	26	67.96	23	158	61.5	17	33	65.89	18	40	58.66	17	38	61.24	17	36	57.11	15	29	73.39	23	129	69.51	28	194	387	41.8393	6.80029
	Sequence	# PSMs	# Proteins	# Protein Groups	Protein Group Accessions	Modifications	A7	C7	E7	I7	K7	XCorr A7	XCorr E7	XCorr G7	XCorr I7	A8	C8	E8	I8	K8	XCorr A8	XCorr E8	XCorr G8	XCorr I8	A9	C9	E9	I9	K9	XCorr A9	XCorr E9	XCorr G9	XCorr I9	B7	D7	F7	J7	L7	XCorr B7	XCorr F7	XCorr H7	XCorr J7	XCorr L7	B8	D8	F8	H8	J8	L8
	YAAIAQEAGLVPIVEPEVLLDGDHDIDR	48	1	1	g12412.p1													High	High	High		5.18324	5.58917	4.17553																				High	High	High	High	High	High
	YAAIAQEAGLVPIVEPEVLLDGDHDIDRTLEVAQAIWAETFK	17	1	1	g12412.p1													High	Medium	High		4.83143		3.86922																				Medium	High	Medium	High		High
	ASPEEVATYTLNLLK	51	1	1	g12412.p1													High	High	High		4.14325	3.531	3.7098																				High	High	High	High	High	High
	RLDSIGVENTEDNRR	37	1	1	g12412.p1												High	High	High	High		4.14397	3.43364	3.7969																				High	High	High	High	High	High
	TWQGEDKNIEAAQK	28	1	1	g12412.p1												High	High	High	High		4.79417	4.84621	4.73117																					High	High	High	High	High
	GILAMDESNATCGK	15	1	1	g12412.p1	C12(Carbamidomethyl)											Medium	High	Medium	High		4.142	3.40925	3.28415																					High	High	High	High	High
	YLADNNVLFEGILLKPSMVTPGAECK	41	1	1	g12412.p1	M18(Oxidation); C25(Carbamidomethyl)												High	High	High		5.7304	4.61427	4.73744																					High	High	High	High	High
	YISGAILFEETLYQSTSK	61	1	1	g12412.p1													High	High	High		6.22233	4.25985	5.46757																					High	High	High	High	High
	VPPAVPGIMFLSGGQSELEASQNLNAMNQSPNPWHVSFSYAR	27	1	1	g12412.p1	M27(Oxidation)												High	High	High		6.42654	4.47956	4.23175																					High	High	High	High	High
	GLVPLTNSNGESWCQGLDGLAQR	29	1	1	g12412.p1	C14(Carbamidomethyl)												High	High	High		5.01023	5.5581	5.98871																					High	High	High	High	High
	RASPEEVATYTLNLLK	23	1	1	g12412.p1													High	High	High		4.79894	4.25934	4.29228																					High		High		High
	TLEVAQAIWAETFK	55	1	1	g12412.p1													High	High	High		5.53352	3.88246	4.42871																					High	High	High	High	High
	GILAMDESNATCGKR	15	1	1	g12412.p1	M5(Oxidation); C12(Carbamidomethyl)												High	High	High		4.00633	3.69742	3.84138																					High	High	High	High	High
	YLADNNVLFEGILLKPSMVTPGAECK	16	1	1	g12412.p1	C25(Carbamidomethyl)												High	High	High		5.40524	5.49435	5.00236																					Medium	High	High	High	High
	GILAMDESNATCGK	42	1	1	g12412.p1	M5(Oxidation); C12(Carbamidomethyl)												High	Medium	High		3.61404	3.95037	3.0377																					High	High	High	High	High
	ASPEEVATYTLNLLKR	16	1	1	g12412.p1													High	High	High		4.34055	3.48747	3.35059																					Medium	Medium		Medium	High
	AYRELLVATPGLGK	8	1	1	g12412.p1													High				3.22682	3.53214																						Medium	Medium	High		High
	RVPPAVPGIMFLSGGQSELEASQNLNAMNQSPNPWHVSFSYAR	20	1	1	g12412.p1	M10(Oxidation); M28(Oxidation)												High		High		6.87899	6.2127																										High
	VPPAVPGIMFLSGGQSELEASQNLNAMNQSPNPWHVSFSYAR	30	1	1	g12412.p1	M9(Oxidation); M27(Oxidation)												High	Medium	High		6.39396	6.72951	4.12104																						Medium	High	High	High
	RVPPAVPGIMFLSGGQSELEASQNLNAMNQSPNPWHVSFSYAR	30	1	1	g12412.p1	M28(Oxidation)												High	High	High		6.18236	6.66857	5.02652																							High		High
	RASPEEVATYTLNLLKR	3	1	1	g12412.p1													High				5.10989	4.56068																										High
	YDESTEDSSAAESTYEAGYVY	3	1	1	g12412.p1													High		High		5.09912
	GRGILAMDESNATCGK	6	1	1	g12412.p1	M7(Oxidation); C14(Carbamidomethyl)												High				4.79836																								High	High		High
	AGAYDEELIQTANK	6	1	1	g12412.p1													High	High	High		4.6948	3.83276	3.7889																									High
	RVPPAVPGIMFLSGGQSELEASQNLNAMNQSPNPWHVSFSYAR	7	1	1	g12412.p1													High	High	High		4.53627	4.33163	5.091																						High
	LDSIGVENTEDNR	5	1	1	g12412.p1													High		High		4.27585																									Medium	High	High
	ELLVATPGLGK	13	1	1	g12412.p1													High	Medium	Medium		3.12795		3.14444																								Medium	High
	LDSIGVENTEDNRR	6	1	1	g12412.p1													Medium		Medium		2.70853																										Medium	Medium
	VPPAVPGIMFLSGGQSELEASQNLNAMNQSPNPWHVSFSYAR	12	1	1	g12412.p1														High	High			4.34867	4.48863																						High	High		High
	QGIVPGIKVDK	3	1	1	g12412.p1															Medium																										Medium			High
	SVISIPAGPSQIALR	12	1	1	g12412.p1															High			2.7404																										Medium
	GILAMDESNATCGKR	1	1	1	g12412.p1	C12(Carbamidomethyl)																																									High
	VDKGLVPLTNSNGESWCQGLDGLAQR	3	1	1	g12412.p1	C17(Carbamidomethyl)														High																													High
	YLADNNVLFEGILLKPSMVTPGAECKK	1	1	1	g12412.p1	M18(Oxidation); C25(Carbamidomethyl)																																											High
	ELLVATPGLGKYISGAILFEETLYQSTSK	1	1	1	g12412.p1																																												Medium
	QGIVPGIK	1	1	1	g12412.p1																																												Medium
g5961.p1	nuclear encoded predicted protein	74.89	1	12	12	243										52.05	6	9	73.97	10	70	61.64	9	13	52.05	6	9	56.62	7	9	52.05	6	9	47.03	5	10	68.49	9	47	67.58	9	67	219	24.1201	6.20166
	Sequence	# PSMs	# Proteins	# Protein Groups	Protein Group Accessions	Modifications	A7	C7	E7	I7	K7	XCorr A7	XCorr E7	XCorr G7	XCorr I7	A8	C8	E8	I8	K8	XCorr A8	XCorr E8	XCorr G8	XCorr I8	A9	C9	E9	I9	K9	XCorr A9	XCorr E9	XCorr G9	XCorr I9	B7	D7	F7	J7	L7	XCorr B7	XCorr F7	XCorr H7	XCorr J7	XCorr L7	B8	D8	F8	H8	J8	L8
	RPEYIAAWWNVVNWEQANANYEAAK	28	1	1	g5961.p1													High	High	High		7.08735	6.88016	6.9812																					High	High	High	High	High
	FPELADLGIVDLNQTVGSSK	55	1	1	g5961.p1													High	High	High		5.81108	5.01432	5.25016																					High	High	High	High	High
	DGGDLAITSTANQDNPLMK	39	1	1	g5961.p1	M18(Oxidation)												High	High	High		5.98815	5.69005	5.31816																					High	High	High	High	High
	DGGDLAITSTANQDNPLMK	15	1	1	g5961.p1													High	High	High		5.51613	4.67601	4.7172																					High	High		High	High
	IMTSPSSTNGPSGELK	14	1	1	g5961.p1													High	High	High		4.18664	3.58879	3.89992																					High	High	High	High	High
	IMTSPSSTNGPSGELK	20	1	1	g5961.p1	M2(Oxidation)												High	High	High		4.62143	4.10515	3.60964																					High	High	High	High	High
	FGSGWAWLILK	34	1	1	g5961.p1													High	High	High		4.48269	2.99077	3.4205																					High	High	High		High
	SIAETPGIPILGLDVWEHAYYLK	12	1	1	g5961.p1													High	Medium	High		4.37853	2.94796	2.97689																					High	High	Medium	High	High
	HHAAYVNNVNAALQK	8	1	1	g5961.p1													High		High		3.82477																											High
	NNGGGHLNHTFFWK	2	1	1	g5961.p1													High				3.68689
	VPSEIATPIR	9	1	1	g5961.p1													High		Medium		3.21832																								High	Medium		High
	AFGSVDEMK	4	1	1	g5961.p1	M8(Oxidation)												Medium				2.81382																											Medium
	FGSGWAWLILKDGGDLAITSTANQDNPLMK	1	1	1	g5961.p1																																									High
	AFGSVDEMKTK	2	1	1	g5961.p1															High																										Medium
g5144.p1	nuclear encoded predicted protein	74.79	1	22	22	249	12.39	3	4	17.31	6	6	12.39	5	7	29.49	7	9	63.68	17	52	22.65	8	10	14.53	5	5	16.03	5	5	23.93	6	6	33.55	9	12	57.05	18	55	74.79	21	78	468	51.2997	5.56689
	Sequence	# PSMs	# Proteins	# Protein Groups	Protein Group Accessions	Modifications	A7	C7	E7	I7	K7	XCorr A7	XCorr E7	XCorr G7	XCorr I7	A8	C8	E8	I8	K8	XCorr A8	XCorr E8	XCorr G8	XCorr I8	A9	C9	E9	I9	K9	XCorr A9	XCorr E9	XCorr G9	XCorr I9	B7	D7	F7	J7	L7	XCorr B7	XCorr F7	XCorr H7	XCorr J7	XCorr L7	B8	D8	F8	H8	J8	L8
	LYVTNSLFGPWDKQFYPDLAAK	6	1	1	g5144.p1											High		High		Medium	4.7156	3.73712																								High			High
	VPTAYGDTLTFWDWTER	35	1	1	g5144.p1											High		High	High	High	4.46164	5.53799	4.25369	4.33915																				High	High	High	High	High	High
	VLGGLPADVPEAPQVPTVK	36	1	1	g5144.p1											Medium		High	Medium	High	2.84197	4.5391		3.20421																				High	Medium	High	High	High	High
	VYAVDVASNPR	23	1	1	g5144.p1												High	High	High	High		4.31585	4.49536	4.27289																				High	High	High	High	High	High
	SLLVLPALGSGR	12	1	1	g5144.p1												Medium	High	Medium	High		3.09372	3.21515	3.00869																				High					High
	EFFQGFNPAK	14	1	1	g5144.p1												Medium	High		Medium		3.21397																						Medium				Medium	High
	LGPDGLIPLELR	13	1	1	g5144.p1													High		High		3.33811																						Medium		High		Medium	High
	GDVVQYDISDPANPK	14	1	1	g5144.p1												High	High		High		5.28341	4.35017																						High	High	High	High	High
	IVEPQEIQDK	11	1	1	g5144.p1												Medium	High		High		3.37621																								Medium		Medium	High
	GSYLLQIDVNNETGGLAINHDFYVDFGAEPDGPALAHEVR	12	1	1	g5144.p1													High	Medium	High		4.11068		3.74116																					High			Medium	High
	VEGWALPELPPLITDILISLDDR	17	1	1	g5144.p1													High		High		3.96724																							High			Medium	High
	LYVTNSLFGPWDK	19	1	1	g5144.p1													High	Medium	High		4.01931	3.49549	3.17439																					High	High	High		High
	GPHETLLYVPAIVANGDRPDYVATVDADPASPTYSQVIHR	4	1	1	g5144.p1													High				4.68814																											High
	GTWTDEKQDFGYDFWYQPR	9	1	1	g5144.p1													High		High		4.14988																											High
	HNIMVSSEWGAPK	7	1	1	g5144.p1	M4(Oxidation)												High		High		4.1245																											High
	GHELLGGPQMLQLSLDGKR	3	1	1	g5144.p1													High		High		3.57262																											Medium
	DGNPQGGFLLLDEDFK	3	1	1	g5144.p1													High		High		3.21358																											Medium
	HNIMVSSEWGAPK	3	1	1	g5144.p1															High
	QDFGYDFWYQPR	1	1	1	g5144.p1															High
	FLYFSNWLR	2	1	1	g5144.p1															Medium																													Medium
	FLHEPSQPHGYVGAALSSNVIHFTTDASGQWVHK	1	1	1	g5144.p1																																												High
	GHELLGGPQMLQLSLDGKR	2	1	1	g5144.p1	M10(Oxidation)																																											High
	GHELLGGPQMLQLSLDGK	1	1	1	g5144.p1	M10(Oxidation)																																											Medium
	VVIKQEWAK	1	1	1	g5144.p1																																												Medium
g8562.p1	nuclear encoded predicted protein	74.78	1	27	27	380							5.04	2	2	42.32	11	15	58.55	18	58	30.7	9	10	69.96	23	39	67.76	22	37	63.6	20	37	53.29	15	21	67.11	20	81	71.27	23	80	456	49.7042	6.23975
	Sequence	# PSMs	# Proteins	# Protein Groups	Protein Group Accessions	Modifications	A7	C7	E7	I7	K7	XCorr A7	XCorr E7	XCorr G7	XCorr I7	A8	C8	E8	I8	K8	XCorr A8	XCorr E8	XCorr G8	XCorr I8	A9	C9	E9	I9	K9	XCorr A9	XCorr E9	XCorr G9	XCorr I9	B7	D7	F7	J7	L7	XCorr B7	XCorr F7	XCorr H7	XCorr J7	XCorr L7	B8	D8	F8	H8	J8	L8
	VADAMMAQGVL	7	1	1	g8562.p1												Medium		Medium	Medium			2.78949	3.09431																						Medium	Medium	Medium
	IQNEYGGILTGK	17	1	1	g8562.p1												Medium	High	High	High		3.4052	3.54989	3.44369																					Medium	High	High	High	High
	LIELGAVVLTMSDSGGYLYEAEGFTK	11	1	1	g8562.p1														High	High			5.11086	4.72079																					High		High	High	High
	GMSFGGSLIRPEATGYGLIYFAEECLR	16	1	1	g8562.p1	C25(Carbamidomethyl)												High	High	High		4.36827	5.90055	5.6043																					High	High	High	High	High
	FDVALPCATQNEVEAEDAEK	18	1	1	g8562.p1	C7(Carbamidomethyl)												High	High	High		5.93477	4.27305	4.84337																					High	High	High	High	High
	HIGFDTDVPAGDIGTGAR	23	1	1	g8562.p1													High	High	High		5.05517	5.41986	4.65123																					High		High	High	High
	DPDQKEFLQAVAEVLQTLEPVFEARPELLPVMER	24	1	1	g8562.p1													High	Medium	High		5.01852	4.45901	3.67459																					High		High	High	High
	EFLQAVAEVLQTLEPVFEARPELLPVMER	11	1	1	g8562.p1													High	High	High		4.37197	3.67414	4.28701																					High		High		High
	DPDQKEFLQAVAEVLQTLEPVFEARPELLPVMER	21	1	1	g8562.p1	M32(Oxidation)												High	Medium	High		4.18727	3.99786	3.83651																					Medium		High		High
	FCQAFMTELSK	9	1	1	g8562.p1	C2(Carbamidomethyl)												High	High	High		3.26816	3.97114	4.11374																					High		High	High	High
	AGVTLVAEGANMPSTPEAIEIFHK	9	1	1	g8562.p1														High				4.79519	6.30026																					Medium		High	High	High
	FCQAFMTELSK	18	1	1	g8562.p1	C2(Carbamidomethyl); M6(Oxidation)												High	High	High		3.25476	3.26221	3.6505																					High	High	High		High
	ELLDQVNEVK	10	1	1	g8562.p1													High		High		3.10442	3.02424																						Medium		High	Medium	High
	VQFNSAIGPYK	14	1	1	g8562.p1													High	Medium	High		3.62388	3.19345	3.01161																					Medium	Medium		Medium	High
	GERPWGVDTKFDVALPCATQNEVEAEDAEK	5	1	1	g8562.p1	C17(Carbamidomethyl)												High		High		6.30076																											High
	GMSFGGSLIRPEATGYGLIYFAEECLR	14	1	1	g8562.p1	M2(Oxidation); C25(Carbamidomethyl)												High	High	High		4.76952	4.75998	5.32613																							High	High	High
	VAISGAGNVAIYTAEK	13	1	1	g8562.p1													High		High		4.67281	4.01931																							High	High	High	High
	AGVTLVAEGANMPSTPEAIEIFHK	18	1	1	g8562.p1	M12(Oxidation)												High		High		4.44921	5.22862																								Medium	Medium	High
	AANAGGVAVSGLEMSQNSMR	5	1	1	g8562.p1	M14(Oxidation); M19(Oxidation)												High		High		4.09722																											High
	QVEALFQSIASR	8	1	1	g8562.p1													High	High	High		3.65113	3.80159	3.50321																							High		High
	NSLTTLPMGGAK	17	1	1	g8562.p1	M8(Oxidation)												High	High	High		3.4705	3.30774	3.3988																						High	Medium	High	High
	EFLQAVAEVLQTLEPVFEARPELLPVMER	9	1	1	g8562.p1	M27(Oxidation)												Medium	High	Medium		3.46119		4.29176																							High	Medium	High
	LHPTVTLSIIK	7	1	1	g8562.p1													Medium		Medium		3.4445																										Medium	High
	FLGFEQILK	3	1	1	g8562.p1													High				3.16831																									Medium		Medium
	NSLTTLPMGGAK	9	1	1	g8562.p1													Medium	High	Medium		3.01816	3.26782	3.37825																								Medium	High
	LKDIMQSIYK	5	1	1	g8562.p1	M5(Oxidation)												Medium	Medium	Medium		2.95072	2.99859	2.95278																									Medium
	AANAGGVAVSGLEMSQNSMR	8	1	1	g8562.p1														High	High			5.86912	5.54993																						High	High		High
	AANAGGVAVSGLEMSQNSMR	18	1	1	g8562.p1	M14(Oxidation)														High			5.69722																								High		High
	LKDIMQSIYK	6	1	1	g8562.p1														High	Medium			3.7129	3.88151																									Medium
	RIQNEYGGILTGK	4	1	1	g8562.p1														High				3.67375	3.79209																							Medium		Medium
	EAADKYHTHLQAGANIAGFEK	5	1	1	g8562.p1														Medium				3.29014	3.35353																							High		High
	EVGYMFGQYKR	2	1	1	g8562.p1															Medium			3.26628
	FFKGERPWGVDTK	2	1	1	g8562.p1																		3.03778																								High
	EVGYMFGQYKR	3	1	1	g8562.p1	M5(Oxidation)													High				3.01705	3.41532																									Medium
	EVGYMFGQYK	3	1	1	g8562.p1														Medium				2.73814	2.87453																							Medium
	GERPWGVDTK	3	1	1	g8562.p1														Medium				2.6904	3.35247																							Medium
	LIELGAVVLTMSDSGGYLYEAEGFTK	2	1	1	g8562.p1	M11(Oxidation)														High																											High
	MKQVEALFQSIASR	1	1	1	g8562.p1	M1(Oxidation)																																									Medium
	EVGYMFGQYK	2	1	1	g8562.p1	M5(Oxidation)																																											Medium
g1261.p1	nuclear encoded predicted protein	74.61	1	25	26	214										29.36	9	14	54.75	18	44	24.28	6	11	11.26	4	5							29.36	8	11	62.91	19	62	71.3	23	67	453	49.8746	7.73779
	Sequence	# PSMs	# Proteins	# Protein Groups	Protein Group Accessions	Modifications	A7	C7	E7	I7	K7	XCorr A7	XCorr E7	XCorr G7	XCorr I7	A8	C8	E8	I8	K8	XCorr A8	XCorr E8	XCorr G8	XCorr I8	A9	C9	E9	I9	K9	XCorr A9	XCorr E9	XCorr G9	XCorr I9	B7	D7	F7	J7	L7	XCorr B7	XCorr F7	XCorr H7	XCorr J7	XCorr L7	B8	D8	F8	H8	J8	L8
	YYDPATVGLDFEGMMADLK	13	1	1	g1261.p1													High		High		5.30015																							High	High		High	High
	NHLPFFDVAYQGFASGSLDEDAFAPR	14	1	1	g1261.p1													High		High		5.62628																							High	High		High	High
	FLPGTVAYLSNPTWGNHR	10	1	1	g1261.p1													High		High		5.08902																							High	High			High
	YYDPATVGLDFEGMMADLK	20	1	1	g1261.p1	M14(Oxidation); M15(Oxidation)												High		High		5.50934																							High	High			High
	VGALNFVLSDPATAK	8	1	1	g1261.p1													High		High		3.61856																							High				High
	YYDPATVGLDFEGMMADLK	24	1	1	g1261.p1	M15(Oxidation)												High		High		4.59429																							High	High		High	High
	ADDSDLKLNLGVGAYR	7	1	1	g1261.p1													High		High		3.70188																							High				High
	VATVQSLSGTGSLR	13	1	1	g1261.p1													High		High		4.42805	3.50592																						High	High		High	High
	VGALNFVLSDPATAKR	6	1	1	g1261.p1													Medium		High		3.0577																							Medium				Medium
	TEELKPLVLNVVK	15	1	1	g1261.p1													High		High		3.78524																							High	High		Medium	High
	NIFADAGVEWK	4	1	1	g1261.p1													Medium		Medium		2.85441																							Medium				Medium
	AAPEGSVVVLHGCAHNPTGIDPTKEQWEQIADLCVEK	4	1	1	g1261.p1	C13(Carbamidomethyl); C34(Carbamidomethyl)												High		High		5.34725																											High
	GIEIMIAQSYSK	8	1	1	g1261.p1	M5(Oxidation)												High		High		3.7444																										High	High
	VTVELLLGADHPAIK	3	1	1	g1261.p1													High				3.47671																										High	Medium
	LDSVEQAPPDPILGVSEAFK	11	1	1	g1261.p1													Medium		High		3.46323	3.59683																							Medium			High
	KVTVELLLGADHPAIK	1	1	1	g1261.p1													Medium				3.1995
	ALYSNPPVHGAR	4	1	1	g1261.p1													Medium				2.88068																										Medium	High
	VGAEFIGK	4	1	1	g1261.p1													Medium				2.81688																											Medium
	ISLAGLSSSK	5	1	1	g1261.p1													Medium		Medium		2.81078																											High
	LNLGVGAYR	7	3	3	g1261.p1;g3650.p1;g5216.p2													Medium		Medium		2.73399	3.01376																										High
	NLGLYGER	2	1	1	g1261.p1																		2.67562																										Medium
	SRLDSVEQAPPDPILGVSEAFK	5	1	1	g1261.p1															Medium																												High	High
	QIGMFSFTGLTPAQVENMTK	3	1	1	g1261.p1															High
	QIGMFSFTGLTPAQVENMTK	7	1	1	g1261.p1	M18(Oxidation)														High																													High
	GIEIMIAQSYSK	2	1	1	g1261.p1															High
	IVAEVVGSPQMFDEWKQEMEGMAGR	1	1	1	g1261.p1															High
	QELHDHLKEVHPER	1	1	1	g1261.p1															Medium
	EYLPIEGLAAFR	1	1	1	g1261.p1															Medium
	QIGMFSFTGLTPAQVENMTK	4	1	1	g1261.p1	M4(Oxidation); M18(Oxidation)																																											High
	SRLDSVEQAPPDPILGVSEAFKADDSDLK	2	1	1	g1261.p1																																												High
	LMIEKEENKEYLPIEGLAAFR	4	1	1	g1261.p1	M2(Oxidation)																																											High
	IVAEVVGSPQMFDEWKQEMEGMAGR	1	1	1	g1261.p1	M11(Oxidation); M19(Oxidation); M22(Oxidation)																																											Medium
g11453.p2	nuclear encoded predicted protein	74.58	2	15	15	130										16.07	3	6	53.48	9	30	23.26	5	7	24.7	5	7	17.51	3	4	23.02	5	5	33.57	6	8	43.88	9	29	61.87	12	34	417	45.5649	5.46533
	Sequence	# PSMs	# Proteins	# Protein Groups	Protein Group Accessions	Modifications	A7	C7	E7	I7	K7	XCorr A7	XCorr E7	XCorr G7	XCorr I7	A8	C8	E8	I8	K8	XCorr A8	XCorr E8	XCorr G8	XCorr I8	A9	C9	E9	I9	K9	XCorr A9	XCorr E9	XCorr G9	XCorr I9	B7	D7	F7	J7	L7	XCorr B7	XCorr F7	XCorr H7	XCorr J7	XCorr L7	B8	D8	F8	H8	J8	L8
	SGILFDEGVGPEWTAYLQAR	31	2	1	g11453.p2													High	High	High		6.23285	5.80929	5.87364																					High	High	High	High	High
	APDGTQVVPSAWLEEILANNTNATFR	19	1	1	g11453.p2													High	Medium	High		5.16348	3.5511	3.49418																					High	Medium	High	High	High
	AADLDGLQIPDSDTGKPLGLK	9	2	1	g11453.p2													High		Medium		4.40149																							Medium				High
	GFTGPPLPGTAYKPLDIFPDTDEANQR	17	2	1	g11453.p2													High	High	High		5.11177	4.12961	4.75664																						High	High		High
	TITPDSMIGNFMLGLPVDGYINTFWHLDLPTGPATSAIGYR	3	1	1	g11453.p2	M7(Oxidation); M12(Oxidation)												Medium				4.08065																											High
	VMTALFNAVLAHI	13	1	1	g11453.p2	M2(Oxidation)												High		High		3.88451																								High			High
	SLCGCLAGILADRGELNVDQEVLHYLPEINATVFAGVSVR	1	2	1	g11453.p2	C3(Carbamidomethyl); C5(Carbamidomethyl)												Medium				3.85263
	GILPKPSPAFPACQYEYLR	6	2	1	g11453.p2	C13(Carbamidomethyl)												High				3.6555	3.87543																										High
	AAIVHLGANWQYPAER	4	1	1	g11453.p2													Medium				3.44451																											High
	RGSTPTTELPR	6	2	1	g11453.p2														Medium	High			3.11806	3.14134																						Medium			High
	FYELVSEHIWSK	1	2	1	g11453.p2														High					3.706
	TITPDSMIGNFMLGLPVDGYINTFWHLDLPTGPATSAIGYR	2	1	1	g11453.p2	M12(Oxidation)																																										High
	EVDMELLAWVLER	5	2	1	g11453.p2															High																												High	High
	VMTALFNAVLAHI	3	1	1	g11453.p2															High																												High	High
	GELNVDQEVLHYLPEINATVFAGVSVR	2	2	1	g11453.p2																																											High	Medium
	LGCENDAFMIIDGAGCSFAGAGMAATLR	2	1	1	g11453.p2	C3(Carbamidomethyl); M9(Oxidation); C16(Carbamidomethyl)														High
	EVDMELLAWVLER	3	2	1	g11453.p2	M4(Oxidation)														High																													High
	DGFNLLEAYPSWNGHPPLQPGEQR	3	2	1	g11453.p2															High																													Medium
g10845.p1	nuclear encoded predicted protein	74.55	1	5	5	39										48.18	3	3	74.55	5	13	25.45	2	2										52.73	3	3	48.18	3	6	74.55	5	12	110	11.937	5.21143
	Sequence	# PSMs	# Proteins	# Protein Groups	Protein Group Accessions	Modifications	A7	C7	E7	I7	K7	XCorr A7	XCorr E7	XCorr G7	XCorr I7	A8	C8	E8	I8	K8	XCorr A8	XCorr E8	XCorr G8	XCorr I8	A9	C9	E9	I9	K9	XCorr A9	XCorr E9	XCorr G9	XCorr I9	B7	D7	F7	J7	L7	XCorr B7	XCorr F7	XCorr H7	XCorr J7	XCorr L7	B8	D8	F8	H8	J8	L8
	VDVDAVESVAGACGITAMPTFQVWK	5	1	1	g10845.p1	C13(Carbamidomethyl); M18(Oxidation)												High		High		5.14097																							High				High
	AVVVDFTATWCGPCK	9	1	1	g10845.p1	C11(Carbamidomethyl); C14(Carbamidomethyl)												High		High		4.48608																							High	High			High
	GEQKVDELVGASK	13	1	1	g10845.p1													High		High		3.71858																							High	High		Medium	High
	MIAPFYEELSGKYPTVVFLK	5	1	1	g10845.p1	M1(Oxidation)												High				3.2556																											High
	DKLTALIEK	2	1	1	g10845.p1													Medium				3.08352																											Medium
	VDVDAVESVAGACGITAMPTFQVWK	4	1	1	g10845.p1	C13(Carbamidomethyl)														High																												High	High
	MIAPFYEELSGKYPTVVFLK	1	1	1	g10845.p1																																											High
g8.p1	nuclear encoded predicted protein	74.15	1	1	22	185							6.99	2	2	25.64	8	9	41.53	13	37	17.58	6	8	18.86	6	7	10.59	3	4	15.47	5	7	31.57	10	13	66.53	17	35	68.43	21	63	472	50.2904	6.29053
	Sequence	# PSMs	# Proteins	# Protein Groups	Protein Group Accessions	Modifications	A7	C7	E7	I7	K7	XCorr A7	XCorr E7	XCorr G7	XCorr I7	A8	C8	E8	I8	K8	XCorr A8	XCorr E8	XCorr G8	XCorr I8	A9	C9	E9	I9	K9	XCorr A9	XCorr E9	XCorr G9	XCorr I9	B7	D7	F7	J7	L7	XCorr B7	XCorr F7	XCorr H7	XCorr J7	XCorr L7	B8	D8	F8	H8	J8	L8
	GTVALPGEAGFEAGTK	16	2	2	g8.p1;g8.p2												High	High	Medium	High		4.42679	3.53533	2.87827																						High	Medium	High	High
	TPLKPSTSQPAVVLTPR	28	2	2	g8.p1;g8.p2												Medium	High	Medium	High		4.61395	3.63064	3.41226																					High	High		Medium	High
	SSSAPIGITQAEIFFALVVGWLDEAHNSAGLEFAK	5	2	2	g8.p1;g8.p2															High																									High				High
	FAQGQGLEVAVR	14	2	2	g8.p1;g8.p2													High	High	High		3.78076	3.09059	3.50119																					High	High		High	High
	DKGTANPNFSINLLR	14	2	2	g8.p1;g8.p2													High		High		4.4702																							Medium			High	High
	GSCVPGGGAVIDLSLMR	10	2	2	g8.p1;g8.p2	C3(Carbamidomethyl); M16(Oxidation)												High	High	High		3.73712		3.73596																					High	Medium		High	High
	QWDGNNVFVNTPFK	9	2	2	g8.p1;g8.p2													High		High		3.85883																							High			High	High
	GAGSAFGVVTK	8	2	2	g8.p1;g8.p2													High	Medium	High		3.08818		3.02501																					High	Medium		Medium	High
	GTANPNFSINLLR	2	2	2	g8.p1;g8.p2																																								Medium				Medium
	TFGATCDNVIAVQLVTADGQMVTADAK	8	1	1	g8.p1	C6(Carbamidomethyl); M21(Oxidation)												High				5.14618																											High
	LHDVGAGFCGGTFFWPDDPEHANFVAIAK	4	2	2	g8.p1;g8.p2	C9(Carbamidomethyl)												High		Medium		5.06813																											High
	KQWDGNNVFVNTPFK	4	2	2	g8.p1;g8.p2													High				4.90031																											High
	LPLTMFLYDSFHGEPVR	12	2	2	g8.p1;g8.p2	M5(Oxidation)												High		High		3.89241																											High
	GTADVVAALK	9	2	2	g8.p1;g8.p2													High		High		3.44421																								Medium		Medium	High
	HHPDLFWAVK	9	2	2	g8.p1;g8.p2													Medium		High		3.41738	3.74276																									High	High
	GSCVPGGGAVIDLSLMR	11	2	2	g8.p1;g8.p2	C3(Carbamidomethyl)												Medium	High	High		2.93401	2.83317	4.22557																						High	High	High	High
	LPLTMFLYDSFHGEPVR	7	2	2	g8.p1;g8.p2															High			3.41965																								Medium		High
	TFGATCDNVIAVQLVTADGQMVTADAK	2	1	1	g8.p1	C6(Carbamidomethyl)														High																												High
	ALGPVKDTVGQDSYVDVQNALMPLFGNVPPHYEYWVSAQLTR	1	2	2	g8.p1;g8.p2															High
	QWDGNNVFVNTPFKNM	2	2	2	g8.p1;g8.p2	M16(Oxidation)														High																													High
	ADTNTYSNMVSGIEEHNGGAEPALAAR	1	2	2	g8.p1;g8.p2															High
	YATQVFDKVPMDKLPLTMFLYDSFHGEPVR	1	2	2	g8.p1;g8.p2															High
	ALGPVKDTVGQDSYVDVQNALMPLFGNVPPHYEYWVSAQLTR	1	2	2	g8.p1;g8.p2	M22(Oxidation)																																											High
	AVHPEMGALLISMVMYFGDETAEQK	1	2	2	g8.p1;g8.p2																																												High
	YATQVFDKVPMDK	3	2	2	g8.p1;g8.p2	M11(Oxidation)																																											High
	YATQVFDKVPMDKLPLTMFLYDSFHGEPVR	2	2	2	g8.p1;g8.p2	M11(Oxidation); M18(Oxidation)																																											Medium
	YLKETMAGFK	1	2	2	g8.p1;g8.p2	M6(Oxidation)																																											Medium
g6966.p1	nuclear encoded predicted protein	73.87	1	10	10	64	29.65	3	4	29.65	3	4	35.18	4	8	29.65	3	5	60.3	8	16	49.25	5	7							27.64	2	3				42.71	4	7	56.28	6	10	199	21.2201	9.5249
	Sequence	# PSMs	# Proteins	# Protein Groups	Protein Group Accessions	Modifications	A7	C7	E7	I7	K7	XCorr A7	XCorr E7	XCorr G7	XCorr I7	A8	C8	E8	I8	K8	XCorr A8	XCorr E8	XCorr G8	XCorr I8	A9	C9	E9	I9	K9	XCorr A9	XCorr E9	XCorr G9	XCorr I9	B7	D7	F7	J7	L7	XCorr B7	XCorr F7	XCorr H7	XCorr J7	XCorr L7	B8	D8	F8	H8	J8	L8
	AIDSNKTEVADRKPGIENVEAGNISNENAER	7	1	1	g6966.p1											High	High	High			5.65462	4.48344																								High
	KPGIENVEAGNISNENAER	13	1	1	g6966.p1											High	High	High		High	4.31981	6.34779																						High	High	High			High
	AAMVGFAGILITEALSGQTIPHFYGLGP	9	1	1	g6966.p1											High		High	High	High	3.82837	4.44698		4.15297																				Medium	High	High
	AAMVGFAGILITEALSGQTIPHFYGLGP	10	1	1	g6966.p1	M3(Oxidation)										Medium		High	Medium	High	3.40551	3.64821		3.61925																				High	High	High			High
	KEPFENGIFTTK	10	1	1	g6966.p1												Medium	Medium		High		3.10588																						Medium	High	Medium			High
	RADIPGKPTFTQAQAFDGPVPETINGR	2	1	1	g6966.p1												High
	ADIPGKPTFTQAQAFDGPVPETINGR	3	1	1	g6966.p1													High		High		5.48449																											High
	KPGIENVEAGNISNENAERR	2	1	1	g6966.p1													High				4.4895
	LAMLGVTAALAAEFVRPGVGIK	1	1	1	g6966.p1	M3(Oxidation)												High				3.43689
	EPFENGIFTTK	2	1	1	g6966.p1													Medium				3.01689																											Medium
	QQVAEEPVGILAAFVIISLASYIPVFR	5	1	1	g6966.p1														Medium					3.63825																						High			High
g8097.p1	nuclear encoded predicted protein	73.86	1	19	19	344				15.53	3	8				59.85	12	24	66.29	15	67	61.74	11	22	37.88	6	9	38.26	7	10	45.45	7	13	66.29	14	30	73.11	17	72	68.18	16	89	264	30.06	4.95752
	Sequence	# PSMs	# Proteins	# Protein Groups	Protein Group Accessions	Modifications	A7	C7	E7	I7	K7	XCorr A7	XCorr E7	XCorr G7	XCorr I7	A8	C8	E8	I8	K8	XCorr A8	XCorr E8	XCorr G8	XCorr I8	A9	C9	E9	I9	K9	XCorr A9	XCorr E9	XCorr G9	XCorr I9	B7	D7	F7	J7	L7	XCorr B7	XCorr F7	XCorr H7	XCorr J7	XCorr L7	B8	D8	F8	H8	J8	L8
	QAFDEAIAELDTLGEESYK	9	1	1	g8097.p1															High																								High				High	High
	DSTLIMQLLR	20	1	1	g8097.p1	M6(Oxidation)												High		High		3.21803																						High	Medium	Medium			High
	IISSIEQKEESK	15	1	1	g8097.p1													High	High	High		3.80339	3.50607	3.98343																				Medium	High	High	High	High	High
	DNLTLWTSDMQDQDADQPR	24	1	1	g8097.p1	M10(Oxidation)												High		High		5.32066																							High	High	High	High	High
	LGLALNFSVFYYEILNSPER	18	1	1	g8097.p1													High	High	High		3.93017		4.1824																					High	High		High	High
	DNLTLWTSDMQDQDADQPR	11	1	1	g8097.p1													High		High		5.76155																							High	High		High	High
	VAQMVHDQELSVEER	38	1	1	g8097.p1	M4(Oxidation)												High	High	High		4.91952	4.45807	4.54449																					High	High	High	High	High
	QAFDEAIAELDTLGEESYKDSTLIMQLLR	19	1	1	g8097.p1	M25(Oxidation)												High	Medium	High		5.08558	3.20328	3.54775																					High	Medium		High	High
	QAFDEAIAELDTLGEESYKDSTLIMQLLR	16	1	1	g8097.p1													High	High	High		4.70676	3.9539	4.05684																					Medium	High		High	High
	LLDDHLIPTASSGESK	29	1	1	g8097.p1													High	High	High		4.06331	2.90243	3.93544																					High	High	Medium	High	High
	AAQDIALVDLAPTHPIR	34	1	1	g8097.p1													High	High	High		4.0211	4.29757	4.71901																					High	High	Medium	High	High
	IISSIEQKEESKGNEEHVK	4	1	1	g8097.p1															High																									Medium			High	High
	ELSDICQSILK	20	1	1	g8097.p1	C6(Carbamidomethyl)												High	High	High		3.49418	3.69002	3.36726																					High	High	High	High	High
	DAAEHTLLAYK	9	1	1	g8097.p1													High		High		4.05897																							High		Medium	Medium	High
	KDAAEHTLLAYK	14	1	1	g8097.p1													High		High		4.23234																							Medium			High	High
	DSTLIMQLLR	5	1	1	g8097.p1															Medium																									Medium			High	High
	EVVEKELSDICQSILK	6	1	1	g8097.p1	C11(Carbamidomethyl)												High		High		4.75829																											High
	LAEQAERYDEMVEEMKK	17	1	1	g8097.p1	M11(Oxidation)												High		High		4.56062																								High		High	High
	LAEQAERYDEMVEEMKK	6	1	1	g8097.p1													High		High		4.46923																								High		High	High
	VAQMVHDQELSVEER	14	1	1	g8097.p1													High		High		4.42636	4.2848																							Medium	High	High	High
	LAEQAERYDEMVEEMKK	10	1	1	g8097.p1	M11(Oxidation); M15(Oxidation)												High		High		4.38404																								High		High	High
	YREVVEKELSDICQSILK	2	1	1	g8097.p1	C13(Carbamidomethyl)												High				4.30329																								High
	YDEMVEEMKK	2	1	1	g8097.p1	M4(Oxidation); M8(Oxidation)												High				3.11472																											High
	LAEQAERYDEMVEEMK	1	1	1	g8097.p1															High
	DAGGDMKVEEADA	1	1	1	g8097.p1															High
g8417.p1	nuclear encoded predicted protein	73.37	1	14	14	80													58.51	10	23	17.34	3	3										29.72	4	5	65.63	12	22	66.25	12	27	323	34.8846	5.32568
	Sequence	# PSMs	# Proteins	# Protein Groups	Protein Group Accessions	Modifications	A7	C7	E7	I7	K7	XCorr A7	XCorr E7	XCorr G7	XCorr I7	A8	C8	E8	I8	K8	XCorr A8	XCorr E8	XCorr G8	XCorr I8	A9	C9	E9	I9	K9	XCorr A9	XCorr E9	XCorr G9	XCorr I9	B7	D7	F7	J7	L7	XCorr B7	XCorr F7	XCorr H7	XCorr J7	XCorr L7	B8	D8	F8	H8	J8	L8
	VTTINQETAEVGDEPLK	6	1	1	g8417.p1													High		High		5.06016																											High
	LTEEEFAPGYEVAFPDGFPFLIASEESLADLNAR	10	1	1	g8417.p1													High		High		4.90062																										High	Medium
	IGGAAGQGIDFDSVKPCGR	7	1	1	g8417.p1	C17(Carbamidomethyl)												High		Medium		4.88548																											High
	SGEVLNYWGQPEFTQK	12	1	1	g8417.p1													High		High		4.84096																								High		High	High
	APGMSPLQVPLCPPSGVPAR	9	1	1	g8417.p1	M4(Oxidation); C12(Carbamidomethyl)												High		High		4.81892																											High
	FAGQPDQPGGGAPSDVGPTR	7	1	1	g8417.p1													High		High		4.34452																										High	High
	GGGAWGEDAWASLR	10	1	1	g8417.p1													High		High		4.01225																								Medium			High
	AVHFGWNLVPK	4	1	1	g8417.p1													High		Medium		3.91469																											High
	AAVLATGFAFDR	4	1	1	g8417.p1													High		High		3.43718																											High
	LALVQTSLPESALLGRPAEDTSLTVK	6	1	1	g8417.p1													Medium		Medium		3.29615																								Medium		Medium	Medium
	NWMVVLEDNGK	1	1	1	g8417.p1															High
	APGMSPLQVPLCPPSGVPAR	1	1	1	g8417.p1	C12(Carbamidomethyl)														Medium
	LIDCTCWEWSGK	1	1	1	g8417.p1	C4(Carbamidomethyl); C6(Carbamidomethyl)														Medium
	FRPNIVVK	1	1	1	g8417.p1																																												Medium
	QAGVLAVGDGLEVTKPR	1	1	1	g8417.p1																																												High
g7812.p1	nuclear encoded predicted protein	72.67	1	9	9	116										66	8	9	66	8	33	49.33	7	7	72.67	9	9	66	7	7	50.67	7	7	34	6	7	57.33	8	17	66	8	20	150	16.8387	6.93213
	Sequence	# PSMs	# Proteins	# Protein Groups	Protein Group Accessions	Modifications	A7	C7	E7	I7	K7	XCorr A7	XCorr E7	XCorr G7	XCorr I7	A8	C8	E8	I8	K8	XCorr A8	XCorr E8	XCorr G8	XCorr I8	A9	C9	E9	I9	K9	XCorr A9	XCorr E9	XCorr G9	XCorr I9	B7	D7	F7	J7	L7	XCorr B7	XCorr F7	XCorr H7	XCorr J7	XCorr L7	B8	D8	F8	H8	J8	L8
	KIIGATNPLASEPGTIR	14	1	1	g7812.p1													High	High	High		5.49764	4.86032	4.33046																					High	High	High	High	High
	EIGLWFPQGVAEYKPHMLPWIYE	9	1	1	g7812.p1	M17(Oxidation)												High				4.03845																							High	Medium	Medium		Medium
	IIGATNPLASEPGTIR	19	1	1	g7812.p1													High	High	High		4.94632	3.68065	4.2518																					High	High	High	High	High
	ELAEEHYVDLK	14	1	1	g7812.p1													High	Medium	High		3.5127	2.92898	2.9278																					High	High	Medium	High	High
	SKPFYNGLVEYILSAPVVAMVWEGK	13	1	1	g7812.p1													High	Medium	High		5.07933	3.14071	3.2663																					High		High
	NIIHGSDAVESAK	11	1	1	g7812.p1													High	High	High		3.38344	3.70479	3.59254																					High	Medium		Medium	High
	GDFCIDVGR	14	1	1	g7812.p1	C4(Carbamidomethyl)												High	High	High		3.8028	3.54027	3.72919																					High	High	High	Medium	High
	NIIHGSDAVESAKR	14	1	1	g7812.p1													High	Medium	High		4.28466	3.96061	3.14959																					High	High	High	High	High
	SKPFYNGLVEYILSAPVVAMVWEGK	5	1	1	g7812.p1	M20(Oxidation)												High				4.60514																											High
	EIGLWFPQGVAEYKPHMLPWIYE	1	1	1	g7812.p1																		3.165
	GYHLVAMQFR	2	1	1	g7812.p1															Medium			2.72236
g15892.p2	nuclear encoded predicted protein	72.49	4	8	50	363	50	28	44	54.9	32	50	61.24	40	116	18.66	10	12	42.82	23	47	16.03	7	9	10.41	5	5	12.68	7	8	9.69	5	5	6.1	3	3	35.41	17	32	35.41	19	32	836	88.7098	6.31592
	Sequence	# PSMs	# Proteins	# Protein Groups	Protein Group Accessions	Modifications	A7	C7	E7	I7	K7	XCorr A7	XCorr E7	XCorr G7	XCorr I7	A8	C8	E8	I8	K8	XCorr A8	XCorr E8	XCorr G8	XCorr I8	A9	C9	E9	I9	K9	XCorr A9	XCorr E9	XCorr G9	XCorr I9	B7	D7	F7	J7	L7	XCorr B7	XCorr F7	XCorr H7	XCorr J7	XCorr L7	B8	D8	F8	H8	J8	L8
	GTAGTAQQGMTGATTGAGLATAGLGGSGTTSTTR	8	4	2	g15892.p2;g15892.p4											High	High			High	7.35121																							High
	GTAGTAQQGMTGATTGAGLATAGLGGSGTTSTTR	11	4	2	g15892.p2;g15892.p4	M10(Oxidation)										High	High	High		High	5.68652	5.60229																						High		High			High
	GTHDITGSHGLPGAGGPTSTDSVR	8	4	2	g15892.p2;g15892.p4											High	High	High		High	5.24193	5.48099																						High					High
	GGEGEEGIHYSDAAYSGSK	15	4	2	g15892.p2;g15892.p4											High	High	High		Medium	5.22627	5.60493																						High		Medium	High		High
	HTEGVVSSAGAKPTTLPHTPGELHDR	8	2	1	g15892.p2											High	High	High			5.20031	4.52007																						High
	EAVNIGKEVGGAMGPEMEGAQR	4	4	2	g15892.p2;g15892.p4											High	High				5.03921																							High
	GLSESAQAEAERLQQVK	3	4	2	g15892.p2;g15892.p4											High	High				5.01209																							High
	ATVMELEQQLNAAR	12	4	2	g15892.p2;g15892.p4											High	High	High		High	4.85899	3.72795	4.09009																					High		High	High
	KVEDVQSEWSEAK	7	4	2	g15892.p2;g15892.p4											High	High	High		High	4.82188	4.13729																						High
	TTHDSSRDAQSGNTANAEVVNSQGTPATR	4	2	1	g15892.p2											High	High				4.77067																							High
	EAVNIGKEVGGAMGPEMEGAQR	4	4	2	g15892.p2;g15892.p4	M13(Oxidation); M17(Oxidation)										High	High				4.70562																							High
	RATVMELEQQLNAAR	3	4	2	g15892.p2;g15892.p4	M5(Oxidation)										High	High				4.69642
	EAVNIGKEVGGAMGPEMEGAQR	11	4	2	g15892.p2;g15892.p4	M17(Oxidation)										High	High				4.69003																							High
	LHTEALQAHKEYDTTQQQLR	11	4	2	g15892.p2;g15892.p4											High	High	High			4.66792	4.53052																						High			High
	QAAAADTRGVNAGVTEE	2	2	1	g15892.p2											High	High				4.54921
	ATVMELEQQLNAAR	17	4	2	g15892.p2;g15892.p4	M4(Oxidation)										High	High	High		High	4.54122	4.2826																						High	High	High	Medium		High
	LASHQSSVAAAEERAR	5	4	2	g15892.p2;g15892.p4											High	High				4.22253																							High
	NRGLSESAQAEAERLQQVK	3	4	2	g15892.p2;g15892.p4											High	Medium				4.21124
	NTDTATTENKTLLGR	5	4	2	g15892.p2;g15892.p4											High	High				4.1732																							High
	DATDRWEVAQAETR	21	4	2	g15892.p2;g15892.p4											High	High	High		High	4.16303	3.82021	3.9807																					High	High	High	High		High
	RATVMELEQQLNAAR	8	4	2	g15892.p2;g15892.p4											High	High				4.06624																							High
	AREYDAAQTAVAVK	7	4	2	g15892.p2;g15892.p4											High	High	High			3.96821	4.52781																						High					High
	GLDSAQVLAADR	9	4	2	g15892.p2;g15892.p4											High	High	High		High	3.94706	4.08671																						High			High		High
	ESGVQHFAPMEAAVR	6	4	2	g15892.p2;g15892.p4											High	High				3.87085																							High
	RHFEDTRENTSTMEYER	5	4	2	g15892.p2;g15892.p4											High	High				3.86833																							High
	RHFEDTRENTSTMEYER	6	4	2	g15892.p2;g15892.p4	M13(Oxidation)										Medium	High		Medium	Medium	3.85447			4.0516																					Medium				High
	AAPLQSELQAQAATANQMYK	16	4	2	g15892.p2;g15892.p4	M18(Oxidation)										High	High	High		High	3.85228	5.39095																						High	High	High			High
	EVGGAMGPEMEGAQR	3	4	2	g15892.p2;g15892.p4											High	High				3.77227
	EVGGAMGPEMEGAQR	11	4	2	g15892.p2;g15892.p4	M10(Oxidation)										High	High			High	3.68247																							High
	EYDAAQTAVAVK	14	4	2	g15892.p2;g15892.p4											High	Medium	High		High	3.63639	3.16012	3.51047																					High			Medium	High	High
	DAQSGNTANAEVVNSQGTPATR	14	2	1	g15892.p2											High	High	High		High	3.55904	5.75721																						High	High				High
	AAPLQSELQAQAATANQMYK	11	4	2	g15892.p2;g15892.p4											Medium	High	High		High	3.52589	6.36721																						High		High
	EADAAALAAQQAYEQAVHAQR	10	4	2	g15892.p2;g15892.p4											Medium	Medium			High	3.46819																							Medium	High	Medium			Medium
	LQIEELEGKLAAATSEAERVDLR	2	4	2	g15892.p2;g15892.p4											Medium					3.28612																							High
	QTIGGVMPQGIK	1	4	2	g15892.p2;g15892.p4											High					3.26882
	GLDSAQVLAADRK	8	4	2	g15892.p2;g15892.p4											Medium	High	High	High		3.05364	3.11373		3.33326																				Medium	Medium				High
	ARAAEAAEHDRALEASR	1	4	2	g15892.p2;g15892.p4																																							Medium
	LQIEELEGKLAAATSEAER	1	4	2	g15892.p2;g15892.p4																																							High
	EVGGAMGPEMEGAQR	4	4	2	g15892.p2;g15892.p4	M6(Oxidation); M10(Oxidation)												High				3.86698																						High	High				High
	SRESGVQHFAPMEAAVR	3	4	2	g15892.p2;g15892.p4												High																											High
	VAGDEGDHKVSSTYEMLK	6	4	2	g15892.p2;g15892.p4	M16(Oxidation)											High	High		Medium		3.87943																						High					High
	TDGTEYHTSAATTPAVPTNMK	3	2	1	g15892.p2	M20(Oxidation)												Medium				3.43377																						High
	ESGVQHFAPMEAAVR	3	4	2	g15892.p2;g15892.p4	M10(Oxidation)											High	High				3.48733																						High
	AVLTEAQREAEAQR	1	4	2	g15892.p2;g15892.p4																																							High
	LQIEELEGK	12	4	2	g15892.p2;g15892.p4												Medium	High	Medium			3.07023	3.05541	3.14925																				Medium	High			Medium	High
	NRGLSESAQAEAER	1	4	2	g15892.p2;g15892.p4												High
	EAERLHTEALQAHKEYDTTQQQLR	2	4	2	g15892.p2;g15892.p4												High
	VEDVQSEWSEAK	5	4	2	g15892.p2;g15892.p4												High	High		Medium		3.79009																											High
	ALEFVPGFGGAAAGTHPATAEEQR	4	1	1	g15892.p2												High	High	Medium	Medium		5.96247		3.3451
	VAGDEGDHKVSSTYEMLK	1	4	2	g15892.p2;g15892.p4												High
	TDGTEYHTSAATTPAVPTNMKQAAAADTR	2	2	1	g15892.p2	M20(Oxidation)											High
	QTIGGVMPQGIK	5	4	2	g15892.p2;g15892.p4	M7(Oxidation)											High	High				3.05439																								Medium			High
	QGNISSLEREAEMKER	2	4	2	g15892.p2;g15892.p4												High
	TDGTEYHTSAATTPAVPTNMK	2	2	1	g15892.p2												Medium
	KVEDVQSEWSEAKTEAELHK	1	4	2	g15892.p2;g15892.p4												Medium
	DAVTIGKEVGAAMGPK	1	4	2	g15892.p2;g15892.p4												Medium
	DAVTIGKEVGAAMGPK	1	4	2	g15892.p2;g15892.p4	M13(Oxidation)											Medium
	LASHQSSVAAAEER	1	4	2	g15892.p2;g15892.p4												Medium
	GKWHEHWEAAK	2	4	2	g15892.p2;g15892.p4													High				3.07666																							High
	GTAGTAQQGMTGATTGAGLATAGLGGSGTTSTTRDAGK	1	4	2	g15892.p2;g15892.p4	M10(Oxidation)																	3.13003
	EVGAAMGPKMEGAQR	1	4	2	g15892.p2;g15892.p4	M6(Oxidation)																																									Medium
	ATPAVTGTSHSHGSGEPK	2	4	2	g15892.p2;g15892.p4														Medium					2.9365																									Medium
	VAGDEGDHKVSSTYEMLKQTIGGVMPQGIK	1	4	2	g15892.p2;g15892.p4																																											Medium
	AAAGAKQTNREAVNIGK	1	3	1	g15892.p2															Medium
g11174.p1	nuclear encoded predicted protein	72.32	2	14	14	154	23.21	4	4	27.23	5	5	27.23	6	11	33.93	7	10	39.29	9	25	28.13	6	10	37.95	7	11	38.39	7	9	23.66	5	7	27.68	5	7	57.14	10	26	54.91	12	29	224	24.2923	6.68311
	Sequence	# PSMs	# Proteins	# Protein Groups	Protein Group Accessions	Modifications	A7	C7	E7	I7	K7	XCorr A7	XCorr E7	XCorr G7	XCorr I7	A8	C8	E8	I8	K8	XCorr A8	XCorr E8	XCorr G8	XCorr I8	A9	C9	E9	I9	K9	XCorr A9	XCorr E9	XCorr G9	XCorr I9	B7	D7	F7	J7	L7	XCorr B7	XCorr F7	XCorr H7	XCorr J7	XCorr L7	B8	D8	F8	H8	J8	L8
	DIATTWGMIDPDEK	12	2	1	g11174.p1											High		High	High	High	4.33548	4.70977	4.3261	3.97336																					High	High	High	High	High
	HSVATPANWSHGQK	20	2	1	g11174.p1											High	High	High	High	High	3.62247	4.61355	5.09606	4.45237																					High	High	High	High	High
	LGGFDLVNVPSGKR	18	2	1	g11174.p1											High	High	High	Medium	Medium	3.40503	4.08462	4.15521	3.1892																				High	High	High			High
	AIDSLQLTAK	16	2	1	g11174.p1											Medium	High	High		High	2.80136	3.67106	2.70626																					High		High	Medium	Medium	High
	DIATTWGMIDPDEK	19	2	1	g11174.p1	M8(Oxidation)												High	High	High		4.37135	4.44156	3.47013																				High	High	High	High	High	High
	VDYPIIADESR	24	2	1	g11174.p1												High	High	High	High		3.754	3.40887	3.43335																				High	High	Medium	High	High	High
	DIEAAPYAEGAK	13	2	1	g11174.p1												High	Medium		High		2.85655	2.77431																					Medium			Medium		High
	LGGFDLVNVPSGK	15	2	1	g11174.p1												High	High	High	High		4.52439		4.26214																					High	High	High	High	High
	ADSTQGPLEWHK	3	1	1	g11174.p1																																								High		Medium		High
	LSILYPATTGR	4	2	1	g11174.p1													Medium		Medium		2.88133																							Medium				High
	LKLSILYPATTGR	2	2	1	g11174.p1													High				3.35966																											Medium
	AVFVIGPDKK	1	2	1	g11174.p1																		2.84284
	CMVVPTLSDEDAK	5	2	1	g11174.p1	C1(Carbamidomethyl); M2(Oxidation)														High																													High
	YIDGSWAVLFSHPADFTPVCTTELGTVAK	1	1	1	g11174.p1	C20(Carbamidomethyl)														Medium
	DIATTWGMIDPDEKSATGLPMTAR	1	2	1	g11174.p1	M8(Oxidation); M21(Oxidation)																																											Medium
g7255.p1	nuclear encoded predicted protein	72.21	9	8	8	129	60.39	5	12	64.33	6	15	72.21	7	11	64.33	6	16	52.52	5	20	40.7	4	7	40.7	4	5	52.52	5	8	64.33	5	9	38.07	3	3	38.07	3	10	61.71	5	13	457	50.9524	7.60596
	Sequence	# PSMs	# Proteins	# Protein Groups	Protein Group Accessions	Modifications	A7	C7	E7	I7	K7	XCorr A7	XCorr E7	XCorr G7	XCorr I7	A8	C8	E8	I8	K8	XCorr A8	XCorr E8	XCorr G8	XCorr I8	A9	C9	E9	I9	K9	XCorr A9	XCorr E9	XCorr G9	XCorr I9	B7	D7	F7	J7	L7	XCorr B7	XCorr F7	XCorr H7	XCorr J7	XCorr L7	B8	D8	F8	H8	J8	L8
	TITLEVESSDTIDNVK	45	6	1	g7255.p1											High	High	High	High	High	5.09168	5.67834	5.29052	5.19658																				High	High	High	High	High	High
	SKIQDKEGIPPDQQR	13	7	1	g7255.p1											High	High	High	High		4.15308	4.64397	4.31204	4.60175																				High	High	High	High
	IQDKEGIPPDQQR	34	7	1	g7255.p1											High	High	High	High	High	4.0542	4.28018	3.77935	3.80898																				High	High	High	High	High	High
	TITLEVESSDTIDGVK	22	6	1	g7255.p1											High	High	High	High	High	4.02311	5.57016	4.57154	3.97963																				High	High	High	High	High	High
	QLEDGRTLADYNIQK	2	7	1	g7255.p1											Medium	High				3.19162
	TLADYNIQKESTLHLVLR	5	7	1	g7255.p1												High		Medium					3.55928																				High	High
	TLADYNIQK	2	8	1	g7255.p1																																							Medium					Medium
	ESTLHLVLR	6	9	1	g7255.p1												Medium	High				3.24035																							Medium		Medium		High
g13815.p2	nuclear encoded predicted protein	71.82	2	10	10	179	47.51	7	16	46.41	6	7	16.57	2	5	54.7	7	19	55.8	9	40	47.51	7	7	46.41	6	11	36.46	5	7	46.41	6	10	37.57	5	6	70.72	8	26	44.75	8	25	181	20.5987	6.94678
	Sequence	# PSMs	# Proteins	# Protein Groups	Protein Group Accessions	Modifications	A7	C7	E7	I7	K7	XCorr A7	XCorr E7	XCorr G7	XCorr I7	A8	C8	E8	I8	K8	XCorr A8	XCorr E8	XCorr G8	XCorr I8	A9	C9	E9	I9	K9	XCorr A9	XCorr E9	XCorr G9	XCorr I9	B7	D7	F7	J7	L7	XCorr B7	XCorr F7	XCorr H7	XCorr J7	XCorr L7	B8	D8	F8	H8	J8	L8
	LGEIVTTIPTIGFNVETVEYK	35	1	1	g13815.p2											High		High	Medium	High	4.82874	4.39521	4.79856	3.40804																				Medium	High	High		Medium	High
	MLNEDELRDAVLLVFANK	12	2	1	g13815.p2											High			High	High	4.63031		5.51065	4.94526																				High	High	High		Medium
	MLNEDELRDAVLLVFANK	25	2	1	g13815.p2	M1(Oxidation)										High		High	High	Medium	4.33731	4.59379	3.96321	4.11832																				High	High		High	High	High
	NISFTVWDVGGQDK	19	1	1	g13815.p2											High		High	High	High	4.26908	4.7528	4.72826	4.5108																				High	High	High	High	High	High
	LKLGEIVTTIPTIGFNVETVEYK	8	1	1	g13815.p2											High		High			3.67866	4.76011																								High	High		High
	DAVLLVFANK	20	2	1	g13815.p2											High	Medium	High	High	High	3.52041	3.88201	2.77252	3.62606																				High	High	High	High	High	High
	HYFQNTQGLIFVVDSNDRDR	13	2	1	g13815.p2											Medium	High	High	Medium	Medium	3.16634	3.84551	4.30838	3.44862																				High	High	Medium
	ILMVGLDAAGK	20	1	1	g13815.p2	M3(Oxidation)										Medium		High	Medium	Medium	2.9045	3.61496		2.84639																				High	Medium	Medium			High
	QDLPNAMNAAEITDK	5	2	1	g13815.p2															High																									High				High
	QDLPNAMNAAEITDK	11	2	1	g13815.p2	M7(Oxidation)												High		High		4.13606																							High			High	High
	ILMVGLDAAGK	8	1	1	g13815.p2													Medium	Medium	High		2.7127	3.29828	2.98404																					Medium		Medium
	MLNEDELR	2	2	1	g13815.p2	M1(Oxidation)												Medium				2.83918																											Medium
	HWYIQSTCATSGEGLYEGLDWLSSNIASK	1	2	1	g13815.p2	C8(Carbamidomethyl)														High
g10331.p4	nuclear encoded predicted protein	71.66	3	1	20	439	9.77	2	3	9.77	2	3	12.38	3	4	56.35	13	26	69.71	18	114	61.24	16	22	46.58	9	12	28.66	6	8	48.86	10	14	60.26	13	21	70.68	18	79	69.71	18	133	307	34.1014	5.5542
	Sequence	# PSMs	# Proteins	# Protein Groups	Protein Group Accessions	Modifications	A7	C7	E7	I7	K7	XCorr A7	XCorr E7	XCorr G7	XCorr I7	A8	C8	E8	I8	K8	XCorr A8	XCorr E8	XCorr G8	XCorr I8	A9	C9	E9	I9	K9	XCorr A9	XCorr E9	XCorr G9	XCorr I9	B7	D7	F7	J7	L7	XCorr B7	XCorr F7	XCorr H7	XCorr J7	XCorr L7	B8	D8	F8	H8	J8	L8
	LNLIGPVVEQPQYNLLFR	59	4	2	g10331.p3;g10331.p4											High		High	High	High	4.39832	4.32192		3.99855																				High	High	High	High	High	High
	TVTGPNATGLSR	19	4	2	g10331.p3;g10331.p4											Medium	High	High	Medium	Medium	3.08429	3.37289		2.98414																				Medium	Medium	High	Medium	High	High
	GFVLTDTNLEK	19	4	2	g10331.p3;g10331.p4												High	High	Medium	High		3.32907	3.079	3.1905																					Medium	High		High	High
	SMDFVDKLTPEVLAK	27	4	2	g10331.p3;g10331.p4	M2(Oxidation)											Medium	High		High		4.89968																							High	Medium			High
	AVAEGMSANLAQLSLAWVYK	16	4	2	g10331.p3;g10331.p4													High	High	High		4.31826	5.28918	5.27283																					High	High		High	High
	AVAEGMSANLAQLSLAWVYK	56	4	2	g10331.p3;g10331.p4	M6(Oxidation)												High	High	High		5.93809	3.44129	5.02838																					High	High		High	High
	EKVEKEFLPLYESYGVGLTVWGPLASGALTGK	14	4	2	g10331.p3;g10331.p4													High				5.4947																							High	High			High
	EFLPLYESYGVGLTVWGPLASGALTGK	33	4	2	g10331.p3;g10331.p4													High	High	High		5.30843	3.6936	5.95763																					High	High	High	High	High
	ACVEAGINFFDNAETYGEGK	23	4	2	g10331.p3;g10331.p4	C2(Carbamidomethyl)												High		High		6.36162	5.00825																						High	High	High	High	High
	ASLAALQTDYVDVVFAHR	17	4	2	g10331.p3;g10331.p4													High	High	High		5.62763	4.40284	4.91178																					High	High		High	High
	GFVLTDTNLEKIDTLK	9	4	2	g10331.p3;g10331.p4													High		High		4.02488																							High	High			High
	VEKEFLPLYESYGVGLTVWGPLASGALTGK	11	4	2	g10331.p3;g10331.p4													High		High		5.13649																							High	Medium		Medium	High
	SMDFVDKLTPEVLAK	13	4	2	g10331.p3;g10331.p4													High	High	High		4.71677	3.93556	4.40655																					High	High		High	High
	IEDIMQTKPT	11	1	1	g10331.p4													High	High			3.50296	3.0375	3.4253																					High	High	Medium		Medium
	HDPNTPMEEVVR	12	4	2	g10331.p3;g10331.p4													High		High		3.50734	2.93187																						High	Medium		High	High
	IEDIMQTKPT	25	1	1	g10331.p4	M5(Oxidation)												High	High	High		3.55128	3.34639	3.37983																					High	High		High	High
	ACVEAGINFFDNAETYGEGKSEEMIGQAIK	18	4	2	g10331.p3;g10331.p4	C2(Carbamidomethyl); M24(Oxidation)												High		High		6.98382																								High			High
	ACVEAGINFFDNAETYGEGKSEEMIGQAIK	7	4	2	g10331.p3;g10331.p4	C2(Carbamidomethyl)												High		High		4.06205																											High
	HDPNTPMEEVVR	11	4	2	g10331.p3;g10331.p4	M7(Oxidation)												Medium		High		3.44137																											Medium
	SEEMIGQAIK	12	4	2	g10331.p3;g10331.p4	M4(Oxidation)												High	Medium	High		3.36786	3.53403	2.8497																									High
	NPHVSTIMLGASKPEQLADCLK	3	4	2	g10331.p3;g10331.p4	C20(Carbamidomethyl)												Medium		Medium		3.09087																											Medium
	RADLVLTTK	7	4	2	g10331.p3;g10331.p4													Medium	Medium	Medium		2.97949		2.86619																								Medium	High
	ADLVLTTK	6	4	2	g10331.p3;g10331.p4													Medium		Medium		2.92871																											High
	ACVEAGINFFDNAETYGEGKSEEMIGQAIKDLGYK	2	4	2	g10331.p3;g10331.p4	C2(Carbamidomethyl)														High																										Medium
	SEEMIGQAIK	5	4	2	g10331.p3;g10331.p4															High																										Medium		Medium
	TVTGPNATGLSRK	1	4	2	g10331.p3;g10331.p4																																										Medium
	ACVEAGINFFDNAETYGEGKSEEMIGQAIKDLGYK	2	4	2	g10331.p3;g10331.p4	C2(Carbamidomethyl); M24(Oxidation)														Medium
	NPHVSTIMLGASKPEQLADCLK	1	4	2	g10331.p3;g10331.p4	M8(Oxidation); C20(Carbamidomethyl)														High
g12782.p1	nuclear encoded predicted protein	71.61	2	15	25	284	51.57	16	26	58.04	19	31	32.78	13	38	27.97	8	13	66.81	16	55	21.71	7	8	30.48	9	12	30.9	9	11	24.01	7	8	19.83	7	7	46.14	13	34	56.78	14	41	479	51.4788	7.21045
	Sequence	# PSMs	# Proteins	# Protein Groups	Protein Group Accessions	Modifications	A7	C7	E7	I7	K7	XCorr A7	XCorr E7	XCorr G7	XCorr I7	A8	C8	E8	I8	K8	XCorr A8	XCorr E8	XCorr G8	XCorr I8	A9	C9	E9	I9	K9	XCorr A9	XCorr E9	XCorr G9	XCorr I9	B7	D7	F7	J7	L7	XCorr B7	XCorr F7	XCorr H7	XCorr J7	XCorr L7	B8	D8	F8	H8	J8	L8
	QTAGKEPQGPSDWPLVEQYAEVAYLTAR	6	2	1	g12782.p1											High				High	5.52335																							High
	KADYAVVTGVQIHNYASK	12	2	1	g12782.p1											High	High	High		High	5.03532	4.88617																						High					High
	HFPTALGVDDFITR	25	4	2	g11327.p1;g12782.p1											High	High	High	High	High	4.77681	4.24436	4.82934	3.29551																				High	High		High	High	High
	FAALLKDMEIDNLGRWPGWQSR	4	2	1	g12782.p1											High					4.74326																							High
	YVFFSFPHIGIDADGR	20	4	2	g11327.p1;g12782.p1											High		High	High	High	4.64366	5.13291	4.60623	4.67655																				High	High	High	High	High	High
	YEDDMIPNLEFVAPTSVYSVVGGTK	12	2	1	g12782.p1											High		High		High	4.45371	5.28762	3.18308																					High	Medium		Medium		Medium
	EPQGPSDWPLVEQYAEVAYLTAR	25	2	1	g12782.p1											High		High	High	High	4.40028	5.2668	5.41958	5.00699																				High	High	High			High
	NEQYIRDLDLVEITK	8	4	2	g11327.p1;g12782.p1											High	High				4.34505																							High
	LLASSGSAPGSPPQGPGADDEVCGMAGDTTTLR	3	2	1	g12782.p1	C23(Carbamidomethyl)										High					4.0052																							High
	FAALLKDMEIDNLGR	5	2	1	g12782.p1											High	Medium				3.79096																							High		High
	GIASTVAQAQATVK	5	4	2	g11327.p1;g12782.p1											High	High	High			3.73802	4.6305																											High
	TITDDLEYLIAR	28	4	2	g11327.p1;g12782.p1											High	High	High	Medium	High	3.71297	4.30101		2.85133																				High	High	High	High	Medium	High
	ALGEIRGEGLEISCK	19	4	2	g11327.p1;g12782.p1	C14(Carbamidomethyl)										Medium	High	High	Medium		3.38497	3.62279	3.65516	3.24922																				High		High	Medium		High
	DMEIDNLGRWPGWQSR	1	2	1	g12782.p1											Medium					3.3351
	VGNISRPGRPGDSCACGALAK	20	4	2	g11327.p1;g12782.p1	C14(Carbamidomethyl); C16(Carbamidomethyl)										Medium	High	High	Medium	High	3.33135	3.86505	3.72572	3.71698																				High	High		Medium	Medium	Medium
	FAALLKDMEIDNLGRWPGWQSR	1	2	1	g12782.p1	M8(Oxidation)										Medium					3.18563
	TYFDLFSIPSPTPR	25	2	1	g12782.p1											Medium	High	High	High	High	3.05404	3.72848	2.69704	3.92161																				High	Medium	High	High	High	High
	FAALLKDMEIDNLGR	6	2	1	g12782.p1	M8(Oxidation)										Medium	Medium	High		Medium	2.99742	3.49632																						Medium			Medium
	KADYAVVTGVQIHNYASKYEDDMIPNLEFVAPTSVYSVVGGTK	1	2	1	g12782.p1																																							High
	LLASSGSAPGSPPQGPGADDEVCGMAGDTTTLR	7	2	1	g12782.p1	C23(Carbamidomethyl); M25(Oxidation)												High		High		5.32869																						High					High
	NKLDQVFGQSFNTNGLGGVLTCGVTGMGAGFSHSPIAVGSGK	1	2	1	g12782.p1	C22(Carbamidomethyl)																																						High
	YEDDMIPNLEFVAPTSVYSVVGGTK	10	2	1	g12782.p1	M5(Oxidation)												High		High		3.58045	4.36657																					High	Medium				High
	ERYVFFSFPHIGIDADGR	1	4	2	g11327.p1;g12782.p1																																							Medium
	RNEQYIRDLDLVEITK	2	4	2	g11327.p1;g12782.p1												Medium																											Medium
	DLDLVEITK	15	4	2	g11327.p1;g12782.p1												Medium	High		Medium		3.12146	2.9104																					Medium		Medium		Medium	Medium
	RPGEHDARDPEYSILK	11	2	1	g12782.p1												High	High		Medium		4.12864																									High		Medium
	RPGEHDARDPEYSILKQR	2	2	1	g12782.p1												High
	DMEIDNLGR	3	2	1	g12782.p1																		3.15519																						Medium			Medium
	LVIPQGGRGDADNSTLLDEEHVNPSFEGNNGNA	2	2	1	g12782.p1													High				5.83864
	NKLDQVFGQSFNTNGLGGVLTCGVTGMGAGFSHSPIAVGSGK	4	2	1	g12782.p1	C22(Carbamidomethyl); M27(Oxidation)												High				5.00318																											High
g13106.p1	nuclear encoded predicted protein	71.15	1	7	7	120	37.5	2	3	35.58	2	3	41.35	3	4	56.73	5	7	71.15	6	21	51.92	3	6	51.92	3	6	51.92	3	6	44.23	3	4	71.15	6	10	71.15	7	23	71.15	7	27	104	11.3548	6.53662
	Sequence	# PSMs	# Proteins	# Protein Groups	Protein Group Accessions	Modifications	A7	C7	E7	I7	K7	XCorr A7	XCorr E7	XCorr G7	XCorr I7	A8	C8	E8	I8	K8	XCorr A8	XCorr E8	XCorr G8	XCorr I8	A9	C9	E9	I9	K9	XCorr A9	XCorr E9	XCorr G9	XCorr I9	B7	D7	F7	J7	L7	XCorr B7	XCorr F7	XCorr H7	XCorr J7	XCorr L7	B8	D8	F8	H8	J8	L8
	SGETEDSFIADLAVGLATGQIK	38	1	1	g13106.p1											High		High	High	High	4.75296	5.37492	4.86726	5.97656																				High	High	High	High	High	High
	IEEELGKDATYAGENWR	29	1	1	g13106.p1											Medium	High	High		High	3.4833	5.09374	5.00621																						High	High	High	High	High
	VNQIGSVTESIEAVR	21	1	1	g13106.p1												High	High	High	High		4.68755	3.31851	4.47958																				High		High	High	High	High
	EAGWGVMASHR	4	1	1	g13106.p1												High			High																												Medium
	EAGWGVMASHR	11	1	1	g13106.p1	M7(Oxidation)												High		Medium		3.49532																							High			High	High
	KACNALLLK	8	1	1	g13106.p1	C3(Carbamidomethyl)												Medium	Medium	High		3.00543		3.00948																					Medium			High	High
	ACNALLLK	7	1	1	g13106.p1	C2(Carbamidomethyl)												High		Medium		3.07828																							Medium			Medium	High
	DATYAGENWR	2	1	1	g13106.p1															Medium																													Medium
g10221.p1	nuclear encoded predicted protein	70.82	1	16	16	209	29.18	6	9	16.45	3	5	18.3	4	7	24.4	5	9	42.71	9	45	25.2	5	9	18.3	3	6	22.55	4	6	18.3	3	4	33.95	7	12	60.48	12	46	49.07	11	51	377	41.5867	5.40186
	Sequence	# PSMs	# Proteins	# Protein Groups	Protein Group Accessions	Modifications	A7	C7	E7	I7	K7	XCorr A7	XCorr E7	XCorr G7	XCorr I7	A8	C8	E8	I8	K8	XCorr A8	XCorr E8	XCorr G8	XCorr I8	A9	C9	E9	I9	K9	XCorr A9	XCorr E9	XCorr G9	XCorr I9	B7	D7	F7	J7	L7	XCorr B7	XCorr F7	XCorr H7	XCorr J7	XCorr L7	B8	D8	F8	H8	J8	L8
	DLYNNVVLSGGTTMFPGIADR	24	1	1	g10221.p1											High		High	High	High	5.59353	5.66102	4.53919	4.03274																					High	High	High	High	High
	TTGIVLDSGDGVSHTVPIYEGYALPHAITR	25	1	1	g10221.p1											High	Medium	High	High	High	5.23435	5.83294	5.92665	5.43863																				High	High	High	High		High
	VAPEEHPVLLTEAPLNPK	39	1	1	g10221.p1											High	High	High	High	High	3.90208	4.16243	3.37506	3.74892																				High	High	High	High	High	High
	SYELPDGQVITIGSER	18	1	1	g10221.p1											High		High		High	3.64771	4.40159																								High		High	High
	LDLAGRDLTDYMMK	2	1	1	g10221.p1											High					3.2662																							High
	HQGVMVGMGQK	4	1	1	g10221.p1											Medium	Medium			Medium	2.96012																											Medium
	GYSFTTTAER	10	1	1	g10221.p1												Medium	Medium		Medium		2.96272																							Medium	Medium		Medium	High
	DLYNNVVLSGGTTMFPGIADR	34	1	1	g10221.p1	M14(Oxidation)												High		High		5.93991	3.89606																						High	High	Medium	High	High
	SEYDESGPSIVHR	9	1	1	g10221.p1													High		High		3.36796																							High				High
	LAYVAIDYEQELATAASSSTIEK	11	1	1	g10221.p1													High		High		5.86417																										High	High
	MTQIMFETFNVPAMYVAIQAVLSLYASGR	7	1	1	g10221.p1	M1(Oxidation); M5(Oxidation); M14(Oxidation)												High		High		3.94413																											High
	SEYDESGPSIVHRK	3	1	1	g10221.p1													High				3.8551																											High
	YPIEHGIVTNWDDMEK	5	1	1	g10221.p1															High																											High
	MTQIMFETFNVPAMYVAIQAVLSLYASGR	9	1	1	g10221.p1	M1(Oxidation); M5(Oxidation)														High																												Medium	High
	FRCPEVLFAPSMVGMEAPGIDETAFNSIMK	2	1	1	g10221.p1	C3(Carbamidomethyl); M15(Oxidation)														High
	FRCPEVLFAPSMVGMEAPGIDETAFNSIMK	1	1	1	g10221.p1	C3(Carbamidomethyl); M12(Oxidation); M15(Oxidation)														High
	FRCPEVLFAPSMVGMEAPGIDETAFNSIMK	1	1	1	g10221.p1	C3(Carbamidomethyl)														High
	FRCPEVLFAPSMVGMEAPGIDETAFNSIMK	1	1	1	g10221.p1	C3(Carbamidomethyl); M12(Oxidation); M15(Oxidation); M29(Oxidation)														High
	IWHHTFYNELR	1	1	1	g10221.p1															High
	YPIEHGIVTNWDDMEK	1	1	1	g10221.p1	M14(Oxidation)														Medium
	KDLYNNVVLSGGTTMFPGIADR	1	1	1	g10221.p1	M15(Oxidation)																																											High
	YSVWIGGSILASLSTFQQMWIAK	1	1	1	g10221.p1	M19(Oxidation)																																											High
g6602.p1	nuclear encoded predicted protein	70.75	1	13	13	94				13.04	3	4				52.96	8	8	42.69	8	18	33.99	5	8	18.18	3	3	12.25	2	3	12.25	2	2	37.15	6	6	37.55	7	18	63.64	11	24	253	26.6868	5.30029
	Sequence	# PSMs	# Proteins	# Protein Groups	Protein Group Accessions	Modifications	A7	C7	E7	I7	K7	XCorr A7	XCorr E7	XCorr G7	XCorr I7	A8	C8	E8	I8	K8	XCorr A8	XCorr E8	XCorr G8	XCorr I8	A9	C9	E9	I9	K9	XCorr A9	XCorr E9	XCorr G9	XCorr I9	B7	D7	F7	J7	L7	XCorr B7	XCorr F7	XCorr H7	XCorr J7	XCorr L7	B8	D8	F8	H8	J8	L8
	VVIAYEPVWAIGTGK	26	1	1	g6602.p1													High	Medium	High		4.02988	3.54893	3.1405																				High	Medium	High	High	High	High
	TFFVGGNWK	2	1	1	g6602.p1															Medium																								Medium
	WVILGHSER	2	1	1	g6602.p1																																							Medium		Medium
	GWLGDNVSADVAAATR	18	1	1	g6602.p1													High	High	High		5.69717	4.42533	4.71688																					High	High	High	High	High
	VATTEQAQEVHAQLR	10	1	1	g6602.p1													High		High		5.00525	3.76488																						High			High	High
	ENGETMQVVNEQIK	6	1	1	g6602.p1	M6(Oxidation)												High		High		4.58124																							High				High
	NCGELAGAPDIDGFLVGGASLKPEFVDIIAAAK	4	1	1	g6602.p1	C2(Carbamidomethyl)																																							High	Medium			Medium
	SLLQESSEFVADK	6	1	1	g6602.p1													High		High		4.31269																							High				High
	AAADKLSGSDWGK	8	1	1	g6602.p1													High		High		3.9458																							High	High		High	High
	GLSVILCVGETLAQR	5	1	1	g6602.p1	C7(Carbamidomethyl)												High				4.33672																							Medium			Medium	High
	SLLQESSEFVADKTVYALSK	3	1	1	g6602.p1													High				5.41017																											High
	GSGAFTGELSAEILVDLGLR	2	1	1	g6602.p1																																											High	High
	ENGETMQVVNEQIK	1	1	1	g6602.p1															High
	GLSVILCVGETLAQRENGETMQVVNEQIK	1	1	1	g6602.p1	C7(Carbamidomethyl)																																											Medium
g14374.p1	nuclear encoded predicted protein	70.29	1	11	14	295	44.09	8	14	43.77	8	13	11.5	4	16	63.26	10	19	70.29	13	67	41.53	8	14	35.46	7	10	50.48	8	10	50.48	9	12	40.58	7	14	70.29	12	47	69.97	11	59	313	33.6894	9.02686
	Sequence	# PSMs	# Proteins	# Protein Groups	Protein Group Accessions	Modifications	A7	C7	E7	I7	K7	XCorr A7	XCorr E7	XCorr G7	XCorr I7	A8	C8	E8	I8	K8	XCorr A8	XCorr E8	XCorr G8	XCorr I8	A9	C9	E9	I9	K9	XCorr A9	XCorr E9	XCorr G9	XCorr I9	B7	D7	F7	J7	L7	XCorr B7	XCorr F7	XCorr H7	XCorr J7	XCorr L7	B8	D8	F8	H8	J8	L8
	FLGPLSGETPAHLTGELPGDYGWDTAGLSIDPESLR	43	1	1	g14374.p1											High		High	High	High	5.00576	5.77426	4.72781	4.76386																				High	High	High	High	High	High
	WAMLGALGCLVPELLQK	17	1	1	g14374.p1	C9(Carbamidomethyl)										High		High	High	High	4.65088	4.07109	4.01708	3.69709																				High	High	High	High	High	High
	YSAANFQEPVWFK	35	1	1	g14374.p1											High	High	High	High	High	4.43984	5.07569	3.9953	4.38708																				High	High	High	High	High	High
	SPLQNLEDHLSAPWQVNGLTASIAEK	17	1	1	g14374.p1											High		High	High	High	4.3792	5.41782		5.91192																				High	High		High	High	High
	LYPGGWFDPLELAADPETFAELK	50	1	1	g14374.p1											High		High	High	High	4.24914	5.21218	4.28175	5.05549																				High	High	Medium	High	High	High
	NRELELIHAR	32	3	3	g7273.p1;g4499.p1;g14374.p1											High	High	High	Medium	High	3.90947	3.69167	3.37565	3.64533																				Medium	Medium	Medium	High		High
	FLGPLSGETPAHLTGELPGDYGWDTAGLSIDPESLRR	6	1	1	g14374.p1											Medium		High		Medium	3.85779	4.40513																								Medium
	WAMLGALGCLVPELLQK	22	1	1	g14374.p1	M3(Oxidation); C9(Carbamidomethyl)										High		High	Medium	High	3.74364	4.83115	3.97718	3.24737																				High	High	High		High	High
	VNGGPLGEGLDK	16	1	1	g14374.p1											Medium	Medium	High	Medium	High	2.97778	3.62785	3.03977	3.14981																				Medium	High	Medium	Medium	Medium	High
	VNGGPLGEGLDKLYPGGWFDPLELAADPETFAELK	18	1	1	g14374.p1													High	High	High		4.2871	4.27981	4.30598																				High	High			High	High
	RNRELELIHAR	1	3	3	g7273.p1;g4499.p1;g14374.p1												Medium
	LAMVAMLGFFVQAIVTGK	14	1	1	g14374.p1	M3(Oxidation); M6(Oxidation)												High		High		4.68711																							High	High			High
	AGAQIFDNDGLNYLGNSNFVHAQSIIATVATQVILMGAIEAYR	4	1	1	g14374.p1															Medium																									Medium				High
	AGWWGPDQEAASPWYGPDRPK	10	1	1	g14374.p1													High	Medium	High		4.99244		3.48563																							High		High
	AGAQIFDNDGLNYLGNSNFVHAQSIIATVATQVILMGAIEAYR	8	1	1	g14374.p1	M36(Oxidation)												High		Medium		4.84905																											High
	ELELIHAR	2	6	5	g7273.p1;g1660.p1;g4499.p1;g14374.p1;g2043.p1													Medium				2.72567
g8733.p1	nuclear encoded predicted protein	69.81	1	15	15	110				9.12	2	2				19.81	4	4	53.46	11	27	24.21	4	4	20.13	5	5	14.78	3	4	16.04	3	4	22.96	4	4	69.5	14	28	66.35	13	28	318	35.0757	7.41553
	Sequence	# PSMs	# Proteins	# Protein Groups	Protein Group Accessions	Modifications	A7	C7	E7	I7	K7	XCorr A7	XCorr E7	XCorr G7	XCorr I7	A8	C8	E8	I8	K8	XCorr A8	XCorr E8	XCorr G8	XCorr I8	A9	C9	E9	I9	K9	XCorr A9	XCorr E9	XCorr G9	XCorr I9	B7	D7	F7	J7	L7	XCorr B7	XCorr F7	XCorr H7	XCorr J7	XCorr L7	B8	D8	F8	H8	J8	L8
	FSPVTTNPIIVSAGWDR	24	1	1	g8733.p1													High	High	High		5.00583	3.68778	3.8476																				High	High	High	Medium	High	High
	DVLSVAFSVDNR	10	1	1	g8733.p1													High		High		3.99649																						High	High	High		High	High
	LYSLDAGDIIHALCFSPNR	17	1	1	g8733.p1	C14(Carbamidomethyl)												High	High	High		4.7466		5.38747																					High	Medium	High		High
	SIVDELRPEFNLQSK	10	1	1	g8733.p1													High	High	Medium		3.35728	2.82714	3.80857																					High			Medium	High
	ASLVGHTGYINTVTVSPDGSLCASGGK	4	1	1	g8733.p1	C22(Carbamidomethyl)												High		High		5.18784																											High
	YTIGEPDGHTEWVSTVR	7	1	1	g8733.p1													High		High		4.67025																											High
	DGVAMLWDLAEGK	4	1	1	g8733.p1	M5(Oxidation)												High		High		4.25842																											High
	KAQVPYCISVNWSADGSTLYTGYTDGVIR	2	1	1	g8733.p1	C7(Carbamidomethyl)												High				4.04507																											High
	DGVAMLWDLAEGKR	2	1	1	g8733.p1	M5(Oxidation)												High				3.15185																											High
	LWNTLGECK	6	1	1	g8733.p1	C8(Carbamidomethyl)												High		Medium		3.0709	2.7159																										High
	LWDLNTGNTTR	8	1	1	g8733.p1													Medium		Medium		2.80871	2.72883																								Medium		Medium
	GTLDGHSGWVTSIATPLDPNSDIILSSSR	5	1	1	g8733.p1															High																										High		Medium	High
	YWLCAATQTCIK	4	1	1	g8733.p1	C4(Carbamidomethyl); C10(Carbamidomethyl)														High			2.78325																										High
	AQVPYCISVNWSADGSTLYTGYTDGVIR	2	1	1	g8733.p1	C6(Carbamidomethyl)														High
	DGVAMLWDLAEGKR	2	1	1	g8733.p1															High																													High
	DGVAMLWDLAEGK	2	1	1	g8733.p1															High
	DKTVIVWTLTR	1	1	1	g8733.p1															High
g8797.p1	nuclear encoded predicted protein	69.78	1	6	21	251				10	3	3				37.56	10	12	51.78	15	42	38.89	10	13	21.11	6	7	16.44	4	5	26.44	8	10	50.22	13	18	69.78	21	70	63.33	19	71	450	49.5755	5.05908
	Sequence	# PSMs	# Proteins	# Protein Groups	Protein Group Accessions	Modifications	A7	C7	E7	I7	K7	XCorr A7	XCorr E7	XCorr G7	XCorr I7	A8	C8	E8	I8	K8	XCorr A8	XCorr E8	XCorr G8	XCorr I8	A9	C9	E9	I9	K9	XCorr A9	XCorr E9	XCorr G9	XCorr I9	B7	D7	F7	J7	L7	XCorr B7	XCorr F7	XCorr H7	XCorr J7	XCorr L7	B8	D8	F8	H8	J8	L8
	QLFHPEQLISGKEDAANNFAR	14	2	2	g9994.p1;g8797.p1														High	High			5.19008	4.26165																				High	High	High		High	High
	SLDIERPTYTNLNR	15	2	2	g9994.p1;g8797.p1													High	High	High		3.49255	3.80999	3.39512																				Medium	Medium		High	High	High
	DVNAAVATIK	11	2	2	g9994.p1;g8797.p1													Medium		High		2.87548																						Medium					High
	LADNCTGLQGFLVFNAVGGGTGSGLGSLLLER	22	2	2	g9994.p1;g8797.p1	C5(Carbamidomethyl)												High	High	High		6.46845	6.95183	5.24251																					High	High	High	High	High
	KLADNCTGLQGFLVFNAVGGGTGSGLGSLLLER	23	2	2	g9994.p1;g8797.p1	C6(Carbamidomethyl)												High	High	High		6.37378	4.96283	4.55431																					High	Medium		High	High
	CVFLDLEPTVIDEVR	19	2	2	g9994.p1;g8797.p1	C1(Carbamidomethyl)												High	Medium	High		5.07083		2.94007																					High	High	High	High	High
	FDGALNVDITEFQTNLVPYPR	13	1	1	g8797.p1													High		High		4.50595																							High			High	High
	LVAQVISSLTASLR	17	1	1	g8797.p1													High	High	High		4.9051	3.80042	3.59463																					High	High		High	High
	TFGGGDDAFNTFFSETGAGK	11	1	1	g8797.p1													High		High		4.89659																							High	High		High	High
	TIQFVDWCPTGFK	18	2	2	g9994.p1;g8797.p1	C8(Carbamidomethyl)												High	High	High		4.62638	3.71413	3.59621																					High	High	High	High	High
	CGINYQPPTVVPGGDLAK	9	2	2	g9994.p1;g8797.p1	C1(Carbamidomethyl)												High		High		3.61038																							High	High		High	High
	AVCMISNSTAIAEVFSR	19	2	2	g9994.p1;g8797.p1	C3(Carbamidomethyl); M4(Oxidation)												High		High		5.82416																								High		High	High
	IHFMLSSYAPIISAEK	8	1	1	g8797.p1	M4(Oxidation)												High		High		4.26807																										Medium	High
	AYHEQLSVAEITNSAFEPASMMAK	10	2	2	g9994.p1;g8797.p1	M21(Oxidation); M22(Oxidation)												Medium		High		3.11558																								High		High	High
	EIVDLALDR	5	1	1	g8797.p1													Medium	Medium	Medium		2.82105		2.85036																									Medium
	YMACCLMYR	2	2	2	g9994.p1;g8797.p1	M2(Oxidation); C4(Carbamidomethyl); C5(Carbamidomethyl); M7(Oxidation)												Medium				2.73152																											Medium
	AVCMISNSTAIAEVFSR	7	2	2	g9994.p1;g8797.p1	C3(Carbamidomethyl)														High																										High		High	High
	AYHEQLSVAEITNSAFEPASMMAK	6	2	2	g9994.p1;g8797.p1	M21(Oxidation)														High
	EDLAALEKDYEEVGADSAEGEGEEEEEY	1	1	1	g8797.p1															High
	AYHEQLSVAEITNSAFEPASMMAK	3	2	2	g9994.p1;g8797.p1															High
	AFVHWYVGEGMEEGEFSEAR	4	2	2	g9994.p1;g8797.p1	M11(Oxidation)														High																													High
	RTIQFVDWCPTGFK	2	2	2	g9994.p1;g8797.p1	C9(Carbamidomethyl)														High
	QLFHPEQLISGK	3	2	2	g9994.p1;g8797.p1															High																													Medium
	LDHKFDLMYAK	3	2	2	g9994.p1;g8797.p1															Medium
	IHFMLSSYAPIISAEK	1	1	1	g8797.p1															Medium
	LDHKFDLMYAK	4	2	2	g9994.p1;g8797.p1	M8(Oxidation)														Medium																													Medium
	YMACCLMYR	1	2	2	g9994.p1;g8797.p1	C4(Carbamidomethyl); C5(Carbamidomethyl); M7(Oxidation)														Medium
g4737.p1	nuclear encoded predicted protein	69.46	1	19	19	210	39.22	8	11	48.5	12	20	30.84	8	15	49.7	8	14	62.87	15	39	34.13	5	11	44.61	8	12	19.76	4	8	41.32	7	10	34.13	5	6	55.99	11	25	62.87	14	39	334	36.1371	9.45166
	Sequence	# PSMs	# Proteins	# Protein Groups	Protein Group Accessions	Modifications	A7	C7	E7	I7	K7	XCorr A7	XCorr E7	XCorr G7	XCorr I7	A8	C8	E8	I8	K8	XCorr A8	XCorr E8	XCorr G8	XCorr I8	A9	C9	E9	I9	K9	XCorr A9	XCorr E9	XCorr G9	XCorr I9	B7	D7	F7	J7	L7	XCorr B7	XCorr F7	XCorr H7	XCorr J7	XCorr L7	B8	D8	F8	H8	J8	L8
	QVVAVVGATGAQGGGVVDALLK	25	1	1	g4737.p1											High	High	High	High	High	6.10077	5.78656	3.73311	4.8022																				High	High	High		High	High
	HVVWSTLEDPSEVVPK	35	1	1	g4737.p1											High	High	High	High	High	4.74902	4.71748	4.6364	5.10572																				High	High	High	High	High	High
	SGVPHTQVLTSFFFENFTTIPYFK	8	1	1	g4737.p1											High		High		High	4.20179	4.65513	3.43125																						Medium				Medium
	ISFVPISDTQYWYLPFPGGLAK	40	1	1	g4737.p1											High		High	High	High	3.98278	4.4936	4.89201	4.82716																				High	High	High	High	High	High
	RISFVPISDTQYWYLPFPGGLAK	5	1	1	g4737.p1											High		High		High	3.86876	4.21754																						High
	ADLGDKASLVQAFK	11	1	1	g4737.p1											High	High	High		Medium	3.71005	3.93908																						Medium	High				High
	GAFRETAPALIVPHFQSK	3	1	1	g4737.p1											Medium	High				3.43794																							Medium
	LPEALQLISQVTGK	26	1	1	g4737.p1											High		High	High	High	3.36656	4.53408	2.97721	3.88819																				Medium	High	High	High	High	High
	YLDGSYGSFAFGTLRPDVPLPAHAVGDIGETVAAVFADAK	18	1	1	g4737.p1													High	Medium	High		5.66681	5.17708	3.72149																				High	High	Medium		High	High
	LPEALQLISQVTGKR	7	1	1	g4737.p1													Medium		Medium		3.33275	3.66106																					High					High
	LRETSNSPFKGPSLR	5	1	1	g4737.p1												High	Medium				3.3069																						High
	ETAPALIVPHFQSK	9	1	1	g4737.p1												Medium	High	High	High		3.33715		3.30311																				High	Medium		Medium		Medium
	LRETSNSPFK	5	1	1	g4737.p1													Medium	High			2.71467	3.03896	3.76616																				High					Medium
	YYREYPAHVAK	1	1	1	g4737.p1												High
	GPSLREWAEANK	1	1	1	g4737.p1												High
	GAYGVFVVTLASNSHDVEIK	5	1	1	g4737.p1													High		Medium		5.297																											High
	ETSNSPFKGPSLR	3	1	1	g4737.p1													High				3.25302																											High
	AAVGEYLR	2	1	1	g4737.p1													Medium				2.84815																											Medium
	ASLVQAFK	1	1	1	g4737.p1																																												Medium
g15413.p1	nuclear encoded predicted protein	69.23	1	22	22	238										42.74	11	19	58.97	17	59	22.86	6	10	20.09	6	7	15.6	4	5	14.53	4	4	32.69	8	11	69.23	21	54	61.97	19	69	468	50.7897	6.81494
	Sequence	# PSMs	# Proteins	# Protein Groups	Protein Group Accessions	Modifications	A7	C7	E7	I7	K7	XCorr A7	XCorr E7	XCorr G7	XCorr I7	A8	C8	E8	I8	K8	XCorr A8	XCorr E8	XCorr G8	XCorr I8	A9	C9	E9	I9	K9	XCorr A9	XCorr E9	XCorr G9	XCorr I9	B7	D7	F7	J7	L7	XCorr B7	XCorr F7	XCorr H7	XCorr J7	XCorr L7	B8	D8	F8	H8	J8	L8
	YVVLGGGNSSGYAANEFVK	21	1	1	g15413.p1													High	High	High		7.00172	5.93241	5.63124																					High	High	High	High	High
	TSDPDVYAIGDVAAFPLPR	35	1	1	g15413.p1													High	High	High		5.63063	5.5223	4.652																					High	High	High	High	High
	VAEQQPPAPSDLSELSSQGLAFASK	12	1	1	g15413.p1													High		High		4.54419																							High				High
	ALVIGGGYIGLECSAALNK	14	1	1	g15413.p1	C13(Carbamidomethyl)												High		High		6.15616																							High			High	High
	IFDLGWQYYGVSENVEPVFFGDK	24	1	1	g15413.p1													High		High		6.13242																							High	High		High	High
	NGLDVTLVFPESR	13	1	1	g15413.p1													High	Medium	High		4.09419	3.89986	3.21322																					High	High		High	High
	NVTDADRLIAAFPDAK	22	1	1	g15413.p1													High		High		3.82608	3.49382																						High	High		Medium	High
	LFSPEIAEFYEGYYADK	29	1	1	g15413.p1													High	High	High		5.3599	4.06264	3.61713																					High	High	High	High	High
	KIETDLVLVGVGARPNIELFKDQLELLK	10	1	1	g15413.p1													High		Medium		4.71785																							Medium				High
	GQVAIITDEPVVAYERPALSK	6	1	1	g15413.p1													High		High		4.8706																							High				High
	LIAAFPDAK	5	1	1	g15413.p1													Medium		Medium		2.71316																							Medium				High
	KVAEQQPPAPSDLSELSSQGLAFASK	5	1	1	g15413.p1													High		High		5.76585																											High
	VAEQQPPAPSDLSELSSQGLAFASKL	5	1	1	g15413.p1													High		Medium		5.6673																											High
	VVGAFMEGGSNEENASLK	6	1	1	g15413.p1	M6(Oxidation)												High		High		4.1519																											High
	LIVATGARPVDMSDFGTK	6	1	1	g15413.p1	M12(Oxidation)												High				3.80933																											High
	LPGFHTCVGGGGDKHVSEWYEENGITYK	2	1	1	g15413.p1	C7(Carbamidomethyl)												Medium		Medium		3.5479
	AYLNPEGPAR	8	1	1	g15413.p1													Medium		Medium		2.92563	2.95819																										High
	LIVATGARPVDMSDFGTK	3	1	1	g15413.p1															High																											High		High
	IETDLVLVGVGARPNIELFKDQLELLK	1	1	1	g15413.p1																																											Medium
	VVGAFMEGGSNEENASLKK	1	1	1	g15413.p1															High
	QSAQHAVASILAPGEMGDYNYLPYFYSR	2	1	1	g15413.p1															High																													High
	VVGAFMEGGSNEENASLK	1	1	1	g15413.p1															High
	QSAQHAVASILAPGEMGDYNYLPYFYSR	3	1	1	g15413.p1	M16(Oxidation)														High																													High
	LPGFHTCVGGGGDK	2	1	1	g15413.p1	C7(Carbamidomethyl)														High																													High
	QSTVTAFEGENGHVTDAVLK	1	1	1	g15413.p1															Medium
	VVGAFMEGGSNEENASLKK	1	1	1	g15413.p1	M6(Oxidation)																																											High
g8991.p1	nuclear encoded predicted protein	69.16	1	20	21	179										18.82	6	7	45.35	14	32	23.81	5	8	52.15	14	24	28.8	7	10	30.61	8	11	36.05	8	8	58.05	14	36	56.69	16	43	441	48.2399	8.47021
	Sequence	# PSMs	# Proteins	# Protein Groups	Protein Group Accessions	Modifications	A7	C7	E7	I7	K7	XCorr A7	XCorr E7	XCorr G7	XCorr I7	A8	C8	E8	I8	K8	XCorr A8	XCorr E8	XCorr G8	XCorr I8	A9	C9	E9	I9	K9	XCorr A9	XCorr E9	XCorr G9	XCorr I9	B7	D7	F7	J7	L7	XCorr B7	XCorr F7	XCorr H7	XCorr J7	XCorr L7	B8	D8	F8	H8	J8	L8
	WNSDSLTVIQTPEGIDSGNVVK	14	1	1	g8991.p1													High	High	High		5.28833	5.67299	5.638																					High	High	High		High
	THPNTPYTPSIPLLYGLR	29	1	1	g8991.p1													High	High	High		3.57497	3.98949	3.65948																					High	Medium	Medium	High	High
	ALSLPTGLAVLAVSQK	27	1	1	g8991.p1													High	High	High		4.65011	4.49036	4.3874																					Medium	Medium	High	Medium	High
	GHLFVPGPVNIHENVLR	13	1	1	g8991.p1													High	Medium	Medium		3.13494	3.55058	3.52105																					Medium				High
	SEGFENVIK	1	1	1	g8991.p1																																								Medium
	SEGFENVIKR	3	1	1	g8991.p1															Medium																									Medium				Medium
	AVAVVHNETTTGVTSDVAQCR	7	1	1	g8991.p1	C20(Carbamidomethyl)												High		High		5.23353																								High	High	High	High
	TKDATPFIFPGTGTGGWEVALTNTLSPGDK	3	1	1	g8991.p1													High		High		4.54467																											High
	DATPFIFPGTGTGGWEVALTNTLSPGDK	10	1	1	g8991.p1													High				4.49462	3.93913																							Medium		High	High
	VYYDLEDWVK	12	1	1	g8991.p1													High		High		3.52848	2.94969																								High	Medium	High
	YNLSLGVGLSK	7	1	1	g8991.p1													High	Medium			3.4242	3.02844	2.99443																								Medium	High
	AVAGWGLQLLCK	4	1	1	g8991.p1	C11(Carbamidomethyl)												Medium		High		2.87725																											High
	RVYYDLEDWVK	3	1	1	g8991.p1													Medium				2.86813	3.19917																										Medium
	WGEGANEEKLAQVLK	1	1	1	g8991.p1													Medium				2.82217
	DPWFPPFFAQILEDSK	6	1	1	g8991.p1													Medium		High		2.79551	3.01759																										High
	EAIKYWQSTSK	5	1	1	g8991.p1													Medium	Medium			2.73839	2.83136	2.98864																							High		High
	IGHLGNSDEIMMLGAISGAEMALLDAGVK	7	1	1	g8991.p1														High	High			6.27183	4.94258																							High	Medium
	IGHLGNSDEIMMLGAISGAEMALLDAGVK	17	1	1	g8991.p1	M21(Oxidation)														High			4.62454																										High
	YGQFSHLWVDMMQR	2	1	1	g8991.p1															High			4.07246
	QVMDDADHPAFLLVDGVSSIGALDFR	1	1	1	g8991.p1																		3.64656
	LGLDVHVIECR	2	1	1	g8991.p1	C10(Carbamidomethyl)													Medium				2.66133	3.13746
	QVMDDADHPAFLLVDGVSSIGALDFR	3	1	1	g8991.p1	M3(Oxidation)														Medium																												High	High
	MDEWRVDVAVTGSQK	1	1	1	g8991.p1															High
	IGHLGNSDEIMMLGAISGAEMALLDAGVK	1	1	1	g8991.p1	M11(Oxidation); M12(Oxidation); M21(Oxidation)																																											High
g10331.p3	nuclear encoded predicted protein	69.12	3	2	21	463	8.82	2	3	8.82	2	3	11.18	3	4	53.24	13	26	67.35	19	125	59.71	17	24	44.41	9	12	28.24	6	9	46.47	10	14	56.76	13	22	66.18	18	85	65.29	18	136	340	37.6601	6.69775
	Sequence	# PSMs	# Proteins	# Protein Groups	Protein Group Accessions	Modifications	A7	C7	E7	I7	K7	XCorr A7	XCorr E7	XCorr G7	XCorr I7	A8	C8	E8	I8	K8	XCorr A8	XCorr E8	XCorr G8	XCorr I8	A9	C9	E9	I9	K9	XCorr A9	XCorr E9	XCorr G9	XCorr I9	B7	D7	F7	J7	L7	XCorr B7	XCorr F7	XCorr H7	XCorr J7	XCorr L7	B8	D8	F8	H8	J8	L8
	LNLIGPVVEQPQYNLLFR	59	4	2	g10331.p3;g10331.p4											High		High	High	High	4.39832	4.32192		3.99855																				High	High	High	High	High	High
	TVTGPNATGLSR	19	4	2	g10331.p3;g10331.p4											Medium	High	High	Medium	Medium	3.08429	3.37289		2.98414																				Medium	Medium	High	Medium	High	High
	GFVLTDTNLEK	19	4	2	g10331.p3;g10331.p4												High	High	Medium	High		3.32907	3.079	3.1905																					Medium	High		High	High
	SMDFVDKLTPEVLAK	27	4	2	g10331.p3;g10331.p4	M2(Oxidation)											Medium	High		High		4.89968																							High	Medium			High
	AVAEGMSANLAQLSLAWVYK	16	4	2	g10331.p3;g10331.p4													High	High	High		4.31826	5.28918	5.27283																					High	High		High	High
	AVAEGMSANLAQLSLAWVYK	56	4	2	g10331.p3;g10331.p4	M6(Oxidation)												High	High	High		5.93809	3.44129	5.02838																					High	High		High	High
	EKVEKEFLPLYESYGVGLTVWGPLASGALTGK	14	4	2	g10331.p3;g10331.p4													High				5.4947																							High	High			High
	VSAFSFGSMNFGVTNDQK	41	1	1	g10331.p3	M9(Oxidation)												High	High	High		5.47331	4.9174	5.0686																					High	High	High	High	High
	EFLPLYESYGVGLTVWGPLASGALTGK	33	4	2	g10331.p3;g10331.p4													High	High	High		5.30843	3.6936	5.95763																					High	High	High	High	High
	ACVEAGINFFDNAETYGEGK	23	4	2	g10331.p3;g10331.p4	C2(Carbamidomethyl)												High		High		6.36162	5.00825																						High	High	High	High	High
	ASLAALQTDYVDVVFAHR	17	4	2	g10331.p3;g10331.p4													High	High	High		5.62763	4.40284	4.91178																					High	High		High	High
	VSAFSFGSMNFGVTNDQK	15	1	1	g10331.p3													High	High	High		5.14751	4.2403	4.27399																					High	High	High	High	High
	GFVLTDTNLEKIDTLK	9	4	2	g10331.p3;g10331.p4													High		High		4.02488																							High	High			High
	VEKEFLPLYESYGVGLTVWGPLASGALTGK	11	4	2	g10331.p3;g10331.p4													High		High		5.13649																							High	Medium		Medium	High
	SMDFVDKLTPEVLAK	13	4	2	g10331.p3;g10331.p4													High	High	High		4.71677	3.93556	4.40655																					High	High		High	High
	HDPNTPMEEVVR	12	4	2	g10331.p3;g10331.p4													High		High		3.50734	2.93187																						High	Medium		High	High
	ACVEAGINFFDNAETYGEGKSEEMIGQAIK	18	4	2	g10331.p3;g10331.p4	C2(Carbamidomethyl); M24(Oxidation)												High		High		6.98382																								High			High
	ACVEAGINFFDNAETYGEGKSEEMIGQAIK	7	4	2	g10331.p3;g10331.p4	C2(Carbamidomethyl)												High		High		4.06205																											High
	HDPNTPMEEVVR	11	4	2	g10331.p3;g10331.p4	M7(Oxidation)												Medium		High		3.44137																											Medium
	SEEMIGQAIK	12	4	2	g10331.p3;g10331.p4	M4(Oxidation)												High	Medium	High		3.36786	3.53403	2.8497																									High
	VSAFSFGSMNFGVTNDQKQATELVK	3	1	1	g10331.p3	M9(Oxidation)												Medium				3.26969																								Medium
	NPHVSTIMLGASKPEQLADCLK	3	4	2	g10331.p3;g10331.p4	C20(Carbamidomethyl)												Medium		Medium		3.09087																											Medium
	RADLVLTTK	7	4	2	g10331.p3;g10331.p4													Medium	Medium	Medium		2.97949		2.86619																								Medium	High
	ADLVLTTK	6	4	2	g10331.p3;g10331.p4													Medium		Medium		2.92871																											High
	ACVEAGINFFDNAETYGEGKSEEMIGQAIKDLGYK	2	4	2	g10331.p3;g10331.p4	C2(Carbamidomethyl)														High																										Medium
	VSAFSFGSMNFGVTNDQKQATELVK	1	1	1	g10331.p3																																									Medium
	SEEMIGQAIK	5	4	2	g10331.p3;g10331.p4															High																										Medium		Medium
	TVTGPNATGLSRK	1	4	2	g10331.p3;g10331.p4																																										Medium
	ACVEAGINFFDNAETYGEGKSEEMIGQAIKDLGYK	2	4	2	g10331.p3;g10331.p4	C2(Carbamidomethyl); M24(Oxidation)														Medium
	NPHVSTIMLGASKPEQLADCLK	1	4	2	g10331.p3;g10331.p4	M8(Oxidation); C20(Carbamidomethyl)														High
g6704.p1	nuclear encoded predicted protein	68.84	1	11	11	146	16.28	2	2	28.84	4	4	13.95	3	5	30.7	4	7	67.44	10	37	52.56	7	10	45.58	5	7	15.81	2	4	30.7	4	6	45.58	5	8	51.16	7	24	50.7	6	32	215	23.04	7.10791
	Sequence	# PSMs	# Proteins	# Protein Groups	Protein Group Accessions	Modifications	A7	C7	E7	I7	K7	XCorr A7	XCorr E7	XCorr G7	XCorr I7	A8	C8	E8	I8	K8	XCorr A8	XCorr E8	XCorr G8	XCorr I8	A9	C9	E9	I9	K9	XCorr A9	XCorr E9	XCorr G9	XCorr I9	B7	D7	F7	J7	L7	XCorr B7	XCorr F7	XCorr H7	XCorr J7	XCorr L7	B8	D8	F8	H8	J8	L8
	TDIFTALALESGDSEVLTE	17	1	1	g6704.p1											High		High	High	High	3.28264	5.1626	5.94359	4.10639																				Medium	High	High		High	High
	EGASPGTTLGEVMSTK	16	1	1	g6704.p1											Medium	High	High		High	2.95195	3.40737	3.32897																					High	High	High	High	Medium	High
	LTTTTPETKIESISHLFDDISGLPVVK	2	1	1	g6704.p1													High				4.41672																						High
	IESISHLFDDISGLPVVK	42	1	1	g6704.p1													High	High	High		4.41021	4.79625	4.17759																				High	High	High	High	High	High
	SKDEPTLVGVISKK	4	1	1	g6704.p1												High	High		High		4.37749																								Medium
	SKDEPTLVGVISK	11	1	1	g6704.p1												High	High	High	High		4.08945	3.40417	3.55554																					High			High	High
	EGASPGTTLGEVMSTK	29	1	1	g6704.p1	M13(Oxidation)											High	High	High	High		4.33723	2.99938	3.74494																					Medium	High	High	High	High
	ASNEPIGDLTGEWPVNWSLASYEDVSQFFQDK	16	1	1	g6704.p1													High		High		5.30442	5.50719																							High		High	High
	VHRIPVVDDNAK	1	1	1	g6704.p1													High				3.76832
	DVYSHPPIAAR	6	1	1	g6704.p1													High		High		3.49027																								Medium			High
	TRDTVAHAACLMLK	1	1	1	g6704.p1	C10(Carbamidomethyl); M12(Oxidation)												Medium				3.14474
	ASNEPIGDLTGEWPVNWSLASYEDVSQFFQDKLFK	1	1	1	g6704.p1																																									High
g1260.p1	nuclear encoded predicted protein	68.84	1	9	9	134										59.07	7	10	64.19	8	29	63.26	7	7	46.98	5	7	51.63	5	5	28.37	3	4	63.72	8	11	68.84	9	27	68.84	9	34	215	24.1285	6.93213
	Sequence	# PSMs	# Proteins	# Protein Groups	Protein Group Accessions	Modifications	A7	C7	E7	I7	K7	XCorr A7	XCorr E7	XCorr G7	XCorr I7	A8	C8	E8	I8	K8	XCorr A8	XCorr E8	XCorr G8	XCorr I8	A9	C9	E9	I9	K9	XCorr A9	XCorr E9	XCorr G9	XCorr I9	B7	D7	F7	J7	L7	XCorr B7	XCorr F7	XCorr H7	XCorr J7	XCorr L7	B8	D8	F8	H8	J8	L8
	VLTVLEELQVPYEVVTVNILTGENK	22	1	1	g1260.p1													High		High		5.49734																							High	High	High	High	High
	IPVLEDQDEGVTIFESR	30	1	1	g1260.p1													High	High	High		5.31936	4.52357	5.38133																					High	Medium	High	High	High
	GGSADEAAVATYMPK	6	1	1	g1260.p1													High		High		4.90801																							High				High
	DCTIGDLSHLPYLTLLVTAAGLSELVDSRPHIK	21	1	1	g1260.p1	C2(Carbamidomethyl)												High	High	High		5.01371	3.84536	6.35078																					High	Medium	High	High	High
	GGSADEAAVATYMPK	10	1	1	g1260.p1	M13(Oxidation)												High		High		4.43879	2.89516																						High	High		High	High
	LLTQQPYLAGK	15	1	1	g1260.p1													High	Medium	High		3.4129	3.1275	3.26668																					High	Medium	High	Medium	High
	RVLTVLEELQVPYEVVTVNILTGENK	7	1	1	g1260.p1													High		High		3.80547																							Medium			High	High
	ALADNWLEAESQEFHGPASSIVYEK	15	1	1	g1260.p1													High		High		4.22705	4.22094																						Medium	High	High	High	High
	LHGMTLSTCTK	2	1	1	g1260.p1	M4(Oxidation); C9(Carbamidomethyl)												Medium				2.89021																											Medium
	IETVLDVYEK	5	1	1	g1260.p1															Medium																										Medium		Medium	Medium
	LHGMTLSTCTK	1	1	1	g1260.p1	C9(Carbamidomethyl)														Medium
g2127.p2	nuclear encoded predicted protein	68.64	2	19	19	134	40.99	9	13	48.15	10	13	36.79	9	17	27.65	6	7	49.14	12	31	12.84	4	5	9.14	4	4	20	5	5	10.37	3	3	6.67	2	2	34.81	9	15	49.63	13	19	405	44.0163	7.48877
	Sequence	# PSMs	# Proteins	# Protein Groups	Protein Group Accessions	Modifications	A7	C7	E7	I7	K7	XCorr A7	XCorr E7	XCorr G7	XCorr I7	A8	C8	E8	I8	K8	XCorr A8	XCorr E8	XCorr G8	XCorr I8	A9	C9	E9	I9	K9	XCorr A9	XCorr E9	XCorr G9	XCorr I9	B7	D7	F7	J7	L7	XCorr B7	XCorr F7	XCorr H7	XCorr J7	XCorr L7	B8	D8	F8	H8	J8	L8
	LPNKGWTESEAAHEAR	20	2	1	g2127.p2											High	High	High	High	High	5.18231	5.51607	3.98995	4.7783																				High	High	High	High	High	High
	ASDFAQEKPGQTILVGVGAVAAIAVVR	5	2	1	g2127.p2											High	High	Medium			4.53505	3.32768																						High					High
	VLKPGGTFASYEWVATK	6	2	1	g2127.p2											High	High	High			4.36651	4.41841																						High
	NVGFELIQSVDIAANQPR	11	2	1	g2127.p2											High		High		High	4.18645	3.61798																						High	Medium				High
	TSDLVDTFYNLVTDIYEWGWGQSFHFSPK	7	2	1	g2127.p2											High		Medium		High	4.1239	3.45268																						High	High		High		High
	IIDEINFGNGLPEMR	9	1	1	g2127.p2											High		High	High	High	3.87962	3.63411		3.66497																				High	Medium	High	High
	TWKEAEDAGKNVGFELIQSVDIAANQPR	1	2	1	g2127.p2											Medium					3.72032
	LQSSLQDYINR	20	2	1	g2127.p2											High	High	High	Medium	High	3.55535	3.8802	3.29507	3.01746																				High		High	High	High	High
	VATSLVQGGETGTFTPMHLLVFR	1	2	1	g2127.p2											Medium					3.408
	IIDEINFGNGLPEMR	18	1	1	g2127.p2	M14(Oxidation)										Medium	High	High		High	3.02631	4.21727																						High	High	High			High
	TISAVSGAQVTGLTINQYQVDR	6	2	1	g2127.p2												High	High		High		4.47015																						High
	AVQGDFLNMPFDKETFDAAYAIEATCHASKLEDVFGEVYR	1	2	1	g2127.p2	C26(Carbamidomethyl)																																						High
	LEDVFGEVYR	11	2	1	g2127.p2												High	High		High		3.6521	3.40448																					Medium		Medium	High		High
	KPSTSQLSGGGIADKEVLDK	3	2	1	g2127.p2												High			High																													High
	SALGAGLDYKR	4	2	1	g2127.p2												Medium	Medium				2.82131																											Medium
	VATSLVQGGETGTFTPMHLLVFR	4	2	1	g2127.p2	M17(Oxidation)												Medium				3.25688																							High				High
	GMEEVHTMLVK	1	2	1	g2127.p2	M2(Oxidation); M8(Oxidation)																																							Medium
	SALGAGLDYK	2	2	1	g2127.p2													High				3.06491																											High
	GWTESEAAHEAR	2	2	1	g2127.p2															High			2.7729
	AVQGDFLNMPFDK	1	2	1	g2127.p2	M9(Oxidation)																																											High
	VCGPWYDR	1	2	1	g2127.p2	C2(Carbamidomethyl)																																											Medium
g10831.p1	nuclear encoded predicted protein	68.53	1	26	26	296										38.25	12	19	48.01	17	43	26.69	8	12	65.14	22	39	54.58	16	28	62.35	21	36	39.84	12	16	56.57	20	54	53.78	18	49	502	53.2907	8.11865
	Sequence	# PSMs	# Proteins	# Protein Groups	Protein Group Accessions	Modifications	A7	C7	E7	I7	K7	XCorr A7	XCorr E7	XCorr G7	XCorr I7	A8	C8	E8	I8	K8	XCorr A8	XCorr E8	XCorr G8	XCorr I8	A9	C9	E9	I9	K9	XCorr A9	XCorr E9	XCorr G9	XCorr I9	B7	D7	F7	J7	L7	XCorr B7	XCorr F7	XCorr H7	XCorr J7	XCorr L7	B8	D8	F8	H8	J8	L8
	GGDSQTLETNIVLVSAGR	13	1	1	g10831.p1													High	High	High		5.10414	5.35209	5.34367																					High		High	High	High
	INSANEVGVDLLDGGNQTISAK	30	1	1	g10831.p1													High	High	High		5.66258	5.76888	4.89685																					High	Medium	Medium	Medium	High
	LGTEVTVVEFLDTIVPTMDGEIRK	5	1	1	g10831.p1														Medium	High			3.9376	3.43172																					High			Medium
	NIIIATGSETLPLPGIQIDEER	41	1	1	g10831.p1													High	High	High		5.23703	4.60744	5.07188																					High	High	High	High	High
	GTLGGCCLNVGCIPSK	16	1	1	g10831.p1	C6(Carbamidomethyl); C7(Carbamidomethyl); C12(Carbamidomethyl)												High	High	High		4.00463	4.23602	3.90739																					High	High	High	High	High
	TCHGHPTFSEAVK	18	1	1	g10831.p1	C2(Carbamidomethyl)												High	High	High		4.31008	4.60766	4.36892																					High	High	High	High	High
	TSVPSVFAIGDVIPGPMLAHK	11	1	1	g10831.p1	M17(Oxidation)												High	High	High		3.96849	4.07006	3.41282																					High		High		High
	ALLQSSYLYEEAK	14	1	1	g10831.p1													High	High	High		3.8667	3.91518	3.73175																					High	High	High	High	High
	LGTEVTVVEFLDTIVPTMDGEIRK	12	1	1	g10831.p1	M18(Oxidation)												High	High	High		4.28857	3.89269	4.18864																					Medium		Medium		High
	EAAMATYSKPIHM	8	1	1	g10831.p1	M4(Oxidation); M13(Oxidation)												High	High			3.50616	3.07644	3.50233																					Medium		High		High
	IKVDDHFR	10	1	1	g10831.p1													High	High	High		3.12808	3.21901	3.37375																					Medium			Medium	High
	GLTSGIEGLFK	12	1	1	g10831.p1													High	Medium	Medium		3.17642	3.28319	3.19863																					Medium			Medium	High
	IVSSTGALELK	6	1	1	g10831.p1															High			3.02337																						Medium	Medium			High
	AEEDGVACVELIAGK	4	1	1	g10831.p1	C8(Carbamidomethyl)												High		High		3.85471																											High
	GLNLDKVGVELDNR	7	1	1	g10831.p1													High	Medium	Medium		3.75229	3.20342	3.52289																							Medium
	LTIEPAKGGDSQTLETNIVLVSAGR	12	1	1	g10831.p1													Medium	High	High		3.29488	4.34384	4.63173																						High	High	High	High
	FGNHGVMIEGDIK	5	1	1	g10831.p1	M7(Oxidation)												Medium				3.00662																									Medium		High
	GLTSGIEGLFKK	3	1	1	g10831.p1													Medium				2.94092																								Medium
	TVDDAEGIIK	5	1	1	g10831.p1													Medium	Medium	Medium		2.88966	3.38209	3.19535																									Medium
	AGHVNYNTVPSIVYTHPEVASVGMTEEQCK	3	1	1	g10831.p1	C29(Carbamidomethyl)																	5.55674																								High
	TSVPSVFAIGDVIPGPMLAHKAEEDGVACVELIAGK	6	1	1	g10831.p1	M17(Oxidation); C29(Carbamidomethyl)													High				5.01704	4.45169																							High
	ILGAHFMAVGAGELIQEAVLAMEYGGSTEDIGR	7	1	1	g10831.p1	M7(Oxidation)													Medium				4.58969	3.37447																								High	High
	TSVPSVFAIGDVIPGPMLAHKAEEDGVACVELIAGK	1	1	1	g10831.p1	C29(Carbamidomethyl)																	4.4428
	ILGAHFMAVGAGELIQEAVLAMEYGGSTEDIGR	9	1	1	g10831.p1														High	High			4.22865	4.3931																							High	High
	AGHVNYNTVPSIVYTHPEVASVGMTEEQCK	1	1	1	g10831.p1	M24(Oxidation); C29(Carbamidomethyl)																	4.06321
	IVSSTGALELKEVPK	2	1	1	g10831.p1														Medium				3.87348	2.97435
	FGNHGVMIEGDIK	8	1	1	g10831.p1														High	High			3.83421	3.61473																							High	Medium
	LGTEVTVVEFLDTIVPTMDGEIR	8	1	1	g10831.p1	M18(Oxidation)													High	High			3.7277	3.95799																							Medium		High
	EAAMATYSKPIHM	4	1	1	g10831.p1															High			3.58425																								High
	FISDAQTDKILGAHFMAVGAGELIQEAVLAMEYGGSTEDIGR	3	1	1	g10831.p1														Medium				3.4899	3.97639
	LGTEVTVVEFLDTIVPTMDGEIR	4	1	1	g10831.p1														Medium	High			3.36839	3.6901
	EAAMATYSKPIHM	3	1	1	g10831.p1	M13(Oxidation)														Medium			3.25949																								High
	ILGAHFMAVGAGELIQEAVLAMEYGGSTEDIGR	1	1	1	g10831.p1	M7(Oxidation); M22(Oxidation)																																									High
	LGHKVTGASVEGDTVK	1	1	1	g10831.p1														High					4.82329
	FISDAQTDKILGAHFMAVGAGELIQEAVLAMEYGGSTEDIGR	1	1	1	g10831.p1	M16(Oxidation)													Medium					4.05468
	TSVPSVFAIGDVIPGPMLAHK	1	1	1	g10831.p1														Medium					2.96326
	VGVELDNR	1	1	1	g10831.p1															Medium
g4764.p1	nuclear encoded predicted protein	68.52	1	13	13	396	18.06	2	5	18.06	2	5				68.52	11	20	68.52	12	90	58.33	8	18	68.52	11	30	68.52	10	29	68.52	12	33	45.37	7	13	68.52	12	58	68.52	13	95	216	23.4522	5.41455
	Sequence	# PSMs	# Proteins	# Protein Groups	Protein Group Accessions	Modifications	A7	C7	E7	I7	K7	XCorr A7	XCorr E7	XCorr G7	XCorr I7	A8	C8	E8	I8	K8	XCorr A8	XCorr E8	XCorr G8	XCorr I8	A9	C9	E9	I9	K9	XCorr A9	XCorr E9	XCorr G9	XCorr I9	B7	D7	F7	J7	L7	XCorr B7	XCorr F7	XCorr H7	XCorr J7	XCorr L7	B8	D8	F8	H8	J8	L8
	ITAAGAIPINWFALACELQR	62	1	1	g4764.p1	C16(Carbamidomethyl)										High		High	High	High	4.57959	5.5986	5.40734	5.44695																				High	High	High	High	High	High
	DISVDEFKNNVLALADIAK	38	1	1	g4764.p1											Medium		High	High	High	3.38073	5.37472	4.40042	4.29084																				High	High	High	High	High	High
	LFKLPTILTTSFEAGPNGPLVPEIK	28	1	1	g4764.p1													High	High	High		4.86368	4.80137	4.17626																					High	High	High	High	High
	NHLPNYANLMQSYDTLQGNK	23	1	1	g4764.p1													High	High	High		6.48397	5.46192	5.61518																					High	High	High	High	High
	LSPDNAAMLLVDHQAGLCQLVR	10	1	1	g4764.p1	C18(Carbamidomethyl)												High	High	High		4.90206	5.2878	5.61234																					High		High		High
	DWRNDMEGLANLLR	23	1	1	g4764.p1													High	High	High		4.45725	3.95907	4.1325																					High	High	High	Medium	High
	LPTILTTSFEAGPNGPLVPEIK	40	1	1	g4764.p1													High	High	High		4.30742	4.67987	3.57143																					High	High	High	Medium	High
	LSPDNAAMLLVDHQAGLCQLVR	10	1	1	g4764.p1	M8(Oxidation); C18(Carbamidomethyl)												High	High	High		4.91901	3.30673	3.33073																					High				High
	DWRNDMEGLANLLR	19	1	1	g4764.p1	M6(Oxidation)												High	High	High		4.56867	4.5158	4.43665																					Medium	High	High		High
	NDMEGLANLLR	10	1	1	g4764.p1														High	High			3.6989	4.14105																					High	High	High	High	High
	KLFPDAPYIARPGQINAWDNEDFVAAVK	20	1	1	g4764.p1													High	Medium	High		4.75323	4.71464	3.93369																					Medium	Medium	High		High
	NNVLALADIAK	11	1	1	g4764.p1													High	High	High		3.59293	2.81717	3.30274																					High		Medium		High
	NDMEGLANLLR	33	1	1	g4764.p1	M3(Oxidation)												High	High	High		3.9617	3.92824	3.64813																					High	High	High	High	High
	LPTILTTSFEAGPNGPLVPEIKK	21	1	1	g4764.p1													High	Medium			4.44633	4.32558	3.53946																					Medium				High
	NHLPNYANLMQSYDTLQGNK	39	1	1	g4764.p1	M10(Oxidation)												High	High	High		6.08965	6.409	5.25719																						High	High	High	High
	LFKLPTILTTSFEAGPNGPLVPEIKK	7	1	1	g4764.p1													High	High	Medium		4.13181		4.47276																									Medium
	LFPDAPYIARPGQINAWDNEDFVAAVK	2	1	1	g4764.p1															Medium																													Medium
g1246.p1	nuclear encoded predicted protein	68.4	1	26	26	670	35.89	11	21	35.67	11	22	26.19	10	46	49.21	15	27	61.4	21	120	49.89	14	28	55.08	15	27	35.67	11	18	33.41	11	17	61.17	18	37	63.66	22	132	63.66	22	175	443	49.6406	4.89404
	Sequence	# PSMs	# Proteins	# Protein Groups	Protein Group Accessions	Modifications	A7	C7	E7	I7	K7	XCorr A7	XCorr E7	XCorr G7	XCorr I7	A8	C8	E8	I8	K8	XCorr A8	XCorr E8	XCorr G8	XCorr I8	A9	C9	E9	I9	K9	XCorr A9	XCorr E9	XCorr G9	XCorr I9	B7	D7	F7	J7	L7	XCorr B7	XCorr F7	XCorr H7	XCorr J7	XCorr L7	B8	D8	F8	H8	J8	L8
	SGPYGQVFRPDNFVFGQTGAGNNWAK	36	1	1	g1246.p1											High		High	High	High	7.12187	6.57328	6.34951	6.15113																				High	High	High	High	High	High
	GHYTEGAELIDSVLDVVRK	12	1	1	g1246.p1											High	Medium		Medium	High	4.37849			3.74328																					Medium	Medium		High	High
	NSSYFVEWIPNNVK	25	1	1	g1246.p1											High	High	High	High	High	4.36025	4.47113	4.18643	4.31582																				High	High	High	High	High	High
	AILMDLEPGTMDSVR	57	1	1	g1246.p1	M4(Oxidation); M11(Oxidation)										High	High	High	High	High	4.15706	4.11519	3.90017	4.5989																				High	High	High	High	High	High
	MMMTFSVVPSPK	9	1	1	g1246.p1											High	High			High	3.9816																									Medium		High
	ALTVPELTQQMWDAK	16	1	1	g1246.p1											High		High	High	High	3.96826	3.18882	3.59545	3.81016																				High	High	High	High		High
	AILMDLEPGTMDSVR	14	1	1	g1246.p1											High	High	High	High	High	3.93778	3.30346	3.57028	4.21449																				High	High	High	High	High	High
	EVDEQMLNVQNK	17	1	1	g1246.p1											High	High	High	High	High	3.8271	4.4828	4.34646	3.98792																				High	High	High	High	High	High
	MMMTFSVVPSPK	35	1	1	g1246.p1	M3(Oxidation)										High	High	Medium		High	3.80174	2.82385	3.43209																					High	Medium	High	High	High	High
	AILMDLEPGTMDSVR	39	1	1	g1246.p1	M11(Oxidation)										High	High	High	High	High	3.65091	3.98407	3.96806	3.56636																				High	High	High	High	High	High
	VNVYFNEASGGR	30	1	1	g1246.p1											High	High	High	High	High	3.57525	4.23542	3.60041	3.97331																				High	High	High	High	High	High
	ALTVPELTQQMWDAK	32	1	1	g1246.p1	M11(Oxidation)										High		High	High	High	3.4133	3.86037	3.41672	3.33394																				High	High	High		High	High
	LAVNLIPFPR	36	1	1	g1246.p1											High	High	High	High	High	3.40597	4.01724	2.73574	3.56042																				High	High	Medium	High	Medium	High
	VSEQFTAMFR	32	1	1	g1246.p1	M8(Oxidation)										High	High	High	Medium	High	3.28159	3.69018	3.3335	3.04538																				High	High	Medium		High	High
	LHFFMVGFTPLTSR	15	1	1	g1246.p1											High		Medium		High	3.19051	3.23938	3.8197																						Medium	High	High	High	High
	VSEQFTAMFR	13	1	1	g1246.p1											Medium	High			High	3.07958		3.31395																					High	High	High	Medium	High	High
	MMMTFSVVPSPK	21	1	1	g1246.p1	M1(Oxidation); M2(Oxidation)										Medium	High			High	2.91017																							Medium	Medium				High
	GHYTEGAELIDSVLDVVR	28	1	1	g1246.p1													High		High		6.09934	5.13795																					High	High		High	High	High
	EVDEQMLNVQNK	28	1	1	g1246.p1	M6(Oxidation)											High	High	High	High		4.53847		3.78556																				High	High	High	High	High	High
	LHFFMVGFTPLTSR	46	1	1	g1246.p1	M5(Oxidation)												High	High	High		4.38735	3.93402	3.53616																				High	High	Medium	High	Medium	High
	MSTKEVDEQMLNVQNK	1	1	1	g1246.p1												High
	IREEYPDRMMMTFSVVPSPK	2	1	1	g1246.p1	M10(Oxidation); M11(Oxidation)											Medium
	VSDTVVEPYNATLSVHQLVENADECMVLDNEALYDICFR	7	1	1	g1246.p1	C25(Carbamidomethyl); M26(Oxidation); C37(Carbamidomethyl)												High				4.69554																							High	Medium		Medium	High
	MREIVHIQGGQCGNQIGAK	10	1	1	g1246.p1	M1(Oxidation); C12(Carbamidomethyl)												High		High		4.56443																							Medium	High		High	High
	MMMTFSVVPSPK	25	1	1	g1246.p1	M1(Oxidation); M2(Oxidation); M3(Oxidation)												High		High		3.54122																							Medium			Medium	High
	KLAVNLIPFPR	9	1	1	g1246.p1													High	Medium	Medium		3.29774		2.97611																					Medium				High
	FWEVVCDEHGIDPTGTYHGDSDLQLER	11	1	1	g1246.p1	C6(Carbamidomethyl)												High		High		6.07601	6.25989																									High	High
	EIVHIQGGQCGNQIGAK	5	1	1	g1246.p1	C10(Carbamidomethyl)												High		High		5.35265																											High
	MSATFIGNSTAIQEMFK	10	1	1	g1246.p1	M1(Oxidation); M15(Oxidation)												High		High		4.24429																											High
	VSDTVVEPYNATLSVHQLVENADECMVLDNEALYDICFR	8	1	1	g1246.p1	C25(Carbamidomethyl); C37(Carbamidomethyl)												Medium		High		3.76882	5.19223																							High		High
	LAVNLIPFPRLHFFMVGFTPLTSR	1	1	1	g1246.p1	M15(Oxidation)												Medium				3.73317
	MSATFIGNSTAIQEMFKR	5	1	1	g1246.p1	M1(Oxidation); M15(Oxidation)												High		Medium		3.68974																											High
	FPGQLNADLRK	8	1	1	g1246.p1													High		Medium		3.11872	3.06124																										High
	FPGQLNADLR	5	1	1	g1246.p1													Medium		Medium		2.97448																											Medium
	MSTKEVDEQMLNVQNK	1	1	1	g1246.p1	M1(Oxidation); M10(Oxidation)																																								High
	YLTASAVFR	4	1	1	g1246.p1																		2.77397																										Medium
	MSATFIGNSTAIQEMFK	5	1	1	g1246.p1															High																												High	High
	MSATFIGNSTAIQEMFKR	2	1	1	g1246.p1															Medium																												Medium
	SSVCDIPPK	3	1	1	g1246.p1	C4(Carbamidomethyl)														High																												Medium
	MSATFIGNSTAIQEMFK	6	1	1	g1246.p1	M1(Oxidation)														High																													High
	MSATFIGNSTAIQEMFKR	1	1	1	g1246.p1	M15(Oxidation)														Medium
g12778.p1	nuclear encoded predicted protein	68.39	1	27	27	288				11.31	4	4	10.48	5	7	39.77	13	21	54.74	22	64	34.94	11	16	14.64	4	5	4.83	2	2				39.43	13	18	67.55	24	75	58.07	23	76	601	63.7673	5.2876
	Sequence	# PSMs	# Proteins	# Protein Groups	Protein Group Accessions	Modifications	A7	C7	E7	I7	K7	XCorr A7	XCorr E7	XCorr G7	XCorr I7	A8	C8	E8	I8	K8	XCorr A8	XCorr E8	XCorr G8	XCorr I8	A9	C9	E9	I9	K9	XCorr A9	XCorr E9	XCorr G9	XCorr I9	B7	D7	F7	J7	L7	XCorr B7	XCorr F7	XCorr H7	XCorr J7	XCorr L7	B8	D8	F8	H8	J8	L8
	AIELEDPIENAGAQLIK	19	1	1	g12778.p1													High		High		6.23339																						High	High	High	High	High	High
	NVVLEQAYGVPQVINDGVSIAR	27	1	1	g12778.p1													High		High		4.73569																						High	Medium	High		Medium	High
	TNDAAGDGTTTASVLAR	15	1	1	g12778.p1												High	High		High		4.9387																						High	High	High		High	High
	VGAATEAELEDR	15	1	1	g12778.p1												High	High		High		4.25932	3.91747																					High	High	High	High	High	High
	LADAVGVTLGPR	17	1	1	g12778.p1												High	High		High		4.05114																							High	High		High	High
	GYISPQFITNQEK	14	1	1	g12778.p1												High	High		High		4.2752	3.78615																						High	High		High	High
	MIVEYENAR	3	1	1	g12778.p1												Medium			High
	INAPLLIITEDITGEALATLVVNK	41	1	1	g12778.p1													High		High		6.33199	4.14322																						High	High		High	High
	NATFAAVEEGIVPGGGAALLHLSEFVPEFQESLIDAEER	24	1	1	g12778.p1													High		High		5.6315	3.73717																						High	Medium		High	High
	LEDVTADQLGIAR	7	1	1	g12778.p1													High		High		4.71263																							High			High	High
	ALLQDIAIVTGADFIAK	20	1	1	g12778.p1													High		High		4.43958																							High	High		High	High
	LIANNAGVEGDVIIEK	10	1	1	g12778.p1													High		High		4.49514																							High	High		High	High
	AAAGPTPGGYGAGGMPAGLTM	12	1	1	g12778.p1	M15(Oxidation); M21(Oxidation)												High		High		5.0762																							High	High		High	High
	VETIKEIIPLLEQLTR	11	1	1	g12778.p1													High		High		3.51624																							Medium				Medium
	VAQIKNELQQTDSVYDTEKLSER	1	1	1	g12778.p1													High				4.59743
	LMGQPFEMGYNAMDDRIENLVESGVIDPAK	5	1	1	g12778.p1	M2(Oxidation); M8(Oxidation); M13(Oxidation)												High		High		4.50486																											Medium
	EMIHFGLQVVTSGANPITVK	3	1	1	g12778.p1	M2(Oxidation)												High				4.33299																											High
	NELQQTDSVYDTEK	8	1	1	g12778.p1													High		High		4.30865																										High	High
	VGAATEAELEDRK	2	1	1	g12778.p1													High				3.91561																											High
	VAQIKNELQQTDSVYDTEK	3	1	1	g12778.p1													High		High		3.63983																											High
	DLGMKLEDVTADQLGIAR	5	1	1	g12778.p1	M4(Oxidation)												High		Medium		3.442																											High
	GIDKTCDFLVK	4	1	1	g12778.p1	C6(Carbamidomethyl)												High		Medium		3.37386																											High
	EIIPLLEQLTR	4	1	1	g12778.p1													Medium				2.7667																											High
	EMIHFGLQVVTSGANPITVK	1	1	1	g12778.p1															High
	AAAGPTPGGYGAGGMPAGLTM	1	1	1	g12778.p1	M21(Oxidation)														High
	NVATISAGNDAEIGTMIADALDK	2	1	1	g12778.p1															High
	IENLVESGVIDPAK	2	1	1	g12778.p1															High																													High
	KVTVGNNYTILIADAANKEEISMR	1	1	1	g12778.p1															Medium
	LMGQPFEMGYNAMDDRIENLVESGVIDPAK	4	1	1	g12778.p1	M8(Oxidation)														High
	SGLMNACGIAGIMLTTQAVMVEQKPK	2	1	1	g12778.p1	M4(Oxidation); C7(Carbamidomethyl)														Medium
	DLGMKLEDVTADQLGIAR	1	1	1	g12778.p1															Medium
	LMGQPFEMGYNAMDDRIENLVESGVIDPAK	2	1	1	g12778.p1	M8(Oxidation); M13(Oxidation)														Medium
	KVTVGNNYTILIADAANKEEISMR	2	1	1	g12778.p1	M23(Oxidation)																																											High
g7556.p1	nuclear encoded predicted protein	68.11	1	17	17	231										38.37	9	12	55.88	12	58	38.61	9	14	40.77	9	17	20.14	5	10	28.54	7	12	30.94	8	11	40.77	11	36	52.52	14	61	417	46.3146	8.17725
	Sequence	# PSMs	# Proteins	# Protein Groups	Protein Group Accessions	Modifications	A7	C7	E7	I7	K7	XCorr A7	XCorr E7	XCorr G7	XCorr I7	A8	C8	E8	I8	K8	XCorr A8	XCorr E8	XCorr G8	XCorr I8	A9	C9	E9	I9	K9	XCorr A9	XCorr E9	XCorr G9	XCorr I9	B7	D7	F7	J7	L7	XCorr B7	XCorr F7	XCorr H7	XCorr J7	XCorr L7	B8	D8	F8	H8	J8	L8
	FFNPAYLFDEGSTISWIPCGR	31	1	1	g7556.p1	C19(Carbamidomethyl)												High	High	High		5.05161	5.07386	5.23371																					High	High	High	High	High
	KPDFDAYIDPQK	21	1	1	g7556.p1													High	High	High		4.23474	4.32007	3.92741																					High	High	Medium	High	High
	EGVTALAPEAQNFDLMYEQVK	20	1	1	g7556.p1													High	High	High		4.56316	4.77621	4.93243																					High	High	High	High	High
	TVVIGLAADSGCGK	12	1	1	g7556.p1	C12(Carbamidomethyl)												High	High	High		4.54654	4.11072	4.28308																					High	High		High	High
	FYYGPDTYYGQEVSVLEMDGQFDKLEELIYVESHLSNTSAK	1	1	1	g7556.p1																																								Medium
	IREVYENIVQEAVSPTVPK	20	1	1	g7556.p1													High	High	High		4.12938	4.33424	4.74443																					High		High	High	High
	EGVTALAPEAQNFDLMYEQVK	31	1	1	g7556.p1	M16(Oxidation)												High		High		4.83648	4.32111																						High	High	High		High
	NSSFPGSQNGTGLFQSIVGLK	21	1	1	g7556.p1													High	High	High		4.8006	4.66175	4.17079																					High	High		High	High
	FYGEITQQMLK	11	1	1	g7556.p1													High	High	High		3.70286	3.43653	3.368																					High	High		Medium	High
	EVYENIVQEAVSPTVPK	8	1	1	g7556.p1													High		High		3.90333																							High				High
	KPDFDAYIDPQKQHADVIIQVLPTQLIPDEKEGK	3	1	1	g7556.p1													High				6.12208																											High
	FYYGPDTYYGQEVSVLEMDGQFDKLEELIYVESHLSNTSAK	4	1	1	g7556.p1	M18(Oxidation)												High				4.62697	3.81272																							Medium
	EGQSVEKPIYNHVTGLLDPAETISAPNVLVIEGLHPFHDER	4	1	1	g7556.p1													Medium				3.77438																											High
	FYGEITQQMLK	25	1	1	g7556.p1	M9(Oxidation)												High	High	High		3.59708	3.10696	3.57599																						Medium	Medium	High	High
	IYLDISDQVK	13	1	1	g7556.p1													High		Medium		3.52097	2.89489																							Medium		Medium	High
	KLTCSFPGIK	2	1	1	g7556.p1	C4(Carbamidomethyl)																																								Medium			Medium
	MTSVFGGSPKPPAGGNPDSNTLLSDMATVICLDDYHSLDR	1	1	1	g7556.p1	M1(Oxidation); C31(Carbamidomethyl)														Medium
	REGVTALAPEAQNFDLMYEQVK	1	1	1	g7556.p1	M17(Oxidation)														Medium
	QHADVIIQVLPTQLIPDEKEGK	1	1	1	g7556.p1																																												High
	LEELIYVESHLSNTSAKFYGEITQQMLK	1	1	1	g7556.p1																																												High
g15174.p1	nuclear encoded predicted protein	67.99	1	45	48	602	7.51	3	4	5.1	3	5	5.81	3	6	38.81	21	29	61.33	40	135	45.75	26	36	11.05	5	7	11.19	5	6	7.51	3	4	55.52	27	43	66.01	42	139	60.91	43	188	706	80.976	4.98291
	Sequence	# PSMs	# Proteins	# Protein Groups	Protein Group Accessions	Modifications	A7	C7	E7	I7	K7	XCorr A7	XCorr E7	XCorr G7	XCorr I7	A8	C8	E8	I8	K8	XCorr A8	XCorr E8	XCorr G8	XCorr I8	A9	C9	E9	I9	K9	XCorr A9	XCorr E9	XCorr G9	XCorr I9	B7	D7	F7	J7	L7	XCorr B7	XCorr F7	XCorr H7	XCorr J7	XCorr L7	B8	D8	F8	H8	J8	L8
	DLVLLLHETALLTSGFSLDEPNTFGNR	42	1	1	g15174.p1											High		High	High	High	4.90613	5.37085	4.13908	4.23318																					High	High	High	High	High
	GIVDSEDLPLNISR	29	1	1	g15174.p1											High	High	High	High	High	3.74072	4.92559		4.20831																				High	High	High	High	High	High
	ADLVNNLGTIAR	28	2	2	g15174.p1;g14359.p1											Medium	High	High	Medium	High	2.99368	3.73522	4.03298	2.87252																				High	High	High	High	High	High
	EDQLEYLEER	6	1	1	g15174.p1													High		Medium		3.25883																						Medium		Medium		Medium	High
	NPEEITKDEYAAFYK	30	1	1	g15174.p1												Medium	High		High		5.44557	4.40663																						High	High	High	High	High
	TVEKEVDDEDEEAPK	7	1	1	g15174.p1													High		High		5.08987																							High				High
	GYEVLFMVDPIDEYAVQQLK	14	1	1	g15174.p1													High		High		5.34805																							High	High		High	High
	VFIMDNCEELIPEYLSFIK	17	1	1	g15174.p1	M4(Oxidation); C7(Carbamidomethyl)												High		High		4.11438																							High	High		High	High
	GYEVLFMVDPIDEYAVQQLK	43	1	1	g15174.p1	M7(Oxidation)												High		High		6.00018																							High	High		High	High
	ELISNASDALDKIR	13	2	2	g6300.p1;g15174.p1													High		High		3.88447																							High	High		High	High
	TVKDLVLLLHETALLTSGFSLDEPNTFGNR	9	1	1	g15174.p1													High		Medium		4.59778																							Medium	Medium			High
	IVDSPCVLVTGEYGWSANMER	12	1	1	g15174.p1	C6(Carbamidomethyl); M19(Oxidation)												High		High		5.12204																							High	High		High	High
	SLSNDWEEHLSVK	12	1	1	g15174.p1													High		High		4.14574																							High				High
	HSEFISYPISLWTEK	27	1	1	g15174.p1													High		High		4.97626																							High	High		High	High
	EVNHEWALVNK	6	1	1	g15174.p1													High				3.58779																							High	High		High	High
	VFIMDNCEELIPEYLSFIK	8	1	1	g15174.p1	C7(Carbamidomethyl)												High		High		4.08016																							High	Medium		High	Medium
	EGLQLEESEEEK	10	1	1	g15174.p1													High		Medium		3.34979																							High	High		Medium	High
	RVFIMDNCEELIPEYLSFIK	5	1	1	g15174.p1	M5(Oxidation); C8(Carbamidomethyl)												High		Medium		3.38066																							High				Medium
	TLEINPDNAIMQELR	24	1	1	g15174.p1	M11(Oxidation)												High		High		4.2293																							High			High	High
	DNSMSAYMTSK	5	1	1	g15174.p1	M4(Oxidation); M8(Oxidation)												High				3.234																							High				High
	ELISNASDALDK	11	3	3	g15174.p1;g6300.p1;g14359.p1													High				3.79834																							Medium	High		High	High
	LIKDILGDKVEK	8	1	1	g15174.p1													High		High		3.83952																							Medium	High			High
	SGEEMTSLKDYVTR	9	1	1	g15174.p1	M5(Oxidation)												High		High		3.67328																							Medium				High
	RAPFDLFDTR	5	1	1	g15174.p1													Medium				3.19726																							Medium	Medium		High	High
	ITLHLKEDQLEYLEER	13	1	1	g15174.p1													High		High		5.52268																								Medium		High	High
	HNDDEQYLWESQAGGSFTITR	9	1	1	g15174.p1													High		High		5.46703																										High	High
	MKEGQESIYYITGESR	25	1	1	g15174.p1	M1(Oxidation)												High		High		4.94954	3.15297																							High		High	High
	IVDSPCVLVTGEYGWSANMER	5	1	1	g15174.p1	C6(Carbamidomethyl)												High		High		4.72657																											High
	SGEEMTSLKDYVTR	8	1	1	g15174.p1													High		High		4.48751																								High		High	High
	EGQESIYYITGESR	4	1	1	g15174.p1													High		High		4.47461																											High
	MKEGQESIYYITGESR	8	1	1	g15174.p1													High		High		4.46966																								Medium		Medium	High
	KTLEINPDNAIMQELR	4	1	1	g15174.p1													High		High		4.43306																								High			High
	VKEVNHEWALVNK	13	1	1	g15174.p1													High		High		4.38942																										Medium	High
	HFSVEGQLEFK	10	1	1	g15174.p1													High		High		4.37068																									High		High
	KGYEVLFMVDPIDEYAVQQLK	8	1	1	g15174.p1	M8(Oxidation)												High		High		4.3529																											High
	AVLESNPELYIHIIPDKTNNTITIIDSGIGMTK	4	1	1	g15174.p1	M31(Oxidation)												High				4.3271																											High
	KTLEINPDNAIMQELR	10	1	1	g15174.p1	M12(Oxidation)												High		High		4.21537																											High
	EGLQLEESEEEKKK	4	1	1	g15174.p1													High		High		3.98216																											High
	AVLESNPELYIHIIPDK	7	1	1	g15174.p1													High		High		3.76604																										High	High
	KGVENSPFIEK	8	1	1	g15174.p1													High		High		3.65713																								High		High	High
	EGLQLEESEEEKK	5	1	1	g15174.p1													High		High		3.56555																											High
	TNNTITIIDSGIGMTK	12	1	1	g15174.p1	M14(Oxidation)												Medium		High		3.43075																										High	High
	RAPFDLFDTRK	6	1	1	g15174.p1													Medium		Medium		3.17541																										High	High
	LGLSIEEDEEAAADDVEDLPPLEEDVDEGSRMEEVD	4	1	1	g15174.p1	M32(Oxidation)												Medium		High		3.15093
	APFDLFDTR	3	1	1	g15174.p1													High		Medium		3.11569
	ASFEPLCR	4	1	1	g15174.p1	C7(Carbamidomethyl)												Medium		Medium		2.8283	2.74714																							Medium
	VIVSDRIVDSPCVLVTGEYGWSANMER	1	1	1	g15174.p1	C12(Carbamidomethyl); M25(Oxidation)																																								High
	TLEINPDNAIMQELR	7	1	1	g15174.p1															High																										High		High	High
	AFMEALSAGADIAMIGQFGVGFYSAYLVAEK	7	1	1	g15174.p1	M3(Oxidation); M14(Oxidation)														High																										Medium		High	High
	GVENSPFIEK	3	1	1	g15174.p1															Medium																										Medium			Medium
	AFMEALSAGADIAMIGQFGVGFYSAYLVAEK	2	1	1	g15174.p1	M14(Oxidation)																																										High
	TNNTITIIDSGIGMTK	3	1	1	g15174.p1															High																												High
	LGLSIEEDEEAAADDVEDLPPLEEDVDEGSR	3	1	1	g15174.p1															High																												Medium
	DNSMSAYMTSK	3	1	1	g15174.p1															Medium																												Medium
	AVLESNPELYIHIIPDKTNNTITIIDSGIGMTK	4	1	1	g15174.p1															High																													High
	KKGYEVLFMVDPIDEYAVQQLK	1	1	1	g15174.p1															High
	KKGYEVLFMVDPIDEYAVQQLK	4	1	1	g15174.p1	M9(Oxidation)														High																													High
	KGYEVLFMVDPIDEYAVQQLK	2	1	1	g15174.p1															High
	RVFIMDNCEELIPEYLSFIK	3	1	1	g15174.p1	C8(Carbamidomethyl)														High																													High
	KTLEINPDNAIMQELRK	2	1	1	g15174.p1	M12(Oxidation)														Medium																													Medium
	ITLHLKEDQLEYLEERR	1	1	1	g15174.p1																																												High
	FQSLTDKAVLESNPELYIHIIPDK	2	1	1	g15174.p1																																												High
g10189.p1	nuclear encoded predicted protein	67.66	1	7	7	47	52.1	4	5	52.1	4	5	29.34	3	6	52.69	5	6	37.13	5	7	26.95	3	3	19.16	2	2	42.51	4	5	29.34	3	3				17.96	2	2	19.16	2	3	167	17.2144	5.45264
	Sequence	# PSMs	# Proteins	# Protein Groups	Protein Group Accessions	Modifications	A7	C7	E7	I7	K7	XCorr A7	XCorr E7	XCorr G7	XCorr I7	A8	C8	E8	I8	K8	XCorr A8	XCorr E8	XCorr G8	XCorr I8	A9	C9	E9	I9	K9	XCorr A9	XCorr E9	XCorr G9	XCorr I9	B7	D7	F7	J7	L7	XCorr B7	XCorr F7	XCorr H7	XCorr J7	XCorr L7	B8	D8	F8	H8	J8	L8
	ALGLALGEVADLKQQVAGVDPALETGLAGK	7	1	1	g10189.p1											High		High		Medium	5.25054	4.84749																						High		High
	ASDHAVASQPVPVTKEE	10	1	1	g10189.p1											High	High	High	High		4.13752	4.90956	4.01069	4.58929																				High	High		High
	SEPLAGEGFAQVAER	12	1	1	g10189.p1											High	High	High	High		4.06729	4.99037	4.4145	4.50639																				High	High	High	High		High
	KGSEAQTNLSALLIGGTLVSMYVLR	2	1	1	g10189.p1											High					3.7111																							High
	QQVAGVDPALETGLAGK	9	1	1	g10189.p1												High	High	Medium	High		3.84782		3.00197																					Medium	High			High
	TVLSTVSAFLLLLLLSPLYESIQLHK	4	1	1	g10189.p1																																								Medium		High
	ALGLALGEVADLK	3	1	1	g10189.p1													Medium				2.78087																							Medium		Medium
g1122.p1	nuclear encoded predicted protein	67.57	1	14	14	146										36.94	7	9	56.46	12	22	24.62	5	7	12.31	3	12	13.21	3	5	8.71	2	8	50.15	8	9	60.06	11	37	56.46	13	37	333	34.966	5.98584
	Sequence	# PSMs	# Proteins	# Protein Groups	Protein Group Accessions	Modifications	A7	C7	E7	I7	K7	XCorr A7	XCorr E7	XCorr G7	XCorr I7	A8	C8	E8	I8	K8	XCorr A8	XCorr E8	XCorr G8	XCorr I8	A9	C9	E9	I9	K9	XCorr A9	XCorr E9	XCorr G9	XCorr I9	B7	D7	F7	J7	L7	XCorr B7	XCorr F7	XCorr H7	XCorr J7	XCorr L7	B8	D8	F8	H8	J8	L8
	MELVDAALPLLQGIITGTDPEEVCK	12	1	1	g1122.p1	M1(Oxidation); C24(Carbamidomethyl)												High		High		5.48208																							High	High		High	High
	ALALQCLEEAEQS	14	1	1	g1122.p1	C6(Carbamidomethyl)												High	High	High		3.76894	3.75635	3.59885																					High	Medium		High	High
	GAMLGPDTPVVLHLLDIPPAATALEGVR	11	1	1	g1122.p1	M3(Oxidation)												High		High		4.4423																							High			High	High
	VLVVANPANTNALILK	39	1	1	g1122.p1													High	High	High		4.33525	4.6593	4.49188																					High	High	High	High	High
	GVDIAVMVGGFPR	1	1	1	g1122.p1																																								High
	WEIVQGLPIDDASAAK	7	1	1	g1122.p1													High		High		3.33344																							Medium				High
	LKVTGDELVEEK	11	1	1	g1122.p1													High		Medium		3.90321	2.88462																						Medium	High	Medium	High	High
	GGKWEIVQGLPIDDASAAK	2	1	1	g1122.p1													High				6.0318																											High
	MELVDAALPLLQGIITGTDPEEVCK	9	1	1	g1122.p1	C24(Carbamidomethyl)												High		High		3.71246																										High	High
	ENAPSIPAENISCLTR	12	1	1	g1122.p1	C13(Carbamidomethyl)												High		High		3.53423																								High	Medium	High	High
	EVVNDDAWLAGEFVTTVQQR	9	1	1	g1122.p1													Medium		High		3.26645																										Medium	High
	GFSSALSAASSACDHVR	4	1	1	g1122.p1	C13(Carbamidomethyl)												High		High		3.19955																											High
	GVDIAVMVGGFPR	4	1	1	g1122.p1	M7(Oxidation)												Medium				2.98426																											High
	VGVHVTAVK	2	1	1	g1122.p1													Medium				2.70743																											Medium
	DWVLGTPAGTFVSMGVYSDGSYNAPEGVVFSFPVTCK	3	1	1	g1122.p1	C36(Carbamidomethyl)														High																												High
	GAMLGPDTPVVLHLLDIPPAATALEGVR	3	1	1	g1122.p1															Medium																													Medium
	VTGDELVEEK	3	1	1	g1122.p1															Medium																													Medium
g16467.p1	nuclear encoded predicted protein	67.55	1	3	5	27													31.79	3	4													34.44	3	3	67.55	5	11	44.37	4	9	151	16.0704	5.63037
	Sequence	# PSMs	# Proteins	# Protein Groups	Protein Group Accessions	Modifications	A7	C7	E7	I7	K7	XCorr A7	XCorr E7	XCorr G7	XCorr I7	A8	C8	E8	I8	K8	XCorr A8	XCorr E8	XCorr G8	XCorr I8	A9	C9	E9	I9	K9	XCorr A9	XCorr E9	XCorr G9	XCorr I9	B7	D7	F7	J7	L7	XCorr B7	XCorr F7	XCorr H7	XCorr J7	XCorr L7	B8	D8	F8	H8	J8	L8
	ANDAFPGAEYVFNATEASK	9	1	1	g16467.p1													High		High		4.17668																										High	High
	GAGGVTTSFVDAFR	8	2	2	g16467.p1;g5429.p1													High		High		4.13327																										High	High
	ELAAQLRPELEAILK	5	1	1	g16467.p1													High		High		3.06371																											High
	ALGMLAALGDAAITADVLR	3	1	1	g16467.p1															High																												High
	ALDGMFIAFATTLPASSELVDLIPQADPVVLHEVR	1	2	2	g16467.p1;g5429.p1															Medium
	ALGMLAALGDAAITADVLR	1	1	1	g16467.p1	M4(Oxidation)																																											High
g16345.p1	nuclear encoded predicted protein	67.5	1	6	11	125	21	3	3	29.5	4	4	12.5	2	5	44.5	5	6	55	7	23	40	6	7	57	7	9	23.5	3	4	38.5	4	4	53	7	9	59	8	19	59.5	9	32	200	21.5133	9.34912
	Sequence	# PSMs	# Proteins	# Protein Groups	Protein Group Accessions	Modifications	A7	C7	E7	I7	K7	XCorr A7	XCorr E7	XCorr G7	XCorr I7	A8	C8	E8	I8	K8	XCorr A8	XCorr E8	XCorr G8	XCorr I8	A9	C9	E9	I9	K9	XCorr A9	XCorr E9	XCorr G9	XCorr I9	B7	D7	F7	J7	L7	XCorr B7	XCorr F7	XCorr H7	XCorr J7	XCorr L7	B8	D8	F8	H8	J8	L8
	ENTLIDIVALNDSGGVK	22	1	1	g16345.p1											High		High	High	High	3.88138	5.26343	3.3818	3.88509																				High		High		High	High
	YDSTLGPFAAEVK	27	1	1	g16345.p1											High	High	High	High	High	3.76969	4.82466	4.51382	4.03584																				High	High	High	High	High	High
	VINDSTLSVDGK	17	1	1	g16345.p1											High	Medium	High		High	3.5212	4.21758	3.83749																					Medium	High	High		High	High
	GSDIPTYVCGVNADQYK	17	2	2	g13891.p1;g16345.p1	C9(Carbamidomethyl)												High	High	High		4.60682	4.3445	4.097																				High	High	High	High	High	High
	IISNASCTTNCLAPFAK	15	2	2	g13891.p1;g16345.p1	C7(Carbamidomethyl); C11(Carbamidomethyl)												High		High		4.7804	4.46353																						High	High	High	High	High
	DPTKLPWGDMDIDLVIEGTGVFVNSEGAGK	12	1	1	g16345.p1	M10(Oxidation)												High	High	High		5.87114	5.27227	4.7589																					High			High	High
	HSDKIISNASCTTNCLAPFAK	5	2	2	g13891.p1;g16345.p1	C11(Carbamidomethyl); C15(Carbamidomethyl)												High		High		3.9564																								High			High
	VAINGFGR	1	2	2	g13891.p1;g16345.p1																		2.65984
	DPTKLPWGDMDIDLVIEGTGVFVNSEGAGK	3	1	1	g16345.p1																																											High	High
	LPWGDMDIDLVIEGTGVFVNSEGAGK	4	1	1	g16345.p1	M6(Oxidation)																																										High	High
	HITVVSSRDPTK	1	1	1	g16345.p1															Medium
	KVLITAPAK	1	2	2	g13891.p1;g16345.p1																																												Medium
g15892.p4	nuclear encoded predicted protein	67.47	1	1	43	325	46.51	24	40	51.48	28	44	56.18	34	103	18.01	9	10	35.62	19	41	18.01	7	9	11.69	5	5	14.25	7	8	7.66	4	4	6.85	3	3	31.32	14	28	36.83	18	30	744	79.1415	6.49365
	Sequence	# PSMs	# Proteins	# Protein Groups	Protein Group Accessions	Modifications	A7	C7	E7	I7	K7	XCorr A7	XCorr E7	XCorr G7	XCorr I7	A8	C8	E8	I8	K8	XCorr A8	XCorr E8	XCorr G8	XCorr I8	A9	C9	E9	I9	K9	XCorr A9	XCorr E9	XCorr G9	XCorr I9	B7	D7	F7	J7	L7	XCorr B7	XCorr F7	XCorr H7	XCorr J7	XCorr L7	B8	D8	F8	H8	J8	L8
	GTAGTAQQGMTGATTGAGLATAGLGGSGTTSTTR	8	4	2	g15892.p2;g15892.p4											High	High			High	7.35121																							High
	GTAGTAQQGMTGATTGAGLATAGLGGSGTTSTTR	11	4	2	g15892.p2;g15892.p4	M10(Oxidation)										High	High	High		High	5.68652	5.60229																						High		High			High
	GTHDITGSHGLPGAGGPTSTDSVR	8	4	2	g15892.p2;g15892.p4											High	High	High		High	5.24193	5.48099																						High					High
	GGEGEEGIHYSDAAYSGSK	15	4	2	g15892.p2;g15892.p4											High	High	High		Medium	5.22627	5.60493																						High		Medium	High		High
	EAVNIGKEVGGAMGPEMEGAQR	4	4	2	g15892.p2;g15892.p4											High	High				5.03921																							High
	GLSESAQAEAERLQQVK	3	4	2	g15892.p2;g15892.p4											High	High				5.01209																							High
	ATVMELEQQLNAAR	12	4	2	g15892.p2;g15892.p4											High	High	High		High	4.85899	3.72795	4.09009																					High		High	High
	KVEDVQSEWSEAK	7	4	2	g15892.p2;g15892.p4											High	High	High		High	4.82188	4.13729																						High
	EAVNIGKEVGGAMGPEMEGAQR	4	4	2	g15892.p2;g15892.p4	M13(Oxidation); M17(Oxidation)										High	High				4.70562																							High
	RATVMELEQQLNAAR	3	4	2	g15892.p2;g15892.p4	M5(Oxidation)										High	High				4.69642
	EAVNIGKEVGGAMGPEMEGAQR	11	4	2	g15892.p2;g15892.p4	M17(Oxidation)										High	High				4.69003																							High
	LHTEALQAHKEYDTTQQQLR	11	4	2	g15892.p2;g15892.p4											High	High	High			4.66792	4.53052																						High			High
	ATVMELEQQLNAAR	17	4	2	g15892.p2;g15892.p4	M4(Oxidation)										High	High	High		High	4.54122	4.2826																						High	High	High	Medium		High
	LASHQSSVAAAEERAR	5	4	2	g15892.p2;g15892.p4											High	High				4.22253																							High
	NRGLSESAQAEAERLQQVK	3	4	2	g15892.p2;g15892.p4											High	Medium				4.21124
	NTDTATTENKTLLGR	5	4	2	g15892.p2;g15892.p4											High	High				4.1732																							High
	DATDRWEVAQAETR	21	4	2	g15892.p2;g15892.p4											High	High	High		High	4.16303	3.82021	3.9807																					High	High	High	High		High
	RATVMELEQQLNAAR	8	4	2	g15892.p2;g15892.p4											High	High				4.06624																							High
	AREYDAAQTAVAVK	7	4	2	g15892.p2;g15892.p4											High	High	High			3.96821	4.52781																						High					High
	GLDSAQVLAADR	9	4	2	g15892.p2;g15892.p4											High	High	High		High	3.94706	4.08671																						High			High		High
	ESGVQHFAPMEAAVR	6	4	2	g15892.p2;g15892.p4											High	High				3.87085																							High
	RHFEDTRENTSTMEYER	5	4	2	g15892.p2;g15892.p4											High	High				3.86833																							High
	RHFEDTRENTSTMEYER	6	4	2	g15892.p2;g15892.p4	M13(Oxidation)										Medium	High		Medium	Medium	3.85447			4.0516																					Medium				High
	AAPLQSELQAQAATANQMYK	16	4	2	g15892.p2;g15892.p4	M18(Oxidation)										High	High	High		High	3.85228	5.39095																						High	High	High			High
	EVGGAMGPEMEGAQR	3	4	2	g15892.p2;g15892.p4											High	High				3.77227
	EVGGAMGPEMEGAQR	11	4	2	g15892.p2;g15892.p4	M10(Oxidation)										High	High			High	3.68247																							High
	EYDAAQTAVAVK	14	4	2	g15892.p2;g15892.p4											High	Medium	High		High	3.63639	3.16012	3.51047																					High			Medium	High	High
	AAPLQSELQAQAATANQMYK	11	4	2	g15892.p2;g15892.p4											Medium	High	High		High	3.52589	6.36721																						High		High
	EADAAALAAQQAYEQAVHAQR	10	4	2	g15892.p2;g15892.p4											Medium	Medium			High	3.46819																							Medium	High	Medium			Medium
	LQIEELEGKLAAATSEAERVDLR	2	4	2	g15892.p2;g15892.p4											Medium					3.28612																							High
	QTIGGVMPQGIK	1	4	2	g15892.p2;g15892.p4											High					3.26882
	GLDSAQVLAADRK	8	4	2	g15892.p2;g15892.p4											Medium	High	High	High		3.05364	3.11373		3.33326																				Medium	Medium				High
	ARAAEAAEHDRALEASR	1	4	2	g15892.p2;g15892.p4																																							Medium
	LQIEELEGKLAAATSEAER	1	4	2	g15892.p2;g15892.p4																																							High
	EVGGAMGPEMEGAQR	4	4	2	g15892.p2;g15892.p4	M6(Oxidation); M10(Oxidation)												High				3.86698																						High	High				High
	SRESGVQHFAPMEAAVR	3	4	2	g15892.p2;g15892.p4												High																											High
	VAGDEGDHKVSSTYEMLK	6	4	2	g15892.p2;g15892.p4	M16(Oxidation)											High	High		Medium		3.87943																						High					High
	ESGVQHFAPMEAAVR	3	4	2	g15892.p2;g15892.p4	M10(Oxidation)											High	High				3.48733																						High
	AVLTEAQREAEAQR	1	4	2	g15892.p2;g15892.p4																																							High
	LQIEELEGK	12	4	2	g15892.p2;g15892.p4												Medium	High	Medium			3.07023	3.05541	3.14925																				Medium	High			Medium	High
	NRGLSESAQAEAER	1	4	2	g15892.p2;g15892.p4												High
	EAERLHTEALQAHKEYDTTQQQLR	2	4	2	g15892.p2;g15892.p4												High
	HTEGVVSSAGAKPTTLPHTPGAK	2	1	1	g15892.p4												High
	VEDVQSEWSEAK	5	4	2	g15892.p2;g15892.p4												High	High		Medium		3.79009																											High
	VAGDEGDHKVSSTYEMLK	1	4	2	g15892.p2;g15892.p4												High
	QTIGGVMPQGIK	5	4	2	g15892.p2;g15892.p4	M7(Oxidation)											High	High				3.05439																								Medium			High
	QGNISSLEREAEMKER	2	4	2	g15892.p2;g15892.p4												High
	KVEDVQSEWSEAKTEAELHK	1	4	2	g15892.p2;g15892.p4												Medium
	DAVTIGKEVGAAMGPK	1	4	2	g15892.p2;g15892.p4												Medium
	DAVTIGKEVGAAMGPK	1	4	2	g15892.p2;g15892.p4	M13(Oxidation)											Medium
	LASHQSSVAAAEER	1	4	2	g15892.p2;g15892.p4												Medium
	GKWHEHWEAAK	2	4	2	g15892.p2;g15892.p4													High				3.07666																							High
	GTAGTAQQGMTGATTGAGLATAGLGGSGTTSTTRDAGK	1	4	2	g15892.p2;g15892.p4	M10(Oxidation)																	3.13003
	EVGAAMGPKMEGAQR	1	4	2	g15892.p2;g15892.p4	M6(Oxidation)																																									Medium
	ATPAVTGTSHSHGSGEPK	2	4	2	g15892.p2;g15892.p4														Medium					2.9365																									Medium
	VAGDEGDHKVSSTYEMLKQTIGGVMPQGIK	1	4	2	g15892.p2;g15892.p4																																											Medium
g3466.p1	nuclear encoded predicted protein	67.14	1	27	27	279	8.08	3	3				2.11	2	3	22.32	8	11	56.06	20	60	18.98	7	9	5.27	3	4	4.92	3	3	4.57	2	3	37.61	14	21	62.21	24	77	52.2	21	85	569	61.4463	6.91748
	Sequence	# PSMs	# Proteins	# Protein Groups	Protein Group Accessions	Modifications	A7	C7	E7	I7	K7	XCorr A7	XCorr E7	XCorr G7	XCorr I7	A8	C8	E8	I8	K8	XCorr A8	XCorr E8	XCorr G8	XCorr I8	A9	C9	E9	I9	K9	XCorr A9	XCorr E9	XCorr G9	XCorr I9	B7	D7	F7	J7	L7	XCorr B7	XCorr F7	XCorr H7	XCorr J7	XCorr L7	B8	D8	F8	H8	J8	L8
	IGLVGLAVMGQNLALNIAEK	15	1	1	g3466.p1											Medium		High		High	3.32753	4.21829																							High			High	High
	DAALPNLLVDNDFGAK	23	1	1	g3466.p1											High		High	Medium	High	3.30932	4.04061		3.09594																					High	High	High	Medium	High
	LPANLVQAQR	19	1	1	g3466.p1											Medium	High	High	High	High	3.06345	3.71083	3.11284	3.60794																					Medium	High	High	Medium	High
	ARLPANLVQAQR	10	1	1	g3466.p1												Medium	High		High		3.25057																								High	High	High	High
	IGLVGLAVMGQNLALNIAEK	34	1	1	g3466.p1	M9(Oxidation)												High		High		4.47815																							High	High		High	High
	TVGGMTNPELAAAFAEWNKTELNSFLIEITSEILAK	14	1	1	g3466.p1	M5(Oxidation)												High		High		5.34891																							High			High	High
	YMGMGVSGGEEGAR	4	1	1	g3466.p1	M2(Oxidation); M4(Oxidation)												High				3.94293																							High				High
	ICSYAQGMNIIK	13	1	1	g3466.p1	C2(Carbamidomethyl); M8(Oxidation)												High		High		3.96399																							Medium				High
	NWNIDLGSLAR	9	1	1	g3466.p1													High		Medium		3.90745	3.05611																						Medium				High
	AGFLDEIK	9	1	1	g3466.p1													Medium		Medium		2.88698																							Medium				High
	VAAQVDDGPCVMYIGDGGAGNFVK	9	1	1	g3466.p1	C10(Carbamidomethyl); M12(Oxidation)												High		High		6.21384																											High
	TVGGMTNPELAAAFAEWNK	10	1	1	g3466.p1	M5(Oxidation)												High		High		6.00039																											High
	VAAQVDDGPCVMYIGDGGAGNFVK	6	1	1	g3466.p1	C10(Carbamidomethyl)												High		High		5.48668																								High		High	High
	NGPSMMPGGSPEAYSAIKDIVEK	13	1	1	g3466.p1	M5(Oxidation); M6(Oxidation)												High		High		4.66631																											High
	VDREGWFHTVWSAGNSADSITTSGYNN	5	1	1	g3466.p1													High		High		4.62567																											High
	WTVQQAAELSVAAPTIEASLDGR	13	1	1	g3466.p1													High		High		4.48516																										High	High
	FFEQHGVKEPEPAIK	8	1	1	g3466.p1													High		High		4.36543																										Medium	High
	LAITAGIAVPGMTASLAYFDTYR	6	1	1	g3466.p1	M12(Oxidation)												High		High		4.2113																											Medium
	EDDKGEGFLVEK	8	1	1	g3466.p1													High		High		3.79636																										High	High
	MVHNGIEYGDMQLISEAYDILK	1	1	1	g3466.p1	M1(Oxidation); M11(Oxidation)												High				3.67082
	AGFLDEIKQAYQR	3	1	1	g3466.p1													High		High		3.6282																											High
	GYESFKDFVLSLEKPR	4	1	1	g3466.p1													High		High		3.5322																											High
	MVHNGIEYGDMQLISEAYDILK	3	1	1	g3466.p1															High																										High
	YMGMGVSGGEEGAR	4	1	1	g3466.p1															High																										High		High
	YMGMGVSGGEEGAR	8	1	1	g3466.p1	M2(Oxidation)														High																										Medium		High
	GFPISVYNR	1	1	1	g3466.p1																		2.80586
	TELNSFLIEITSEILAK	7	1	1	g3466.p1															High																												High	High
	LAITAGIAVPGMTASLAYFDTYR	3	1	1	g3466.p1															High																												High
	KALVADVAK	1	1	1	g3466.p1																																											Medium
	DYFGSHTYER	1	1	1	g3466.p1																																											Medium
	AGAPVDATIEGLMQFMEAGDIIIDGGNEWYENTEK	1	1	1	g3466.p1	M13(Oxidation); M16(Oxidation)														High
	AGAPVDATIEGLMQFMEAGDIIIDGGNEWYENTEK	1	1	1	g3466.p1															High
	EGWFHTVWSAGNSADSITTSGYNN	1	1	1	g3466.p1															High
	TVGGMTNPELAAAFAEWNK	3	1	1	g3466.p1															High																													High
	NGPSMMPGGSPEAYSAIK	2	1	1	g3466.p1	M5(Oxidation); M6(Oxidation)														High																													High
	ICSYAQGMNIIK	1	1	1	g3466.p1	C2(Carbamidomethyl)														High
	NGPSMMPGGSPEAYSAIKDIVEK	3	1	1	g3466.p1	M6(Oxidation)														High
	TVGGMTNPELAAAFAEWNKTELNSFLIEITSEILAK	2	1	1	g3466.p1															High																													High
	MVHNGIEYGDMQLISEAYDILK	1	1	1	g3466.p1	M11(Oxidation)														Medium
g9680.p1	nuclear encoded predicted protein	67.02	1	11	11	80										16.67	3	3	59.93	9	21	24.47	4	4										44.33	6	6	62.77	9	21	59.93	10	25	282	30.6606	5.61768
	Sequence	# PSMs	# Proteins	# Protein Groups	Protein Group Accessions	Modifications	A7	C7	E7	I7	K7	XCorr A7	XCorr E7	XCorr G7	XCorr I7	A8	C8	E8	I8	K8	XCorr A8	XCorr E8	XCorr G8	XCorr I8	A9	C9	E9	I9	K9	XCorr A9	XCorr E9	XCorr G9	XCorr I9	B7	D7	F7	J7	L7	XCorr B7	XCorr F7	XCorr H7	XCorr J7	XCorr L7	B8	D8	F8	H8	J8	L8
	VTVGDDTLTQQLTVR	14	1	1	g9680.p1													High		High		4.2939																							High	High		High	High
	GGIPVCFPQFGDLGPLK	13	1	1	g9680.p1	C6(Carbamidomethyl)												High		High		4.31655																							High	High		High	High
	EHLPDAIVWNPWVDK	14	1	1	g9680.p1													High		Medium		4.32272																							High				High
	NTGADPLPFTLALHTYFAVASIDQAHVAGLQGCAYLDSLQGR	5	1	1	g9680.p1	C33(Carbamidomethyl)												High		Medium		4.55581																										High	High
	FTSEVDSIYLSTPDELKVVDESQGQVVVIQK	5	1	1	g9680.p1													High		High		4.52567																											High
	FTSEVDSIYLSTPDELK	3	1	1	g9680.p1													High		High		4.17176																											High
	SNDGQELLFLSK	7	1	1	g9680.p1													High		High		3.95174																								High		High	High
	NSTFEVAETSADSATLALRPSAEQR	11	1	1	g9680.p1													High		High		3.86005																								Medium		High	High
	ELFPHDFALMVK	5	1	1	g9680.p1	M10(Oxidation)												High				3.16891																											Medium
	VVDESQGQVVVIQK	2	1	1	g9680.p1																																											High	High
	AAQGASAEVYLHGAHVTSWK	1	1	1	g9680.p1															High
g3045.p1	nuclear encoded predicted protein	66.53	1	9	9	29													46.61	6	9																35.46	4	5	58.17	8	15	251	27.1332	6.62451
	Sequence	# PSMs	# Proteins	# Protein Groups	Protein Group Accessions	Modifications	A7	C7	E7	I7	K7	XCorr A7	XCorr E7	XCorr G7	XCorr I7	A8	C8	E8	I8	K8	XCorr A8	XCorr E8	XCorr G8	XCorr I8	A9	C9	E9	I9	K9	XCorr A9	XCorr E9	XCorr G9	XCorr I9	B7	D7	F7	J7	L7	XCorr B7	XCorr F7	XCorr H7	XCorr J7	XCorr L7	B8	D8	F8	H8	J8	L8
	GFDLTSKPEGEGAPTTDFAALFQQTQAGL	7	1	1	g3045.p1													High		High		4.40716																											High
	KDPNGPPEFYYEEGGLPEEVDWLGQK	4	1	1	g3045.p1													High		High		4.39189																											High
	ADVAEVVVQALVHK	2	1	1	g3045.p1													High				3.88314																											High
	RKEQADAEGLVVGDITKPESYAK	2	1	1	g3045.p1													Medium				3.62122																											High
	SKPEQFQAQGLVR	7	1	1	g3045.p1													Medium		Medium		3.28693																											High
	LVILTSAVPQMK	3	1	1	g3045.p1	M11(Oxidation)												Medium				2.79293																											Medium
	EAGLQQVVLVSSMGGTDPNNR	1	1	1	g3045.p1															High
	ELLVGKDDKLTATGYR	2	1	1	g3045.p1																																												High
	LNSIGNGNILVWK	1	1	1	g3045.p1																																												Medium
g10672.p1	nuclear encoded predicted protein	66.52	1	7	12	86										19.46	4	4	50.23	8	20	18.1	3	3	15.84	3	3	15.84	3	3	15.84	3	4	20.36	4	4	39.82	8	23	57.01	9	22	221	24.6527	7.60596
	Sequence	# PSMs	# Proteins	# Protein Groups	Protein Group Accessions	Modifications	A7	C7	E7	I7	K7	XCorr A7	XCorr E7	XCorr G7	XCorr I7	A8	C8	E8	I8	K8	XCorr A8	XCorr E8	XCorr G8	XCorr I8	A9	C9	E9	I9	K9	XCorr A9	XCorr E9	XCorr G9	XCorr I9	B7	D7	F7	J7	L7	XCorr B7	XCorr F7	XCorr H7	XCorr J7	XCorr L7	B8	D8	F8	H8	J8	L8
	SPEVLALNPR	17	4	3	g10670.p1;g10672.p1;g10671.p1													High	High	Medium		3.49882	2.71089	3.64284																					High			High	High
	NGAEFTDFPNLR	17	1	1	g10672.p1													High	High	High		3.47862	3.36486	3.34706																					High	High	Medium	High	High
	LVIWGSGSGPAWR	19	1	1	g10672.p1													High	Medium	High		4.16792	2.78619	3.19875																					High	High	High	High	High
	VLIALEEK	2	3	2	g10670.p1;g10672.p1																																								Medium				Medium
	NGAEFTDFPNLRK	8	1	1	g10672.p1													High		High		3.56938																											High
	DGDVVVNESLAAVQYIDHTYTNNPMMPK	6	1	1	g10672.p1	M25(Oxidation); M26(Oxidation)												High		High		3.54638																											High
	GEHKSPEVLALNPR	2	1	1	g10672.p1													Medium		Medium		3.46631
	YWEGYLLGGDYVAGSSFTIADIALAPFVLSLER	3	1	1	g10672.p1													Medium				3.38013																											Medium
	KVDALKTELK	4	1	1	g10672.p1													Medium		High		2.80313																									Medium		High
	VLIALEEKQLEYESR	1	3	2	g10670.p1;g10672.p1																																									High
	TPDDEAEWAK	2	2	2	g10671.p1;g10672.p1															High																												Medium
	DGDVVVNESLAAVQYIDHTYTNNPMMPK	2	1	1	g10672.p1															High
	DGDVVVNESLAAVQYIDHTYTNNPMMPK	2	1	1	g10672.p1	M25(Oxidation)														Medium
	EGKPLALVLQR	1	3	3	g10671.p1;g10670.p1;g10672.p1																																												Medium
g987.p1	nuclear encoded predicted protein	66.43	1	10	10	76				12.59	2	2				28.67	4	4	39.51	6	13	16.43	2	2	12.59	2	2	12.59	2	2	22.38	3	3	22.73	3	3	54.55	8	18	54.9	9	27	286	31.4287	6.3667
	Sequence	# PSMs	# Proteins	# Protein Groups	Protein Group Accessions	Modifications	A7	C7	E7	I7	K7	XCorr A7	XCorr E7	XCorr G7	XCorr I7	A8	C8	E8	I8	K8	XCorr A8	XCorr E8	XCorr G8	XCorr I8	A9	C9	E9	I9	K9	XCorr A9	XCorr E9	XCorr G9	XCorr I9	B7	D7	F7	J7	L7	XCorr B7	XCorr F7	XCorr H7	XCorr J7	XCorr L7	B8	D8	F8	H8	J8	L8
	LSELGVEWLSGAPFTLE	12	1	1	g987.p1													High	High	High		4.53125	3.43713	3.77094																				High	Medium		High	High	High
	MGLSDKDIVALSGAHTLGR	11	1	1	g987.p1													High	High	High		4.183	5.62752	5.03893																				Medium		High	Medium	High	High
	EQSDPELLVLDTDNAVFADEGFRPYAEK	8	1	1	g987.p1													Medium	Medium	Medium		3.4738		3.45756																					Medium	High			High
	MGLSDKDIVALSGAHTLGR	13	1	1	g987.p1	M1(Oxidation)												High		Medium		4.14113																							Medium				High
	YAADQDAFFKDYVESHLK	3	1	1	g987.p1																																								Medium				High
	DVKEQSDPELLVLDTDNAVFADEGFRPYAEK	9	1	1	g987.p1													High		High		5.9429																											High
	NGPGTPGGSSWTVEWLK	6	1	1	g987.p1													High		High		3.63098																											High
	YDGVTYADLYQMASAQAIELAGGPHIPLR	7	1	1	g987.p1													Medium		High		3.16441																										High	High
	YDGVTYADLYQMASAQAIELAGGPHIPLR	3	1	1	g987.p1	M12(Oxidation)														High																													High
	DVDHPDGCSVDGNLPAGGPPYPDGSPKPGDHLR	1	1	1	g987.p1	C8(Carbamidomethyl)														Medium
	YAADQDAFFK	2	1	1	g987.p1															Medium																													Medium
	FKPEQDHNANSGLDVALGLLQTIAEK	1	1	1	g987.p1																																												High
g4428.p1	nuclear encoded predicted protein	66.32	1	13	13	180	48.19	9	12	48.19	8	10	36.27	5	8	41.97	8	12	66.32	12	37	37.31	7	8	59.59	11	16	47.67	6	9	30.57	6	8	31.61	5	8	54.92	10	23	54.92	9	29	193	21.9033	7.41553
	Sequence	# PSMs	# Proteins	# Protein Groups	Protein Group Accessions	Modifications	A7	C7	E7	I7	K7	XCorr A7	XCorr E7	XCorr G7	XCorr I7	A8	C8	E8	I8	K8	XCorr A8	XCorr E8	XCorr G8	XCorr I8	A9	C9	E9	I9	K9	XCorr A9	XCorr E9	XCorr G9	XCorr I9	B7	D7	F7	J7	L7	XCorr B7	XCorr F7	XCorr H7	XCorr J7	XCorr L7	B8	D8	F8	H8	J8	L8
	ELDSLLSDDALAQVPFLVLGNK	34	1	1	g4428.p1											High		High	High	High	5.23222	5.18153	5.13408	4.9556																				High	High	High	High	High	High
	ELDSLLSDDALAQVPFLVLGNKIDIPQAASEDELR	16	1	1	g4428.p1											High		High	High	High	4.57495	5.66581	5.88425	4.94746																				High	High	High			High
	LAQHQPTQYPTSEELQMAGINFK	9	1	1	g4428.p1											High	High	High		High	4.37436	5.23778	5.43014																					High			High
	KELDSLLSDDALAQVPFLVLGNKIDIPQAASEDELR	2	1	1	g4428.p1											High					4.32123		5.44284
	KELDSLLSDDALAQVPFLVLGNK	20	1	1	g4428.p1											Medium		High	High	High	3.48128	5.36295	5.51425	5.26145																				High	High	High		Medium	High
	AALGLTNYTTGK	18	1	1	g4428.p1											High	High	High	High	High	3.24852	3.7471	3.15846	3.28735																				High	Medium	High	Medium	Medium	High
	AFDLGGHEIAR	11	1	1	g4428.p1											High	High	High		High	3.09163	3.3591	3.08986																					Medium	Medium		Medium		High
	ILFLGLDNAGK	22	1	1	g4428.p1											Medium	High	High	Medium	High	3.0504	3.8125	2.69051	3.07043																				Medium		High	Medium		High
	IDIPQAASEDELR	17	1	1	g4428.p1											Medium	High	High	Medium	High	2.9131	3.84215	3.65991	3.02043																				Medium	High	High	High	High	High
	LAQHQPTQYPTSEELQMAGINFK	13	1	1	g4428.p1	M17(Oxidation)											High	High		High		6.48661																						High					High
	VDAIVFLVDAVDR	9	1	1	g4428.p1													High		High		4.05882																							High	High		High	High
	RVWKDYYAK	4	1	1	g4428.p1													Medium				3.32529	3.16011																						Medium
	IDIPQAASEDELRAALGLTNYTTGK	3	1	1	g4428.p1													Medium		High		3.49281
	IRPIEVFMCSVVR	2	1	1	g4428.p1	C9(Carbamidomethyl)												Medium				2.80671	2.7661
g3526.p1	nuclear encoded predicted protein	66	1	24	25	300	38.52	11	13	40.14	12	17	19.71	8	13	39.96	14	18	59.67	21	86	30.92	11	14	15.55	4	4	7.96	3	3	3.98	2	2	28.03	11	12	47.56	16	57	53.16	21	61	553	59.5819	6.49365
	Sequence	# PSMs	# Proteins	# Protein Groups	Protein Group Accessions	Modifications	A7	C7	E7	I7	K7	XCorr A7	XCorr E7	XCorr G7	XCorr I7	A8	C8	E8	I8	K8	XCorr A8	XCorr E8	XCorr G8	XCorr I8	A9	C9	E9	I9	K9	XCorr A9	XCorr E9	XCorr G9	XCorr I9	B7	D7	F7	J7	L7	XCorr B7	XCorr F7	XCorr H7	XCorr J7	XCorr L7	B8	D8	F8	H8	J8	L8
	VALTGLTVAEHFRDNEGQDVLLFVDNIFR	14	1	1	g3526.p1											High		High		High	5.04245	4.27053	3.2246																					High	High			High	High
	VLQDYKNLQDIIAILGMDELSEEDKMTVAR	3	1	1	g3526.p1											High					4.98965																							High
	IINVIGEPVDECGPVNAK	23	1	1	g3526.p1	C12(Carbamidomethyl)										High	High	High		High	4.64666	5.00243																						High	High	High	High	High	High
	EAPAFTEQGTEQEILVTGIK	17	1	1	g3526.p1											High		High		High	4.56026	5.46635																						High	High	High			High
	FTQANSEVSALLGR	22	1	1	g3526.p1											High	High	High		High	4.19489	5.22958																						High	High	High		High	High
	GIMDGKYDDLPEMAFYMVGDITEVQAK	1	1	1	g3526.p1											High					4.13127
	LVLEVAQHLGENTVR	14	1	1	g3526.p1											High	High	High		High	3.78011	4.93993																								High	High	High	High
	TVLIMELINNVAK	9	1	1	g3526.p1											High		High		High	3.57488	3.3172																						High	High	High		High
	FLSQPFHVAEVFTGSPGK	21	1	1	g3526.p1											Medium	High	High		Medium	3.54926	4.92221																						High	High	High			High
	VVDLLAPYQR	18	1	1	g3526.p1											High	Medium	High	Medium	High	3.21959	3.51453		3.20596																				Medium	High	Medium		High	High
	SIAELGIYPAVDPLDSTSR	26	1	1	g3526.p1											Medium		High		High	3.05261	4.76217	2.74414																					High	Medium	High			High
	IPSAVGYQPTLATDLGTLQER	25	1	1	g3526.p1													High		High		5.47987																						High	High	High		High	High
	TREGNDLYKEMIESGVIK	1	1	1	g3526.p1																																							High
	TIAMETTDGLVR	4	1	1	g3526.p1												High			High																								High				High
	TIAMETTDGLVR	18	1	1	g3526.p1	M4(Oxidation)											Medium	High		High		3.28803																						High	Medium			High	High
	IIGQEHYDTAR	7	1	1	g3526.p1												High	High				3.33869																							Medium	High	High		High
	IGLFGGAGVGK	11	2	2	atpB.p1;g3526.p1												Medium	Medium		Medium		2.9821	2.69691																									Medium	High
	DNEGQDVLLFVDNIFR	8	1	1	g3526.p1													High		High		4.17501																							High			High	High
	GQTVVNTGQPIR	9	1	1	g3526.p1													High	Medium	High		3.51657		3.2691																					High	High		High	High
	NLQDIIAILGMDELSEEDKMTVAR	9	1	1	g3526.p1	M11(Oxidation); M20(Oxidation)												High		Medium		4.32777																							Medium				High
	NLQDIIAILGMDELSEEDKMTVAR	9	1	1	g3526.p1	M11(Oxidation)												High		High		3.88578																							Medium				Medium
	EGNDLYKEMIESGVIK	2	1	1	g3526.p1	M9(Oxidation)												High				3.98043																											High
	GSITSVQAIYVPADDLTDPAPATTFAHLDATTVLSR	1	1	1	g3526.p1													Medium				3.82446
	EGNDLYKEMIESGVIK	1	1	1	g3526.p1													High				3.79836
	TVLIMELINNVAK	12	1	1	g3526.p1	M5(Oxidation)												High		High		3.74321																											High
	GHGGFSVFAGVGER	3	1	1	g3526.p1													High				3.43207																											High
	YVDLKDTIAGFR	3	1	1	g3526.p1													Medium				3.25244																											Medium
	GQTVVNTGQPIRVPVGR	2	1	1	g3526.p1													Medium				2.86968																											Medium
	GIMDGKYDDLPEMAFYMVGDITEVQAK	1	1	1	g3526.p1	M3(Oxidation); M13(Oxidation); M17(Oxidation)																	3.21044
	GIMDGKYDDLPEMAFYMVGDITEVQAK	1	1	1	g3526.p1	M13(Oxidation); M17(Oxidation)														High
	GIMDGKYDDLPEMAFYMVGDITEVQAK	3	1	1	g3526.p1	M13(Oxidation)														High
	NLQDIIAILGMDELSEEDKMTVAR	1	1	1	g3526.p1															Medium
	VALTGLTVAEHFR	1	1	1	g3526.p1																																												Medium
g4156.p1	nuclear encoded predicted protein	65.86	1	24	24	305										44.04	15	16	63.64	22	56	34.75	12	12	52.12	17	26	45.05	16	24	50.71	17	23	39.39	13	14	61.62	19	64	63.03	21	70	495	52.9939	6.45557
	Sequence	# PSMs	# Proteins	# Protein Groups	Protein Group Accessions	Modifications	A7	C7	E7	I7	K7	XCorr A7	XCorr E7	XCorr G7	XCorr I7	A8	C8	E8	I8	K8	XCorr A8	XCorr E8	XCorr G8	XCorr I8	A9	C9	E9	I9	K9	XCorr A9	XCorr E9	XCorr G9	XCorr I9	B7	D7	F7	J7	L7	XCorr B7	XCorr F7	XCorr H7	XCorr J7	XCorr L7	B8	D8	F8	H8	J8	L8
	SVNCISFTGGDTGISICQK	15	1	1	g4156.p1	C4(Carbamidomethyl); C17(Carbamidomethyl)												High	High	High		5.53269	5.10816	4.67355																					High	High	High	High	High
	DACIVCADADLDLAAK	10	1	1	g4156.p1	C3(Carbamidomethyl); C6(Carbamidomethyl)												High	High	High		4.57341	4.23639	4.69856																					High	High		High	High
	DSGIGSQGITNSLEMMCK	12	1	1	g4156.p1	C17(Carbamidomethyl)												High	High	High		3.46689	5.11547	4.85908																					High	High	High	High	High
	VSDAMESGTIQVNAAPAR	15	1	1	g4156.p1													High	High	High		4.54635	4.87753	4.77951																					High	High	High	High	High
	SGDLISYTAEEGVR	16	1	1	g4156.p1													High	High	High		4.54852	4.60922	4.10673																					High	High	High	High	High
	VPLGVVLCIPPFNYPVNLAVSK	24	1	1	g4156.p1	C8(Carbamidomethyl)												High	High	High		4.41259	3.94498	3.37272																					High	Medium	High	High	High
	AYINGQWVESASGK	16	1	1	g4156.p1													High	High	High		4.41366	4.22571	3.82525																					High	High	High	High	High
	LLTSDSFPGQER	21	1	1	g4156.p1													High	High	High		4.23759	4.1322	3.95823																					High	High	High	High	High
	EGNLIWPTLIDHVTPDMR	11	1	1	g4156.p1	M17(Oxidation)												High	High	High		3.72975	3.03016	3.69662																					High		High		High
	VSDAMESGTIQVNAAPAR	17	1	1	g4156.p1	M5(Oxidation)												High	High	High		5.42101	5.26406	5.17613																					High		High		High
	GPDHFPFQGFR	16	1	1	g4156.p1													High		High		3.61941																							Medium		Medium	Medium	Medium
	TTVINLDKPSYTIG	13	1	1	g4156.p1													High	Medium	Medium		3.16373	3.21922	3.03032																					High		Medium	High	High
	GSEIGDYLTTHK	14	1	1	g4156.p1													High	Medium	High		3.25528	3.25572	3.10484																					Medium	Medium	Medium	Medium	High
	AGMVPIQMELGGK	20	1	1	g4156.p1	M3(Oxidation); M8(Oxidation)												High	High	High		3.66517	3.93531	3.37262																					Medium		Medium	High	High
	DALTEVIR	8	1	1	g4156.p1														Medium	Medium			2.76643	2.98565																					Medium	Medium	Medium		Medium
	GLVNFVTGK	7	1	1	g4156.p1													Medium				2.8773	2.93571																						Medium		Medium		Medium
	NINPTTNGVAYQVQACTQEQVDEAYAAAK	4	1	1	g4156.p1	C16(Carbamidomethyl)												High		High		8.47838																											High
	TLDEAIAHCNDNNLALQGCVFTNNVNTAIR	8	1	1	g4156.p1	C9(Carbamidomethyl); C19(Carbamidomethyl)												High	High	High		5.95943	6.77416	6.35942																									High
	DSGIGSQGITNSLEMMCK	3	1	1	g4156.p1	M15(Oxidation); M16(Oxidation); C17(Carbamidomethyl)												High				4.30245																											High
	AGMVPIQMELGGK	7	1	1	g4156.p1	M3(Oxidation)												High	High	High		3.8995	3.34191	3.30141																									High
	VKTTVINLDKPSYTIG	4	1	1	g4156.p1													High	High			3.75268		3.64534																									High
	EVAKPAKDALTEVIR	7	1	1	g4156.p1													High	High			3.66076	3.81028	4.09437																						Medium	Medium		Medium
	VKTLDEAIAHCNDNNLALQGCVFTNNVNTAIR	1	1	1	g4156.p1	C11(Carbamidomethyl); C21(Carbamidomethyl)												Medium				3.63603
	QNAQPIADCLVK	11	1	1	g4156.p1	C9(Carbamidomethyl)												High		High		3.44778																								High		High	High
	IAWEEPFGPVMPVR	8	1	1	g4156.p1	M11(Oxidation)												High	High	High		3.42292	3.19322	3.5153																									High
	IAWEEPFGPVMPVRR	1	1	1	g4156.p1	M11(Oxidation)												Medium				3.13048
	EGNLIWPTLIDHVTPDMR	4	1	1	g4156.p1														High	High			4.33669	3.80325																							High
	IAWEEPFGPVMPVR	4	1	1	g4156.p1															High			3.34																								High
[truncated: 16,550 more rows]
[truncated: 19 more columns]

## Sheet: all proteins identified
Cellular fraction							Lipid Body fraction									Total protein extract									Total membrane fraction									Soluble fraction
Technical replicate #							1			2			3			1			2			3			1			2			3			1			2			3
Accession	Description	ΣCoverage	Σ# Proteins	Σ# Unique Peptides	Σ# Peptides	Σ# PSMs	Coverage A(7,8,9)	# Peptides A(7,8,9)	# PSM A(7,8,9)	Coverage B(7,8,9)	# Peptides B(7,8,9)	# PSM B(7,8,9)	Coverage C(7,8,9)	# Peptides C(7,8,9)	# PSM C(7,8,9)	Coverage D(7,8,9)	# Peptides D(7,8,9)	# PSM D(7,8,9)	Coverage E(7,8,9)	# Peptides E(7,8,9)	# PSM E(7,8,9)	Coverage F(7,8,9)	# Peptides F(7,8,9)	# PSM F(7,8,9)	Coverage G(7,8,9)	# Peptides G(7,8,9)	# PSM G(7,8,9)	Coverage H(7,8,9)	# Peptides H(7,8,9)	# PSM H(7,8,9)	Coverage I(7,8,9)	# Peptides I(7,8,9)	# PSM I(7,8,9)	Coverage J(7,8,9)	# Peptides J(7,8,9)	# PSM J(7,8,9)	Coverage K(7,8,9)	# Peptides K(7,8,9)	# PSM K(7,8,9)	Coverage L(7,8,9)	# Peptides L(7,8,9)	# PSM L(7,8,9)	# AAs	MW [kDa]	calc. pI
atpB.p1	product=ATP synthase CF1 subunit beta; Note=ATP synthase CF1 subunit beta;	92.75	1	32	35	675	78.67	23	38	73.71	20	34	37.68	15	39	68.94	20	34	78.88	29	166	72.46	22	41	40.37	13	16	30.43	10	12	34.58	11	14	50.93	15	23	76.4	24	104	84.89	26	154	483	52.1229	5.19873
g5834.p2	nuclear encoded predicted protein	87.9	3	1	50	500	69.37	31	42	73.1	32	48	58.04	33	78	44.66	19	22	73.23	35	100	59.33	25	32	18.79	8	9	16.73	7	8	12.74	5	7	36.16	16	18	59.97	24	61	65.89	29	75	777	77.2404	4.94482
g5834.p1	nuclear encoded predicted protein	87.82	3	1	50	489	69.17	31	41	72.93	32	47	58.42	33	78	44.95	19	22	73.06	35	98	59.07	25	32	18.91	8	9	16.84	7	8	12.82	5	7	36.4	16	18	59.72	24	57	63.21	28	72	772	76.7732	4.95752
g7817.p1	nuclear encoded predicted protein	87.16	1	15	15	172										37.16	7	12	63.51	10	43	19.93	4	7	12.5	2	4	12.5	2	6	16.89	3	5	34.46	5	9	75.68	12	36	71.96	12	50	296	30.9068	6.3667
g8055.p1	nuclear encoded predicted protein	85.83	1	6	6	28	49.17	2	5	49.17	2	6	23.33	2	3				76.67	4	8				35	2	4										35	2	2				120	12.466	4.58936
g2554.p1	nuclear encoded predicted protein	85.83	1	16	16	115										17.5	3	3	39.17	7	17	25.83	5	7	85.83	14	19	57.5	10	15	72.5	12	19	21.67	4	4	71.25	10	16	29.17	6	15	240	26.2742	4.83057
atpE.p1	product=ATP synthase CF1 subunit epsilon; Note=ATP synthase CF1 subunit epsilon;	84.85	1	4	7	11													29.55	4	4																68.18	4	4	24.24	3	3	132	14.7407	7.95752
g16298.p1	nuclear encoded predicted protein	84.76	1	3	6	123	33.33	2	2	47.62	3	3	47.62	3	5	47.62	3	5	75.24	5	22	58.1	4	5	64.76	4	10	48.57	3	15	64.76	4	9	57.14	4	6	84.76	6	19	75.24	5	22	105	10.3283	4.71631
g12938.p1	nuclear encoded predicted protein	84.46	1	30	30	642	65.54	17	33	81.08	23	35	59.8	16	59	74.32	17	32	79.05	23	146	77.36	19	30	76.01	21	31	69.93	16	26	69.93	17	23	69.93	16	25	74.32	19	91	76.01	21	111	296	31.6262	9.05615
g14145.p1	nuclear encoded predicted protein	84.04	2	24	24	305	82.27	18	25	74.11	18	24	54.61	16	40	53.19	11	15	73.76	18	67	61.7	14	19	60.99	10	14	52.13	9	10	34.04	6	9	63.12	11	12	59.57	14	32	56.74	13	38	282	29.7814	9.0415
g8.p2	nuclear encoded predicted protein	82.44	1	1	22	176							7.73	2	2	28.34	8	9	39.58	12	34	26.23	7	9	20.84	6	7	11.71	3	4	17.1	5	7	28.57	9	12	67.21	16	34	69.32	20	58	427	45.9102	6.32861
tufA.p1	product=translation elongation factor Tu; Note=translation elongation factor Tu;	81.91	1	31	33	320	26.65	8	11	23.72	6	7	28.12	10	15	37.65	9	15	68.95	20	50	34.72	11	16	39.12	13	15	29.83	9	10	40.34	11	15	52.81	17	27	77.51	24	71	72.37	22	68	409	44.8511	5.40186
g4876.p1	nuclear encoded predicted protein	81.67	1	28	28	386	5.91	2	3	7.74	3	3	5.91	3	4	38.9	13	16	46.44	16	47	22.4	9	10	53.16	17	32	33.81	13	16	46.84	13	21	49.49	17	26	66.8	22	90	54.99	19	118	491	53.2215	5.88428
g2043.p1	nuclear encoded predicted protein	79.37	2	8	10	619	42.46	5	10	42.46	5	10				75.4	8	45	79.37	10	182	76.19	8	39	75.4	7	13	52.38	5	16	59.52	6	14	75.4	7	27	76.19	8	109	76.19	9	154	252	26.7063	5.12256
g1959.p1	nuclear encoded predicted protein	79.18	1	16	16	160										43.53	7	10	78.86	15	41	47.95	8	12	26.81	4	6	31.55	4	6				34.7	6	8	70.66	13	35	70.35	12	42	317	34.1885	5.18604
g1798.p1	nuclear encoded predicted protein	78.31	1	11	11	83										30.72	3	3	71.08	9	19	22.29	4	4										47.59	4	6	71.08	9	22	78.31	10	29	166	18.7123	4.51318
atpA.p1	product=ATP synthase CF1 subunit alpha; Note=ATP synthase CF1 subunit alpha;	78.22	1	29	30	480	47.33	18	30	43.96	17	25	35.84	14	39	48.32	16	31	72.67	25	99	56.24	20	31	32.87	12	16	29.5	10	11	39.41	13	17	43.37	15	22	71.09	22	71	73.07	25	88	505	54.6417	5.33838
g15969.p1	nuclear encoded predicted protein	77.9	1	13	13	125	39.78	5	7	23.2	3	4	45.86	7	13	34.81	4	4	56.91	9	25	60.22	8	8	29.28	5	6	22.1	4	4	29.28	5	6	36.46	5	5	55.25	8	18	55.25	8	25	181	20.4699	7.84033
g14162.p2	nuclear encoded predicted protein	77.87	2	1	17	264	12.53	3	3				6.13	2	4	40.27	9	11	55.73	13	50	35.2	8	12	49.87	10	10	26.13	6	10	43.2	10	12	40	10	11	52.53	13	71	64.8	13	70	375	41.2066	5.71924
g4499.p1	nuclear encoded predicted protein	77.78	1	9	13	462	46.74	8	19	61.3	9	14	14.56	4	18	77.01	10	24	77.78	12	127	77.78	10	29	77.01	9	17	39.08	6	13	77.01	9	18	56.7	7	21	77.78	11	72	77.01	9	90	261	28.091	5.89697
g1660.p1	nuclear encoded predicted protein	77.38	1	9	11	480	41.27	5	8	59.13	7	10				76.59	8	29	77.38	10	125	73.41	8	30	61.51	7	18	51.19	5	11	58.33	6	14	76.59	8	29	76.59	8	84	76.59	8	122	252	26.6955	5.41455
g8993.p1	nuclear encoded predicted protein	76.73	1	22	22	187	17.14	4	5	13.3	3	3	18.67	4	6	20.97	5	6	61.89	15	33	20.97	5	6	39.9	9	11	20.46	5	6	30.69	7	7	38.11	8	11	68.8	16	37	74.42	19	56	391	42.7105	6.27783
g9994.p1	nuclear encoded predicted protein	76.72	1	6	21	375	6.65	2	2	22.17	6	7				41.02	11	15	56.1	15	71	47.01	12	17	33.7	9	12	32.15	8	10	37.03	10	12	56.54	14	23	67.85	20	96	76.5	20	110	451	49.6784	5.05908
g7273.p1	nuclear encoded predicted protein	76.28	1	10	14	344	59.49	8	9	59.49	8	12	34.31	7	18	67.15	8	23	73.36	11	61	62.41	9	23	60.22	8	13	37.23	5	5	53.28	7	10	58.76	8	19	75.91	10	58	73.36	11	93	274	28.919	9.02686
g14473.p1	nuclear encoded predicted protein	76.03	1	13	13	634	34.71	6	13	34.71	7	10	24.38	4	8	76.03	12	44	76.03	13	218	76.03	12	28	73.55	11	31	73.55	11	21	66.53	9	20	76.03	11	32	76.03	12	87	76.03	13	122	242	26.3485	5.16064
g9586.p1	nuclear encoded predicted protein	75.59	1	21	21	403	33.07	9	14	34.91	11	16	21.78	7	11	38.32	12	18	55.91	16	75	35.17	10	12	43.04	12	20	44.36	13	27	39.11	13	16	51.44	12	21	59.84	16	77	73.23	19	96	381	41.8656	6.44287
g555.p1	nuclear encoded predicted protein	75.52	1	24	24	332	37.93	9	12	47.93	12	13	38.97	11	21	54.14	12	17	73.79	20	89	51.38	12	13	45.17	9	11	31.03	8	9	32.76	7	8	64.14	13	19	66.9	16	47	73.79	20	73	290	32.0955	7.69385
g1514.p1	nuclear encoded predicted protein	75.35	2	15	15	204	34.63	7	10	34.9	7	8	17.45	6	9	33.52	8	11	48.75	10	30	31.58	6	7	71.19	13	30	63.71	11	27	71.19	13	25	24.1	4	5	39.89	8	19	41	9	23	361	38.7491	5.64307
g10483.p1	nuclear encoded predicted protein	75.19	1	21	24	467	30.75	7	9	19.9	4	11	23.51	7	11	60.47	17	26	75.19	24	93	66.15	16	29	55.81	15	31	50.13	13	16	55.04	13	17	65.37	16	27	70.8	19	76	70.8	19	121	387	40.2953	7.35693
g12412.p1	nuclear encoded predicted protein	74.94	1	29	29	692				18.6	4	4	11.11	3	5	58.14	15	26	67.96	23	158	61.5	17	33	65.89	18	40	58.66	17	38	61.24	17	36	57.11	15	29	73.39	23	129	69.51	28	194	387	41.8393	6.80029
g5961.p1	nuclear encoded predicted protein	74.89	1	12	12	243										52.05	6	9	73.97	10	70	61.64	9	13	52.05	6	9	56.62	7	9	52.05	6	9	47.03	5	10	68.49	9	47	67.58	9	67	219	24.1201	6.20166
g5144.p1	nuclear encoded predicted protein	74.79	1	22	22	249	12.39	3	4	17.31	6	6	12.39	5	7	29.49	7	9	63.68	17	52	22.65	8	10	14.53	5	5	16.03	5	5	23.93	6	6	33.55	9	12	57.05	18	55	74.79	21	78	468	51.2997	5.56689
g8562.p1	nuclear encoded predicted protein	74.78	1	27	27	380							5.04	2	2	42.32	11	15	58.55	18	58	30.7	9	10	69.96	23	39	67.76	22	37	63.6	20	37	53.29	15	21	67.11	20	81	71.27	23	80	456	49.7042	6.23975
g1261.p1	nuclear encoded predicted protein	74.61	1	25	26	214										29.36	9	14	54.75	18	44	24.28	6	11	11.26	4	5							29.36	8	11	62.91	19	62	71.3	23	67	453	49.8746	7.73779
g11453.p2	nuclear encoded predicted protein	74.58	2	15	15	130										16.07	3	6	53.48	9	30	23.26	5	7	24.7	5	7	17.51	3	4	23.02	5	5	33.57	6	8	43.88	9	29	61.87	12	34	417	45.5649	5.46533
g10845.p1	nuclear encoded predicted protein	74.55	1	5	5	39										48.18	3	3	74.55	5	13	25.45	2	2										52.73	3	3	48.18	3	6	74.55	5	12	110	11.937	5.21143
g8.p1	nuclear encoded predicted protein	74.15	1	1	22	185							6.99	2	2	25.64	8	9	41.53	13	37	17.58	6	8	18.86	6	7	10.59	3	4	15.47	5	7	31.57	10	13	66.53	17	35	68.43	21	63	472	50.2904	6.29053
g6966.p1	nuclear encoded predicted protein	73.87	1	10	10	64	29.65	3	4	29.65	3	4	35.18	4	8	29.65	3	5	60.3	8	16	49.25	5	7							27.64	2	3				42.71	4	7	56.28	6	10	199	21.2201	9.5249
g8097.p1	nuclear encoded predicted protein	73.86	1	19	19	344				15.53	3	8				59.85	12	24	66.29	15	67	61.74	11	22	37.88	6	9	38.26	7	10	45.45	7	13	66.29	14	30	73.11	17	72	68.18	16	89	264	30.06	4.95752
g8417.p1	nuclear encoded predicted protein	73.37	1	14	14	80													58.51	10	23	17.34	3	3										29.72	4	5	65.63	12	22	66.25	12	27	323	34.8846	5.32568
g7812.p1	nuclear encoded predicted protein	72.67	1	9	9	116										66	8	9	66	8	33	49.33	7	7	72.67	9	9	66	7	7	50.67	7	7	34	6	7	57.33	8	17	66	8	20	150	16.8387	6.93213
g15892.p2	nuclear encoded predicted protein	72.49	4	8	50	363	50	28	44	54.9	32	50	61.24	40	116	18.66	10	12	42.82	23	47	16.03	7	9	10.41	5	5	12.68	7	8	9.69	5	5	6.1	3	3	35.41	17	32	35.41	19	32	836	88.7098	6.31592
g11174.p1	nuclear encoded predicted protein	72.32	2	14	14	154	23.21	4	4	27.23	5	5	27.23	6	11	33.93	7	10	39.29	9	25	28.13	6	10	37.95	7	11	38.39	7	9	23.66	5	7	27.68	5	7	57.14	10	26	54.91	12	29	224	24.2923	6.68311
g7255.p1	nuclear encoded predicted protein	72.21	9	8	8	129	60.39	5	12	64.33	6	15	72.21	7	11	64.33	6	16	52.52	5	20	40.7	4	7	40.7	4	5	52.52	5	8	64.33	5	9	38.07	3	3	38.07	3	10	61.71	5	13	457	50.9524	7.60596
g13815.p2	nuclear encoded predicted protein	71.82	2	10	10	179	47.51	7	16	46.41	6	7	16.57	2	5	54.7	7	19	55.8	9	40	47.51	7	7	46.41	6	11	36.46	5	7	46.41	6	10	37.57	5	6	70.72	8	26	44.75	8	25	181	20.5987	6.94678
g10331.p4	nuclear encoded predicted protein	71.66	3	1	20	439	9.77	2	3	9.77	2	3	12.38	3	4	56.35	13	26	69.71	18	114	61.24	16	22	46.58	9	12	28.66	6	8	48.86	10	14	60.26	13	21	70.68	18	79	69.71	18	133	307	34.1014	5.5542
g12782.p1	nuclear encoded predicted protein	71.61	2	15	25	284	51.57	16	26	58.04	19	31	32.78	13	38	27.97	8	13	66.81	16	55	21.71	7	8	30.48	9	12	30.9	9	11	24.01	7	8	19.83	7	7	46.14	13	34	56.78	14	41	479	51.4788	7.21045
g13106.p1	nuclear encoded predicted protein	71.15	1	7	7	120	37.5	2	3	35.58	2	3	41.35	3	4	56.73	5	7	71.15	6	21	51.92	3	6	51.92	3	6	51.92	3	6	44.23	3	4	71.15	6	10	71.15	7	23	71.15	7	27	104	11.3548	6.53662
g10221.p1	nuclear encoded predicted protein	70.82	1	16	16	209	29.18	6	9	16.45	3	5	18.3	4	7	24.4	5	9	42.71	9	45	25.2	5	9	18.3	3	6	22.55	4	6	18.3	3	4	33.95	7	12	60.48	12	46	49.07	11	51	377	41.5867	5.40186
g6602.p1	nuclear encoded predicted protein	70.75	1	13	13	94				13.04	3	4				52.96	8	8	42.69	8	18	33.99	5	8	18.18	3	3	12.25	2	3	12.25	2	2	37.15	6	6	37.55	7	18	63.64	11	24	253	26.6868	5.30029
g14374.p1	nuclear encoded predicted protein	70.29	1	11	14	295	44.09	8	14	43.77	8	13	11.5	4	16	63.26	10	19	70.29	13	67	41.53	8	14	35.46	7	10	50.48	8	10	50.48	9	12	40.58	7	14	70.29	12	47	69.97	11	59	313	33.6894	9.02686
g8733.p1	nuclear encoded predicted protein	69.81	1	15	15	110				9.12	2	2				19.81	4	4	53.46	11	27	24.21	4	4	20.13	5	5	14.78	3	4	16.04	3	4	22.96	4	4	69.5	14	28	66.35	13	28	318	35.0757	7.41553
g8797.p1	nuclear encoded predicted protein	69.78	1	6	21	251				10	3	3				37.56	10	12	51.78	15	42	38.89	10	13	21.11	6	7	16.44	4	5	26.44	8	10	50.22	13	18	69.78	21	70	63.33	19	71	450	49.5755	5.05908
g4737.p1	nuclear encoded predicted protein	69.46	1	19	19	210	39.22	8	11	48.5	12	20	30.84	8	15	49.7	8	14	62.87	15	39	34.13	5	11	44.61	8	12	19.76	4	8	41.32	7	10	34.13	5	6	55.99	11	25	62.87	14	39	334	36.1371	9.45166
g15413.p1	nuclear encoded predicted protein	69.23	1	22	22	238										42.74	11	19	58.97	17	59	22.86	6	10	20.09	6	7	15.6	4	5	14.53	4	4	32.69	8	11	69.23	21	54	61.97	19	69	468	50.7897	6.81494
g8991.p1	nuclear encoded predicted protein	69.16	1	20	21	179										18.82	6	7	45.35	14	32	23.81	5	8	52.15	14	24	28.8	7	10	30.61	8	11	36.05	8	8	58.05	14	36	56.69	16	43	441	48.2399	8.47021
g10331.p3	nuclear encoded predicted protein	69.12	3	2	21	463	8.82	2	3	8.82	2	3	11.18	3	4	53.24	13	26	67.35	19	125	59.71	17	24	44.41	9	12	28.24	6	9	46.47	10	14	56.76	13	22	66.18	18	85	65.29	18	136	340	37.6601	6.69775
g6704.p1	nuclear encoded predicted protein	68.84	1	11	11	146	16.28	2	2	28.84	4	4	13.95	3	5	30.7	4	7	67.44	10	37	52.56	7	10	45.58	5	7	15.81	2	4	30.7	4	6	45.58	5	8	51.16	7	24	50.7	6	32	215	23.04	7.10791
g1260.p1	nuclear encoded predicted protein	68.84	1	9	9	134										59.07	7	10	64.19	8	29	63.26	7	7	46.98	5	7	51.63	5	5	28.37	3	4	63.72	8	11	68.84	9	27	68.84	9	34	215	24.1285	6.93213
g2127.p2	nuclear encoded predicted protein	68.64	2	19	19	134	40.99	9	13	48.15	10	13	36.79	9	17	27.65	6	7	49.14	12	31	12.84	4	5	9.14	4	4	20	5	5	10.37	3	3	6.67	2	2	34.81	9	15	49.63	13	19	405	44.0163	7.48877
g10831.p1	nuclear encoded predicted protein	68.53	1	26	26	296										38.25	12	19	48.01	17	43	26.69	8	12	65.14	22	39	54.58	16	28	62.35	21	36	39.84	12	16	56.57	20	54	53.78	18	49	502	53.2907	8.11865
g4764.p1	nuclear encoded predicted protein	68.52	1	13	13	396	18.06	2	5	18.06	2	5				68.52	11	20	68.52	12	90	58.33	8	18	68.52	11	30	68.52	10	29	68.52	12	33	45.37	7	13	68.52	12	58	68.52	13	95	216	23.4522	5.41455
g1246.p1	nuclear encoded predicted protein	68.4	1	26	26	670	35.89	11	21	35.67	11	22	26.19	10	46	49.21	15	27	61.4	21	120	49.89	14	28	55.08	15	27	35.67	11	18	33.41	11	17	61.17	18	37	63.66	22	132	63.66	22	175	443	49.6406	4.89404
g12778.p1	nuclear encoded predicted protein	68.39	1	27	27	288				11.31	4	4	10.48	5	7	39.77	13	21	54.74	22	64	34.94	11	16	14.64	4	5	4.83	2	2				39.43	13	18	67.55	24	75	58.07	23	76	601	63.7673	5.2876
g7556.p1	nuclear encoded predicted protein	68.11	1	17	17	231										38.37	9	12	55.88	12	58	38.61	9	14	40.77	9	17	20.14	5	10	28.54	7	12	30.94	8	11	40.77	11	36	52.52	14	61	417	46.3146	8.17725
g15174.p1	nuclear encoded predicted protein	67.99	1	45	48	602	7.51	3	4	5.1	3	5	5.81	3	6	38.81	21	29	61.33	40	135	45.75	26	36	11.05	5	7	11.19	5	6	7.51	3	4	55.52	27	43	66.01	42	139	60.91	43	188	706	80.976	4.98291
g10189.p1	nuclear encoded predicted protein	67.66	1	7	7	47	52.1	4	5	52.1	4	5	29.34	3	6	52.69	5	6	37.13	5	7	26.95	3	3	19.16	2	2	42.51	4	5	29.34	3	3				17.96	2	2	19.16	2	3	167	17.2144	5.45264
g1122.p1	nuclear encoded predicted protein	67.57	1	14	14	146										36.94	7	9	56.46	12	22	24.62	5	7	12.31	3	12	13.21	3	5	8.71	2	8	50.15	8	9	60.06	11	37	56.46	13	37	333	34.966	5.98584
g16467.p1	nuclear encoded predicted protein	67.55	1	3	5	27													31.79	3	4													34.44	3	3	67.55	5	11	44.37	4	9	151	16.0704	5.63037
g16345.p1	nuclear encoded predicted protein	67.5	1	6	11	125	21	3	3	29.5	4	4	12.5	2	5	44.5	5	6	55	7	23	40	6	7	57	7	9	23.5	3	4	38.5	4	4	53	7	9	59	8	19	59.5	9	32	200	21.5133	9.34912
g15892.p4	nuclear encoded predicted protein	67.47	1	1	43	325	46.51	24	40	51.48	28	44	56.18	34	103	18.01	9	10	35.62	19	41	18.01	7	9	11.69	5	5	14.25	7	8	7.66	4	4	6.85	3	3	31.32	14	28	36.83	18	30	744	79.1415	6.49365
g3466.p1	nuclear encoded predicted protein	67.14	1	27	27	279	8.08	3	3				2.11	2	3	22.32	8	11	56.06	20	60	18.98	7	9	5.27	3	4	4.92	3	3	4.57	2	3	37.61	14	21	62.21	24	77	52.2	21	85	569	61.4463	6.91748
g9680.p1	nuclear encoded predicted protein	67.02	1	11	11	80										16.67	3	3	59.93	9	21	24.47	4	4										44.33	6	6	62.77	9	21	59.93	10	25	282	30.6606	5.61768
g3045.p1	nuclear encoded predicted protein	66.53	1	9	9	29													46.61	6	9																35.46	4	5	58.17	8	15	251	27.1332	6.62451
g10672.p1	nuclear encoded predicted protein	66.52	1	7	12	86										19.46	4	4	50.23	8	20	18.1	3	3	15.84	3	3	15.84	3	3	15.84	3	4	20.36	4	4	39.82	8	23	57.01	9	22	221	24.6527	7.60596
g987.p1	nuclear encoded predicted protein	66.43	1	10	10	76				12.59	2	2				28.67	4	4	39.51	6	13	16.43	2	2	12.59	2	2	12.59	2	2	22.38	3	3	22.73	3	3	54.55	8	18	54.9	9	27	286	31.4287	6.3667
g4428.p1	nuclear encoded predicted protein	66.32	1	13	13	180	48.19	9	12	48.19	8	10	36.27	5	8	41.97	8	12	66.32	12	37	37.31	7	8	59.59	11	16	47.67	6	9	30.57	6	8	31.61	5	8	54.92	10	23	54.92	9	29	193	21.9033	7.41553
g3526.p1	nuclear encoded predicted protein	66	1	24	25	300	38.52	11	13	40.14	12	17	19.71	8	13	39.96	14	18	59.67	21	86	30.92	11	14	15.55	4	4	7.96	3	3	3.98	2	2	28.03	11	12	47.56	16	57	53.16	21	61	553	59.5819	6.49365
g4156.p1	nuclear encoded predicted protein	65.86	1	24	24	305										44.04	15	16	63.64	22	56	34.75	12	12	52.12	17	26	45.05	16	24	50.71	17	23	39.39	13	14	61.62	19	64	63.03	21	70	495	52.9939	6.45557
g6895.p1	nuclear encoded predicted protein	65.85	1	24	24	227										27.85	9	11	42.07	15	47	28.46	9	12	22.56	7	8	28.46	10	14	23.58	8	9	38.62	11	13	61.79	20	55	44.92	18	58	492	52.404	6.69775
g6891.p1	nuclear encoded predicted protein	65.7	1	9	9	133	27.54	4	6	27.54	4	6	15.46	4	11	31.4	5	6	49.28	8	30	31.88	5	6	31.88	6	8	27.54	4	5	27.54	4	8	31.88	5	6	61.35	7	22	52.66	8	19	207	22.0014	8.86572
g1745.p1	nuclear encoded predicted protein	65.68	1	17	17	267				14.2	2	2				47.34	8	14	63.31	15	60	53.55	10	16	39.35	7	14	31.36	7	8	35.5	6	8	47.93	9	14	59.76	14	57	63.31	16	74	338	35.1974	6.94678
g3472.p1	nuclear encoded predicted protein	65.63	1	12	13	100	43.06	9	14	51.74	10	16	28.47	6	14	25.69	4	4	37.85	8	19	35.42	6	7	19.1	3	3	9.72	2	2	19.1	3	3				34.38	6	9	34.38	6	9	288	31.881	9.51025
g8013.p1	nuclear encoded predicted protein	65.15	1	22	22	164										20.51	6	7	59.53	16	35	9.8	3	4	19.6	5	7				10.16	3	4	23.41	7	8	52.45	18	47	61.89	18	52	551	59.8847	5.24951
g8590.p1	nuclear encoded predicted protein	65.11	1	32	32	365	18.86	8	9	19.87	8	9	14.52	8	13	33.06	15	21	57.93	26	84	31.72	14	21	8.51	4	4	8.18	4	4	8.51	4	4	43.07	16	23	62.94	29	88	58.26	27	85	599	63.6252	5.46533
g2289.p1	nuclear encoded predicted protein	65.07	1	10	10	100										36.24	4	6	50.22	7	25	19.65	3	3	17.03	2	2							36.24	4	10	60.7	8	23	60.7	9	31	229	25.4601	8.60205
g10498.p2	nuclear encoded predicted protein	65.03	2	14	14	137	28.53	5	8	45.71	9	11	23.01	6	9	21.47	5	5	58.28	12	23	31.6	6	9	38.04	8	10	28.83	5	5	23.01	4	5	16.87	4	4	48.16	10	23	53.99	11	25	326	34.5765	9.27588
g2487.p1	nuclear encoded predicted protein	64.98	2	36	36	247										7.25	6	7	31.39	19	46	17.65	12	14	21.56	13	15	15.74	10	12	11.93	9	10	15.17	7	8	53.63	27	72	39.41	21	63	1048	113.009	6.72705
g5005.p1	nuclear encoded predicted protein	64.92	1	17	17	173	25.13	6	6	34.03	8	11	19.9	6	20	30.89	8	8	46.86	14	42	34.55	9	11	13.87	4	4	12.04	3	3	6.54	2	2	20.42	5	6	37.43	10	28	55.76	14	32	382	40.8571	9.01221
g3542.p2	nuclear encoded predicted protein	64.92	2	13	13	53													37.7	8	12	8.52	2	2	36.72	7	7	10.16	2	2	31.48	4	4				37.7	8	13	42.62	9	13	305	33.6649	5.77002
g15430.p1	nuclear encoded predicted protein	64.81	1	8	8	40	41.81	5	6	38.68	5	6	64.81	8	20				33.45	4	5																			25.44	3	3	287	29.0431	9.61279
g9335.p1	nuclear encoded predicted protein	64.63	1	9	9	279	32.93	6	8	41.46	6	8	38.62	6	14	29.27	5	8	53.25	7	45	29.27	5	8	64.63	9	31	64.63	9	40	64.63	9	26	44.72	7	11	56.91	8	37	56.91	8	43	246	25.737	7.89893
g8364.p1	nuclear encoded predicted protein	64.16	1	15	15	104										22.81	5	6	34.09	8	19	19.3	4	4	23.56	5	7	20.8	4	5	23.56	5	8	27.07	6	6	46.12	11	23	52.13	13	26	399	43.1481	7.40088
g3128.p1	nuclear encoded predicted protein	64.09	4	30	30	391	42.51	17	23	40.1	16	24	32.21	16	30	29.79	12	15	47.83	23	93	47.34	16	23	38.33	15	19	37.2	13	15	28.18	11	15	23.19	9	11	45.73	21	54	50.56	21	69	621	70.479	6.43018
g5611.p1	nuclear encoded predicted protein	64.07	1	18	18	125										14.64	5	6	38.59	12	18	8.94	3	3	40.49	11	12	26.43	9	9	35.74	11	12	14.64	6	6	45.82	14	28	37.26	12	31	526	55.2151	5.80811
g3683.p1	nuclear encoded predicted protein	63.74	1	15	15	94										6.73	2	2	42.69	10	22	16.08	4	5				6.73	2	2				14.62	4	5	45.61	10	24	63.74	15	34	342	37.6343	6.90283
g692.p1	nuclear encoded predicted protein	63.62	1	22	22	194										24.89	7	8	49.36	14	32	23.62	6	7	35.32	13	17	33.19	10	11	31.91	10	15	24.04	7	11	52.55	15	40	63.4	20	53	470	52.0223	6.72705
rbcL.p1	product=RuBisCO large subunit; Note=ribulose-1%2C5-bisphosphate carboxylase/oxygenase large subunit;	63.16	1	36	38	1204	11.58	6	6	8.42	5	5	18.11	6	12	51.58	21	36	58.11	31	218	49.26	22	38	57.47	30	125	55.58	30	157	55.37	29	141	54.11	23	54	53.26	26	169	55.79	27	243	475	52.4362	6.63916
g6455.p1	nuclear encoded predicted protein	63.11	1	25	25	140	21.88	5	6	12.48	4	4				16.27	4	4	43.58	11	20	16.46	5	8	23.51	6	6	22.6	7	7	13.2	4	6	11.75	3	4	44.12	16	40	60.76	19	35	553	58.7862	7.51807
g10798.p1	nuclear encoded predicted protein	62.8	1	29	37	671	45.12	20	32	44.51	21	37	33.54	20	38	50.76	23	42	50.91	29	137	42.53	20	36	32.16	14	20	30.18	13	24	34.45	16	33	49.85	21	38	58.54	28	92	60.21	30	142	656	71.8286	5.2876
g7501.p1	nuclear encoded predicted protein	62.8	2	42	42	301	9.74	4	6	18.05	7	7	7.22	5	6	28.23	15	20	48.14	28	70	14.55	9	10	5.47	2	3							25.6	13	17	56.35	35	79	56.13	34	83	914	102.497	7.04932
g7857.p1	nuclear encoded predicted protein	62.75	2	14	14	65										8.1	2	2	57.09	10	12				54.25	11	13	45.34	8	8	52.23	9	10				30.77	6	8	53.44	10	12	247	27.0619	5.68115
g11373.p1	nuclear encoded predicted protein	62.55	2	27	27	247	19.01	7	7	23.76	9	9	31.18	11	16	40.11	13	14	55.89	22	53	40.3	12	14	15.78	6	6	20.15	8	9	14.83	6	6	38.59	12	12	52.85	20	39	62.55	25	62	526	56.8778	4.81787
g11753.p1	nuclear encoded predicted protein	62.44	1	11	11	123	24.41	4	4	41.78	6	7	34.74	5	10	43.19	7	7	62.44	10	25	42.25	6	7	47.42	8	10	36.15	5	6	56.81	9	10	25.82	4	4	56.34	8	15	56.81	9	18	213	23.5179	7.48877
g7831.p1	nuclear encoded predicted protein	62.4	2	11	11	139										22.73	4	7	41.32	7	30	12.4	2	2										34.3	7	8	62.4	11	41	62.4	11	51	242	26.5335	6.87354
g6972.p1	nuclear encoded predicted protein	62.37	1	3	3	45										25.81	2	2	62.37	3	10				62.37	3	3	25.81	2	2	62.37	3	3	62.37	3	3	62.37	3	8	62.37	3	14	93	10.0032	5.18604
g10825.p1	nuclear encoded predicted protein	62.33	1	16	16	75										6.73	2	2	21.97	6	12	13	3	5	13	3	3							20.85	4	4	53.36	12	27	44.39	12	22	446	47.0061	5.30029
g12532.p1	nuclear encoded predicted protein	62.11	1	19	19	205	22.36	4	4	9.63	2	2	9.32	3	3	48.76	10	12	58.7	14	47	50.62	10	12	20.19	5	6	33.54	7	7	32.3	7	8	45.96	8	11	50	12	43	56.21	14	50	322	33.8353	5.96045
g10213.p1	nuclear encoded predicted protein	62.04	1	12	12	96										14.6	3	3	32.48	8	13	13.14	3	3	46.35	10	20	28.1	5	11	52.19	9	13	13.5	4	4	42.34	9	17	24.09	5	12	274	29.9435	5.07178
g4172.p1	nuclear encoded predicted protein	61.81	1	11	11	160										31.16	5	5	39.7	7	26	31.16	5	12	42.46	7	13	34.42	6	13	42.46	7	13	29.9	5	9	47.74	8	33	57.54	10	36	398	42.3645	6.20166
atp1.p1	product=ATP synthase F1 subunit alpha; Note=ATP synthase F1 subunit alpha;	61.57	1	26	27	188	36.08	15	18	34.9	13	14	23.73	13	29	26.27	11	13	56.47	20	51	20.2	8	11				3.92	2	2				10.78	4	8	23.73	8	17	34.51	14	25	510	55.4144	8.89502
g3298.p1	nuclear encoded predicted protein	61.55	1	19	19	194	27.94	9	9	28.78	8	10	13.03	5	12	31.51	10	11	48.95	14	46	22.48	7	7	10.29	4	4	8.19	3	3	4.83	2	2	23.53	7	8	58.82	17	40	49.37	14	42	476	52.4317	6.29053
g2363.p1	nuclear encoded predicted protein	61.54	1	13	14	52													26.21	7	11	8.83	2	3	8.83	2	2							8.83	2	3	53.85	10	18	38.46	10	15	351	37.3734	6.23975
g12818.p1	nuclear encoded predicted protein	61.37	3	12	12	43	19.31	5	7	39.25	7	9	30.22	5	9	8.1	2	2	31.78	7	10	10.28	2	2																13.08	3	4	321	35.9128	4.51318
g2933.p1	nuclear encoded predicted protein	61.32	1	32	32	277	8.81	3	4	7.39	3	3	15.09	6	8	46.23	20	20	51.26	25	57	36.16	13	14	22.33	9	9	17.92	7	7	20.13	9	10	44.97	19	21	55.35	23	60	54.25	24	64	636	67.2934	5.66846
g7785.p1	nuclear encoded predicted protein	61.26	1	15	15	140	29.47	6	7	37.42	8	10	28.15	8	21	29.14	6	8	61.26	14	31	38.74	7	7	21.85	4	5	17.22	4	4	25.17	5	6	17.88	3	4	46.36	10	19	42.05	9	18	302	32.0227	9.5542
g13522.p1	nuclear encoded predicted protein	61.11	1	15	15	181	49.17	11	16	48.61	10	12	27.5	7	12	45.83	9	13	46.94	10	40	46.39	10	14	43.06	8	11	32.5	6	9	37.22	7	8	10.56	2	2	43.06	8	23	39.44	8	21	360	39.4068	7.45947
g8040.p1	nuclear encoded predicted protein	61.01	2	11	13	332	38.1	6	12	42.86	7	9				60.71	11	26	53.57	12	102	43.15	9	14	38.99	8	11	34.82	7	9	41.37	6	9	52.08	9	14	60.71	11	52	61.01	13	74	336	36.2713	9.75928
g15442.p1	nuclear encoded predicted protein	60.94	1	15	15	116	37.76	8	10	44.53	10	14	54.43	12	32	25.78	6	6	41.67	10	20	13.28	3	4	8.59	2	2				8.59	2	2	14.32	3	3	22.14	6	10	29.17	7	13	384	40.6842	7.10791
g13870.p1	nuclear encoded predicted protein	60.62	1	12	12	84	31.61	5	7	32.64	5	6				23.32	4	5	50.26	8	21	23.32	4	5				22.28	3	4	23.32	3	4	21.24	3	6	29.02	4	11	35.23	6	15	193	21.9949	9.45166
g5428.p1	nuclear encoded predicted protein	60.62	1	5	5	28													37.5	3	6													29.38	2	2	60.62	5	8	51.25	4	12	160	17.7278	5.021
g14348.p1	nuclear encoded predicted protein	60.49	1	11	11	55	25.93	3	4	46.5	6	6	26.75	6	9	22.22	4	4	34.16	6	12				27.98	6	7	7.82	2	2	24.28	4	4							39.92	7	7	243	27.6291	8.86572
g11127.p1	nuclear encoded predicted protein	60.49	1	11	12	193	28.88	5	16	32.52	6	15	14.29	3	3	32.83	6	8	46.2	10	32	25.23	4	12	35.87	6	8	26.75	5	16	26.44	5	8	36.47	7	12	57.75	10	32	45.9	9	31	329	34.1188	9.26123
g9835.p1	nuclear encoded predicted protein	60.38	2	8	9	105	41.51	6	8	23.11	3	5	21.23	3	7	34.91	5	7	44.81	6	20	34.91	5	5	53.77	7	9	29.72	5	6	43.87	7	8	29.72	4	5	34.91	5	11	34.91	5	14	212	23.567	8.38232
g5997.p1	nuclear encoded predicted protein	59.88	1	16	16	99				20.56	5	5				17.17	5	5	34.53	11	23	16.97	6	6										19.36	7	7	36.13	11	28	40.92	12	25	501	55.3031	5.26221
g8074.p1	nuclear encoded predicted protein	59.86	1	22	23	222	6.04	2	3	10.48	3	3				25.04	9	16	51.69	18	48	26.11	9	13	11.72	4	4	8.17	3	3				32.15	11	17	52.93	20	61	52.93	18	54	563	61.0678	6.12549
g8113.p1	nuclear encoded predicted protein	59.8	1	13	13	36										13.07	2	2							59.8	10	12	34.17	6	6	47.24	6	6	13.07	2	2	16.58	2	3	33.17	5	5	199	22.4515	6.93213
g10029.p1	nuclear encoded predicted protein	59.79	1	13	13	96	39.86	8	11	53.02	10	17	31.32	7	11	22.78	4	6	35.59	7	21	34.88	6	7	9.96	2	3	9.96	2	3							25.98	5	10	22.78	4	7	281	30.9944	9.48096
g6744.p1	nuclear encoded predicted protein	59.66	1	17	19	241	23.47	7	13	30.32	8	11	13.2	5	10	34.96	9	16	49.14	13	56	32.03	8	12	26.65	7	8	26.89	7	7	18.83	5	5	33.01	8	11	47.92	14	43	58.19	15	49	409	46.2726	5.57959
g8734.p1	nuclear encoded predicted protein	59.49	1	12	12	102										24.05	4	4	41.77	8	12	19.41	3	3	54.85	10	17	59.49	12	18	54.85	10	17	15.19	3	3	39.24	7	13	41.77	7	15	237	25.8768	7.06396
g14162.p1	nuclear encoded predicted protein	59.4	4	9	25	377	7.89	3	3				6.54	3	5	39.6	14	18	39.77	16	72	37.92	14	18	38.09	14	16	25.5	9	15	36.91	14	17	39.43	15	17	48.99	20	96	51.01	19	100	596	66.2092	5.78271
g7546.p1	nuclear encoded predicted protein	59.29	1	20	20	246	31.29	9	14	38.12	8	10	25.65	9	20	36.24	10	19	39.76	14	71	29.88	8	13	13.41	3	4	13.41	3	4				16.47	4	4	45.18	11	42	44.24	11	45	425	46.9489	8.08936
g9515.p1	nuclear encoded predicted protein	59.18	1	5	5	5	41.84	2	2										36.73	3	3																						98	10.17	8.88037
g12937.p1	nuclear encoded predicted protein	59.18	1	12	12	35													25.07	6	8				17.49	3	3										40.23	7	10	38.48	8	14	343	38.2574	7.82568
g11223.p1	nuclear encoded predicted protein	59.1	1	20	20	104	17.98	5	7	28.31	8	10	26.29	10	14	7.42	2	3	44.72	13	26				11.46	3	4	7.42	2	3	7.64	2	3				34.38	9	15	34.38	9	19	445	49.5642	6.48096
g13840.p1	nuclear encoded predicted protein	59.06	6	5	6	123	46.46	3	7	51.97	4	8	59.06	4	7	40.94	2	8	59.06	5	43	46.46	3	8	48.03	3	6				40.94	2	7	40.94	2	5	46.46	3	12	40.94	2	12	127	13.3926	10.5063
g6526.p1	nuclear encoded predicted protein	58.75	1	10	10	94	13.23	2	2	13.23	2	4	13.23	2	2	33.07	6	7	30.35	7	21	13.23	2	2	6.23	2	3	28.02	4	4	22.18	4	8	8.95	2	3	39.3	6	15	50.58	8	23	257	27.6666	9.02686
g9587.p1	nuclear encoded predicted protein	58.66	1	32	32	235	9.15	5	8	7.44	4	4	10.49	7	9	20.12	12	15	36.1	21	36	12.32	7	9	8.66	5	5	7.44	4	4				27.2	13	16	56.83	29	67	41.22	25	62	820	90.8153	5.14795
g14820.p1	nuclear encoded predicted protein	58.64	2	26	26	394	41.77	13	27	46.09	15	29	27.37	12	43	37.65	10	12	50.41	20	78	30.86	10	11	53.29	18	34	41.15	13	25	44.44	13	19	41.98	12	14	48.97	16	50	49.18	16	52	486	53.2825	6.53662
g7552.p1	nuclear encoded predicted protein	58.62	1	8	8	20	20.69	2	2	21.18	2	2				30.05	3	3	52.22	7	10																			33.5	3	3	203	21.4764	9.62744
g14968.p1	nuclear encoded predicted protein	58.61	1	16	16	125							6.22	2	2	31.34	7	9	43.3	12	23	22.97	6	6	5.74	2	2				12.2	3	3	41.39	10	11	50.72	13	33	55.5	14	36	418	45.1862	8.1333
g6104.p1	nuclear encoded predicted protein	58.6	2	7	7	32										18.82	2	2	48.92	6	9	38.17	4	4													50	5	8	48.92	6	9	186	19.5102	9.75928
g4585.p1	nuclear encoded predicted protein	58.37	1	11	11	140	38.13	5	8	43.19	6	10	21.4	5	11	43.19	5	10	58.37	11	38	43.58	6	8	33.85	4	4	28.79	3	6	28.79	3	4	37.74	5	6	34.24	5	17	43.58	8	18	257	27.2112	9.5835
g13716.p1	nuclear encoded predicted protein	58.33	2	9	9	28										30.16	4	5	50	6	10	12.3	2	3													21.03	4	6	29.37	3	4	252	27.9383	4.91943
g16241.p1	nuclear encoded predicted protein	58.28	1	3	4	18							24.5	2	3	24.5	2	3	48.34	3	5																34.44	3	4	24.5	2	3	151	16.558	6.06201
g7893.p1	nuclear encoded predicted protein	58.25	1	8	8	79	37.11	4	6	37.11	5	5	17.53	3	5	40.21	4	6	40.21	4	16	14.43	2	3	51.03	6	7	28.87	3	3	45.36	5	7				40.21	4	7	50	6	14	194	21.7837	9.89111
g11327.p1	nuclear encoded predicted protein	58.16	2	9	19	205	39.96	11	19	43.51	15	25	34.73	12	34	23.43	7	8	39.96	12	33	15.69	5	6	15.69	5	6	19.25	6	8	19.25	6	6	15.06	5	5	37.87	10	27	38.91	12	28	478	51.4589	7.47412
g12831.p1	nuclear encoded predicted protein	58.13	1	12	12	127										10.84	3	6	17.98	5	30	10.59	3	4	14.78	4	5	14.78	4	5	14.04	4	4	29.06	6	9	40.39	8	29	29.31	7	35	406	44.0798	7.1665
g6621.p1	nuclear encoded predicted protein	58.12	1	12	12	63							23.08	4	8	35.47	7	7	58.12	10	19	23.93	4	5							9.4	2	2	18.8	3	3	35.47	7	11	35.47	7	8	234	26.1254	5.45264
g6321.p1	nuclear encoded predicted protein	58.02	1	12	13	85										12.83	3	3	48.93	10	24	12.83	4	4				6.95	2	2				19.79	5	5	49.47	11	21	52.67	12	26	374	39.9153	7.56201
g12983.p1	nuclear encoded predicted protein	57.98	1	8	8	61										21.28	2	2	50	6	13	19.68	2	3	22.87	2	3							11.17	2	2	48.94	7	22	50.53	7	16	188	21.8161	5.97314
g4022.p1	nuclear encoded predicted protein	57.92	1	13	13	64	19.48	4	5	38.96	8	11	19.74	6	7	10.65	3	4	18.96	5	12	7.27	2	3	10.65	3	3				7.53	2	2				15.84	4	8	24.68	5	9	385	41.5285	5.99854
g4097.p1	nuclear encoded predicted protein	57.91	1	19	19	238	25.42	6	15	31.36	8	15	20.9	7	24	44.07	10	17	54.52	16	62	32.49	7	13	13.84	3	6	20.62	5	6	21.75	5	6	17.23	4	7	44.35	10	35	43.5	12	32	354	38.424	9.81787
g2379.p1	nuclear encoded predicted protein	57.83	2	20	20	208	43.37	14	22	39.04	11	15	35.18	12	29	47.47	11	14	42.65	14	43	36.87	10	11	15.18	4	5	8.43	2	2	13.49	3	3	32.05	8	10	34.7	9	21	52.05	12	33	415	42.753	9.83252
g3129.p1	nuclear encoded predicted protein	57.78	1	20	20	153										20.26	6	8	42.22	14	34	15.14	5	5				12.79	3	3				41.36	12	17	47.97	14	37	47.12	15	49	469	51.3347	6.20166
g3887.p1	nuclear encoded predicted protein	57.63	1	21	21	175										20.85	7	9	46.95	16	40	12.37	4	7										33.39	12	16	51.02	18	48	57.63	19	55	590	65.1805	6.58057
g4427.p1	nuclear encoded predicted protein	57.63	1	13	13	80										13.9	2	2	35.93	7	12				16.95	3	5	16.61	3	4	24.41	4	4	24.41	4	4	40	8	25	57.63	12	24	295	33.0734	7.26904
g10523.p1	nuclear encoded predicted protein	57.6	1	6	6	454										33.6	4	26	33.6	4	159	22.8	3	14	46	5	48	46	5	50	46	5	41	26.4	3	9	26.4	3	41	45.2	5	66	250	27.4927	9.11475
g768.p1	nuclear encoded predicted protein	57.55	1	15	15	173				6.29	2	2	18.24	5	7	32.7	8	10	51.26	12	52	37.11	8	10	13.84	3	4	9.43	2	4	8.81	2	3	16.35	4	4	47.17	12	33	40.57	9	44	318	35.6033	6.80029
g2230.p1	nuclear encoded predicted protein	57.53	1	9	9	37										8.73	2	2	22.89	3	6	16.27	2	3													41.57	7	13	52.41	8	13	332	35.268	5.94775
g10181.p1	nuclear encoded predicted protein	57.53	1	10	10	65										11.87	2	2	36.07	6	12	23.74	4	4	57.53	9	13	33.79	4	4	47.49	8	11	15.07	2	2	36.07	6	8	36.07	6	9	219	23.2047	4.79248
g5686.p1	nuclear encoded predicted protein	57.52	1	5	5	12													57.52	5	7	20.35	2	2																34.51	3	3	113	12.1894	9.42236
g6934.p1	nuclear encoded predicted protein	57.35	1	28	29	301	6.84	3	5	16.3	7	13	9.02	4	6	18.34	8	12	43.96	22	63	30.57	14	18	15.43	6	8	15.57	6	8	10.92	4	6	29.55	12	19	52.69	23	61	48.03	25	82	687	72.8353	5.78271
g3785.p1	nuclear encoded predicted protein	57.35	1	5	5	30													27.21	3	10	25.74	2	3													27.94	2	8	57.35	5	9	136	15.1816	5.8208
g9456.p1	nuclear encoded predicted protein	57.32	1	18	18	222	17.48	5	7	23.17	7	9	11.18	5	9	29.07	8	13	33.33	10	33	18.7	6	8	45.12	14	28	29.88	9	19	30.08	9	21	20.12	5	6	38.41	11	32	37.4	12	37	492	56.4611	7.23975
g10479.p1	nuclear encoded predicted protein	57.28	1	14	14	84										6.31	2	2	30.83	9	17	18.45	5	5	9.71	3	3				9.71	3	3	17.23	3	3	41.75	11	19	43.93	11	32	412	44.7042	7.89893
g12483.p1	nuclear encoded predicted protein	57.26	1	28	28	195	15.35	6	7	16.32	6	6	9.13	5	7	13.14	6	7	30.98	14	33	14.25	6	7	6.78	2	3							20.06	9	10	45.5	20	53	48.55	24	62	723	76.2821	8.57275
g1417.p1	nuclear encoded predicted protein	57.1	2	11	14	145	6.69	2	3				6.69	2	2	14.76	4	5	53.48	12	27	23.4	5	9	17.55	5	13	15.88	4	6	15.88	4	6	28.13	6	7	44.57	10	30	52.09	11	37	359	37.0665	8.04541
g12120.p1	nuclear encoded predicted protein	57.01	2	10	11	67										21.02	3	4	35.67	6	15	17.83	2	2										21.66	5	7	39.49	8	21	55.41	10	18	314	33.7971	5.5415
g13401.p1	nuclear encoded predicted protein	56.9	1	14	14	44										12.12	3	3	22.56	6	7										12.46	2	2	7.07	2	2	42.42	8	14	41.75	10	16	297	33.4499	5.64307
g811.p1	nuclear encoded predicted protein	56.89	1	11	11	151										43.56	7	10	56.89	11	36	39.11	7	9	37.33	5	6	13.78	3	3	20.44	3	3	44.89	8	10	56.89	10	30	56.89	11	44	225	23.8432	5.2749
g1364.p1	nuclear encoded predicted protein	56.88	1	8	8	46	49.54	6	8	37.61	6	9	56.88	7	21				36.7	5	8																						218	22.7811	8.25049
g12086.p1	nuclear encoded predicted protein	56.77	1	9	9	46	50	6	10	28.65	3	6	40.63	4	6	21.35	3	3	48.44	5	8																55.21	6	9	28.13	3	4	192	20.5161	4.48779
g11260.p1	nuclear encoded predicted protein	56.76	1	16	16	156	37.94	7	10	32.35	8	9	19.12	5	13	44.12	9	10	52.06	13	30	27.65	6	6	33.24	8	9	35.29	7	7	23.53	5	7	40.59	8	8	40.59	9	19	50.88	12	28	340	36.5021	8.89502
g13615.p1	nuclear encoded predicted protein	56.62	1	10	10	93	21.92	4	6	34.7	6	8	21.46	4	6	26.94	5	6	43.84	8	19	16.89	3	4	38.81	6	7	34.25	6	6	43.84	7	8	10.96	2	2	33.33	5	8	43.38	7	13	219	24.3884	6.23975
g12571.p1	nuclear encoded predicted protein	56.57	1	9	9	142	31.82	3	3	18.69	2	2				51.01	7	9	56.57	8	28	44.44	6	7	56.57	8	11	44.95	5	7	56.57	8	11	55.56	7	8	55.56	8	22	56.57	9	34	198	21.8683	5.96045
g14428.p1	nuclear encoded predicted protein	56.52	1	18	18	349							9.51	2	2	32.61	7	21	50	14	74	35.33	8	20	41.3	8	15	34.78	7	20	34.78	7	14	35.33	7	21	46.2	14	76	52.17	16	86	368	41.1708	8.33838
g13941.p1	nuclear encoded predicted protein	56.17	1	23	23	158	9.09	4	5	6.17	3	4	13.8	6	11	20.13	8	8	41.23	15	37	19.64	8	13	5.19	2	2							12.34	5	5	50.16	19	36	50.65	19	37	616	67.7267	6.06201
g1935.p1	nuclear encoded predicted protein	56.07	1	6	6	17													56.07	6	11																28.32	2	3	30.06	3	3	173	18.5476	5.80811
g10137.p1	nuclear encoded predicted protein	56.02	1	22	22	243										29.25	8	14	37.28	13	49	34.03	8	11	45.51	14	23	33.46	10	16	43.59	11	19	30.02	9	12	51.24	15	49	48.95	15	50	523	57.9853	7.10791
g15017.p1	nuclear encoded predicted protein	55.93	1	24	24	263	13.44	4	4	15.81	5	5	12.65	5	7	28.85	11	15	48.22	18	52	31.62	11	13	36.76	12	12	29.25	11	11	20.55	6	8	41.11	15	16	45.85	19	51	54.15	23	69	506	55.8096	5.63037
g3684.p1	nuclear encoded predicted protein	55.92	1	6	6	77	9.95	2	2				9.95	2	4				19.91	3	6	25.59	2	2	55.92	5	18	45.02	5	18	55.92	5	17	25.59	2	2	19.91	3	4	19.91	2	4	211	22.2485	8.6167
g7082.p1	nuclear encoded predicted protein	55.71	1	11	11	67	17.14	2	3	30.48	5	5	35.24	5	10	30.95	5	7	52.86	9	27				13.81	2	2										20.48	3	3	53.33	7	10	210	23.3426	9.59814
g6620.p1	nuclear encoded predicted protein	55.51	1	12	12	51													19.69	5	8				52.76	11	12	23.62	5	7	43.31	8	9				25.59	6	8	19.69	5	7	254	27.9021	6.53662
g2310.p1	nuclear encoded predicted protein	55.47	1	14	14	93	17.76	5	5	13.63	4	4	11.92	4	7	19.46	6	6	43.55	12	21	17.76	6	6	10.46	3	3	10.22	3	3	8.76	3	3	13.38	4	4	34.31	9	14	40.39	9	17	411	43.8309	8.25049
g12577.p1	nuclear encoded predicted protein	55.24	2	12	12	82	14.11	2	5	22.58	5	6	27.82	5	7	17.74	3	5	50.81	11	26	17.74	3	4	12.1	2	2										38.71	6	13	50	10	14	248	27.4485	9.68604
g10670.p1	nuclear encoded predicted protein	55.24	2	5	9	44										14.76	3	3	34.76	4	11	30	3	3	10.95	2	2				10.95	2	2	9.52	2	2	24.29	3	7	36.67	6	14	210	23.2211	6.40479
g10125.p1	nuclear encoded predicted protein	55.19	1	22	22	282	25.47	6	6	10.85	3	3	14.39	5	7	36.79	10	13	47.88	13	45	33.49	8	11	48.11	15	21	32.55	8	13	41.27	12	25	42.92	11	17	44.81	14	62	49.53	14	59	424	45.0221	8.19189
g9320.p1	nuclear encoded predicted protein	55.18	1	14	14	103										25.45	6	8	31.08	8	21	19.59	5	6	10.36	3	4	10.14	3	4	10.36	3	3	11.49	3	4	49.1	12	26	43.92	12	27	444	48.221	6.01123
g14665.p1	nuclear encoded predicted protein	55.17	1	9	9	53										15.33	2	2	42.53	7	15													22.99	4	4	35.25	6	10	44.44	7	22	261	28.4916	7.23975
g15028.p1	nuclear encoded predicted protein	55.17	1	32	32	360										20.81	10	13	39.87	21	58	13.96	6	8	35.17	15	22	29.26	12	15	24.3	10	11	29.93	14	19	53.42	25	87	51.28	27	127	745	80.1859	7.1958
g2469.p1	nuclear encoded predicted protein	55.03	1	13	13	106										26.46	6	7	38.1	8	25	7.67	2	2	10.85	2	2				11.38	3	3	29.89	6	7	50.79	12	26	55.03	13	34	378	41.7602	6.90283
g9915.p1	nuclear encoded predicted protein	55.02	1	21	21	304	17.96	6	7	14.99	6	7	6.92	3	5	20.1	8	11	35.26	13	40	23.89	8	12	52.55	20	35	45.63	16	32	50.91	18	31	29.65	11	14	39.21	15	50	50.41	18	60	607	66.2674	5.71924
g6464.p1	nuclear encoded predicted protein	54.98	1	10	10	81	36.97	6	7	31.75	5	5	22.75	4	8	31.28	4	5	33.18	5	14	26.54	3	4	31.28	4	5	26.54	3	4	31.28	4	5	14.69	2	3	33.18	4	9	33.18	5	12	211	22.8701	9.1001
g5828.p1	nuclear encoded predicted protein	54.95	1	30	30	230										20.5	10	11	33.97	18	45	12.51	7	10	5.01	3	3	5.24	2	2				28.72	14	16	48.75	24	71	49.82	26	72	839	91.8137	5.21143
g7939.p1	nuclear encoded predicted protein	54.86	1	11	11	41										10.34	2	2	52.04	10	19																37.3	6	10	43.57	9	10	319	34.7521	5.08447
g8155.p1	nuclear encoded predicted protein	54.64	1	12	12	86										20.22	4	4	39.89	9	18	13.93	4	4	10.66	3	3	12.3	3	3	10.66	3	3	23.5	5	6	50	11	23	42.9	10	22	366	39.7868	5.99854
g873.p1	nuclear encoded predicted protein	54.52	1	14	15	102	28.07	6	8	38.75	8	11	12.76	4	6	29	7	8	45.24	11	27	20.42	5	5										10.44	3	3	42.92	10	16	31.32	7	18	431	46.6369	5.17334
g1161.p1	nuclear encoded predicted protein	54.47	2	18	19	287										12.26	4	6	32.92	10	42	15.76	5	8	40.81	12	21	22.42	7	10	23.99	6	10	41.68	10	17	53.24	14	84	46.06	14	89	571	61.6834	5.51611
g12866.p1	nuclear encoded predicted protein	54.43	1	7	7	51	19.88	2	2	28.13	3	5				20.49	3	4	39.45	4	14	30.89	3	3	19.88	2	3				46.18	6	8				19.88	2	5	26.91	3	7	327	36.5171	8.51416
g15437.p1	nuclear encoded predicted protein	54.27	1	12	12	54	35.18	7	7	51.26	8	9	42.71	9	15				27.64	4	6				18.09	2	2	18.09	2	2				18.09	2	2	24.12	4	6	30.15	4	5	199	21.4696	7.18115
g5216.p2	nuclear encoded predicted protein	54.19	2	16	17	92										11.4	4	4	36.98	12	25	8.84	3	3				5.12	2	2				8.37	2	2	41.4	12	25	54.19	17	31	430	47.4033	8.20654
g6466.p1	nuclear encoded predicted protein	54.14	1	3	3	19													54.14	3	13																			40.13	2	6	157	16.0212	8.14795
g16059.p1	nuclear encoded predicted protein	54.04	1	14	14	88	7.32	2	2										7.32	2	5				46.72	11	30	44.19	10	17	36.36	7	19				12.12	3	9	14.39	4	6	396	43.468	8.74854
g4183.p1	nuclear encoded predicted protein	54	2	7	7	40	12.5	2	2	17.5	2	2				12.5	2	2	37.5	5	10	16	2	2	32	4	4	22	3	3	12.5	2	2				48.5	6	7	26.5	3	6	200	21.9	7.13721
g2560.p1	nuclear encoded predicted protein	53.93	1	13	13	81										20.79	5	5	23.88	7	12	9.55	3	3	15.17	4	4	12.36	3	3	9.27	3	3	30.06	7	7	50.56	11	20	40.45	11	24	356	37.8175	6.80029
g4252.p1	nuclear encoded predicted protein	53.89	2	14	14	141	32.34	5	5	43.11	10	10	40.72	11	23	40.12	7	7	47.31	11	38	45.51	7	8	39.52	7	7	24.55	4	4	33.53	5	5	32.34	5	5	32.34	5	10	50.3	8	19	167	18.3009	8.80713
g10018.p1	nuclear encoded predicted protein	53.5	2	17	18	162										13.8	5	5	35.46	13	27	15.5	5	6	19.75	5	9	8.28	3	3	14.01	3	6	23.14	7	9	49.04	15	49	47.13	14	48	471	50.9626	6.37939
g12659.p1	nuclear encoded predicted protein	53.5	1	17	17	96										12.67	5	6	49.67	15	28	8.83	3	4										8	2	3	32	11	24	49.83	15	31	600	65.9848	4.95752
g5992.p1	nuclear encoded predicted protein	53.49	1	19	19	119										11.9	5	5	33.02	11	16	23.17	9	11	15.56	6	6				4.92	2	2	19.68	7	9	39.68	15	33	49.05	16	37	630	67.2076	6.65381
g3993.p1	nuclear encoded predicted protein	53.47	4	9	10	52										13.06	2	2	43.27	7	13													22.86	3	3	49.39	9	14	43.27	7	20	245	27.3197	6.66846
g11766.p1	nuclear encoded predicted protein	53.47	1	6	6	16													18.78	2	3	43.27	3	3													35.1	3	3	53.47	5	7	245	26.3083	4.56396
g15449.p1	nuclear encoded predicted protein	53.36	1	9	9	34													23.32	3	4				53.36	8	11	43.08	6	7	34.39	6	8							18.58	3	4	253	27.2855	8.06006
g9115.p1	nuclear encoded predicted protein	53.33	1	9	9	21													13.06	2	4																45	7	9	37.78	7	8	360	38.4486	5.42725
g7642.p1	nuclear encoded predicted protein	53.19	1	5	5	22				52.13	2	3	43.62	2	4	53.19	3	4	52.13	4	7																43.62	2	4				94	9.61754	6.53662
psaC.p1	product=photosystem I subunit VII; Note=photosystem I iron-sulfur center;	53.09	1	4	4	28										35.8	2	4	53.09	4	19	35.8	2	3													35.8	2	2				81	8.82503	5.94775
g6100.p1	nuclear encoded predicted protein	52.84	1	9	9	33										7.45	2	2	27.66	6	8													9.57	2	2	39.36	6	8	52.84	9	13	282	31.2535	6.354
g13963.p1	nuclear encoded predicted protein	52.68	1	3	3	11													41.07	2	4																52.68	3	7				112	12.5425	6.94678
g3120.p1	nuclear encoded predicted protein	52.62	1	12	12	38	31.08	6	7	28	6	6	21.54	5	10				28.92	7	8				10.77	3	3				7.69	2	2				11.38	2	2				325	36.1806	5.8335
g5396.p1	nuclear encoded predicted protein	52.56	1	12	12	119										18.97	4	8	37.95	9	21	22.82	5	6	33.08	6	9	13.85	3	3	13.85	3	5	22.05	5	6	51.28	11	25	47.95	11	36	390	43.0846	6.354
g8315.p2	nuclear encoded predicted protein	52.54	2	12	12	159	44.07	9	11	44.07	9	11	30.08	6	11	31.36	6	7	47.46	11	39	40.25	6	7	35.17	7	9	26.69	4	5	44.07	8	11	26.69	4	5	34.75	6	18	35.17	8	25	236	26.5124	5.14795
g5255.p1	nuclear encoded predicted protein	52.49	1	17	17	164				7.59	2	2	5.86	2	3	29.72	8	9	48.59	16	37	16.92	4	5	14.97	5	6	17.57	4	5	12.58	4	4	32.54	9	11	47.07	15	37	52.49	17	45	461	50.6896	7.44482
g3875.p1	nuclear encoded predicted protein	52.47	2	12	20	272	23.54	9	17	24.66	10	20	26.68	11	35	23.32	6	12	42.15	13	67	27.8	8	15	10.09	3	6	19.28	5	8	17.71	4	8	20.4	5	9	28.92	8	28	32.74	8	47	446	48.8606	9.11475
g3475.p1	nuclear encoded predicted protein	52.47	1	6	6	26							15.43	2	2	15.43	2	2	24.07	3	5	15.43	2	2										15.43	2	2	37.65	4	7	28.4	4	6	162	17.1518	5.59229
g6833.p1	nuclear encoded predicted protein	52.45	3	24	24	146										13.71	6	7	33.15	15	30	21.96	9	10	9.79	4	5	7.41	3	3	5.31	2	3	13.15	6	8	42.52	18	34	43.22	19	46	715	77.1386	5.2876
g1731.p1	nuclear encoded predicted protein	52.43	1	15	15	56										7.57	2	2	23.11	7	10																45.44	13	20	42.33	12	24	515	54.546	6.0874
g5229.p1	nuclear encoded predicted protein	52.33	2	32	33	165	6.94	3	4	4.56	3	4	2.28	2	2	10.88	7	7	27.15	17	31	10.78	7	7	4.56	3	3							8.81	7	7	39.38	23	51	37.72	24	49	965	108.18	6.15088
g14715.p1	nuclear encoded predicted protein	52.31	1	8	8	108	30	4	4	30	4	6				37.31	5	7	48.46	7	31	41.15	6	7	37.31	5	5	12.31	2	2	18.85	3	3	18.85	3	4	41.54	6	17	48.46	7	22	260	27.5285	9.5835
g8064.p1	nuclear encoded predicted protein	52.09	1	15	15	105										26.54	6	7	35.87	10	18	10.57	3	4	24.57	6	7	17.44	4	4	19.41	5	7	20.88	5	6	36.61	8	19	48.4	14	33	407	44.9849	8.49951
g13894.p1	nuclear encoded predicted protein	52.04	1	3	4	20										33.67	2	2	44.9	3	9																40.82	3	6	33.67	2	3	98	10.6315	6.55127
g12414.p1	nuclear encoded predicted protein	52	1	11	11	59	14	2	2				21.5	3	5	26.5	3	5	42	8	19	32.5	4	5													34.5	5	12	26.5	3	11	200	21.9947	9.96436
g1826.p1	nuclear encoded predicted protein	51.7	1	29	29	265	5.28	2	2	8.93	4	4	5.41	3	5	16.6	8	10	43.27	20	56	23.9	11	15										29.43	12	13	43.65	22	79	41.13	23	81	795	85.6927	7.06396
g12635.p1	nuclear encoded predicted protein	51.62	1	17	17	117										7.31	3	5	38.96	12	26	18.83	6	8										12.5	4	5	37.5	13	30	43.83	15	43	616	67.3044	5.42725
g4388.p1	nuclear encoded predicted protein	51.6	1	7	7	24										11.6	2	2	48.8	6	9																32	5	6	28.8	5	7	250	26.3608	4.97021
g3299.p1	nuclear encoded predicted protein	51.58	1	5	5	34	21.27	2	3	38.01	3	6				25.79	2	3	51.58	5	13	21.27	2	2																39.37	3	7	221	24.2462	5.36377
g11507.p1	nuclear encoded predicted protein	51.4	2	11	11	30													30.53	6	8																27.41	6	8	45.79	10	14	321	34.8114	8.07471
g10108.p1	nuclear encoded predicted protein	51.28	1	7	7	51										18.97	2	2	50.77	6	15	15.38	2	2										14.87	2	2	43.08	6	19	28.21	3	11	195	20.7958	5.43994
g9097.p1	nuclear encoded predicted protein	51.21	2	8	8	52	11.29	2	2	30.24	5	6	23.39	4	8	13.31	2	2	49.6	7	11	11.29	2	2	11.29	2	2	18.55	3	3	11.29	2	2				26.61	4	7	16.53	3	7	248	25.9463	9.53955
g2812.p1	nuclear encoded predicted protein	51.12	1	35	35	290	9.23	4	5	5.21	3	5	3.08	2	4	17.87	10	12	38.34	22	49	18.34	10	13	6.51	3	3	6.51	3	4	5.09	2	4	27.1	15	22	46.04	30	76	49.23	32	93	845	94.1216	6.32861
g8556.p1	nuclear encoded predicted protein	51.06	2	15	15	128	17.23	6	12	14.89	4	8	20.21	5	9	8.09	2	2	21.28	6	19	10.85	3	3	11.49	3	3	8.09	2	2	8.09	2	3	8.09	2	3	44.04	12	35	44.68	12	29	470	49.2923	8.35303
g5873.p1	nuclear encoded predicted protein	50.84	1	14	14	121	20.22	4	5	35.96	8	11				36.52	7	11	49.44	11	24	41.85	8	11	25.28	4	5	25	3	3	16.29	2	3	42.13	7	9	43.82	8	18	46.07	10	21	356	38.217	9.40771
g7886.p1	nuclear encoded predicted protein	50.79	1	13	13	139	7.59	2	2							30.37	6	8	40.05	8	26	19.63	4	8	10.73	3	6	16.49	3	4	16.49	3	6	33.25	7	9	50.26	11	31	50.79	13	39	382	40.1619	8.11865
g12467.p1	nuclear encoded predicted protein	50.76	1	3	3	31										24.24	2	2	24.24	2	8	24.24	2	2										50.76	3	4	50.76	3	8	24.24	2	7	132	13.742	4.70361
g15772.p1	nuclear encoded predicted protein	50.72	2	43	43	237										10.16	9	9	24.5	20	37	4.53	4	7	29.17	25	28	18.53	16	19	25.94	22	27	13.86	11	12	29.1	23	37	33.01	29	61	1457	154.337	6.11279
g9783.p1	nuclear encoded predicted protein	50.68	1	20	21	83	7.19	3	3	8.73	4	4	14.38	5	5	9.42	4	4	38.01	15	26	16.78	7	8										4.45	2	2	27.23	11	17	24.49	10	14	584	65.1762	5.77002
g6299.p1	nuclear encoded predicted protein	50.53	1	23	30	328	16.13	8	13	17.2	10	14	22.37	13	25	30.29	14	20	41.25	23	82	28.46	15	20	13.24	7	7	12.63	7	10	9.59	5	8	19.94	9	13	40.79	20	53	35.46	21	63	657	72.0537	4.97021
g9864.p1	nuclear encoded predicted protein	50.44	1	13	13	170	36.95	10	15	37.24	10	14	15.84	4	12	32.26	8	9	47.21	11	31	33.72	8	8	38.12	9	12	31.09	7	8	24.93	6	8	19.65	4	6	41.35	9	20	47.21	11	27	341	36.6544	9.46631
g9420.p1	nuclear encoded predicted protein	50.44	1	16	16	98							7.11	2	3	13.11	4	4	35.56	11	23	14	5	5	13.11	4	4				5.56	2	2	12.67	4	7	35.56	12	25	30.22	9	25	450	49.9517	6.37939
g12190.p1	nuclear encoded predicted protein	50.33	1	5	5	15							23.18	2	2				39.07	4	5				19.87	2	3				19.87	2	3							19.87	2	2	151	16.7377	6.69775
g9714.p2	nuclear encoded predicted protein	50.29	2	6	6	41										31.79	3	4	50.29	6	18	20.23	3	3													42.77	4	9	29.48	3	7	173	18.3786	7.97217
g6926.p1	nuclear encoded predicted protein	50.05	1	26	27	101	12.19	7	8	17.73	9	11	9.33	6	11	10.16	6	6	43.4	23	31	7.57	5	5													28.99	13	17	18.01	10	12	1083	112.483	7.75244
g13891.p1	nuclear encoded predicted protein	50	1	13	18	259	20.54	6	7	27.68	8	9	24.11	7	11	35.42	9	11	41.96	15	55	37.2	11	13	38.69	13	17	38.39	11	13	36.31	12	15	35.42	9	11	41.96	13	43	44.64	16	54	336	36.3712	9.33447
g12020.p1	nuclear encoded predicted protein	50	1	7	7	43							11.3	2	2				40.43	6	15													10.87	2	2	45.22	6	10	40.43	6	14	230	24.3569	8.48486
g11216.p1	nuclear encoded predicted protein	50	1	11	12	68										11.82	3	5	19.39	5	13	13.94	3	4	16.36	3	3	9.7	2	3	9.7	2	2	13.03	3	4	30	9	14	39.7	9	20	330	36.9042	6.96143
g14849.p1	nuclear encoded predicted protein	49.81	1	11	11	120	31.27	5	5	29.73	6	8	17.37	4	10	34.75	7	7	34.75	7	18	24.32	3	4	34.75	7	10	17.37	2	2	17.37	4	4	31.27	6	6	47.88	10	26	34.75	7	20	259	27.67	4.77979
g9472.p1	nuclear encoded predicted protein	49.8	1	14	14	122							9.09	2	4	28.46	5	7	41.5	10	23	14.23	3	4	9.09	2	3	9.88	2	2				26.88	5	7	42.29	11	29	49.8	13	43	253	28.0013	6.22705
g347.p1	nuclear encoded predicted protein	49.71	1	18	19	113	30.06	9	10	38.11	12	15	19.06	6	12	5.5	2	2	43.03	16	28													13.75	4	4	31.04	9	18	39.49	13	24	509	55.0866	7.76709
g7771.p1	nuclear encoded predicted protein	49.64	1	3	3	44										49.64	3	5	49.64	3	8	49.64	3	3	49.64	3	4				38.69	2	2	49.64	3	3	49.64	3	7	49.64	3	12	137	14.6516	5.45264
g6520.p1	nuclear encoded predicted protein	49.56	1	9	9	43										11.84	2	2	49.56	9	20				11.84	2	2				12.72	2	2				46.05	6	9	24.12	4	8	228	24.4557	6.80029
petA.p1	product=cytochrome f; Note=apocytochrome f of cytochrome b6/f complex;	49.43	1	15	16	124	31.71	6	8	30.29	5	8	28.86	8	13	18.86	5	6	30.29	8	21	18.86	4	7	20.29	5	7	9.71	2	3	22.86	5	6	20.29	5	6	26.57	9	20	30.29	9	19	350	38.5723	9.29053
g4806.p1	nuclear encoded predicted protein	49.37	1	7	7	31													12.66	2	5	12.66	2	2	21.1	4	6	30.8	5	6	44.73	6	10				14.77	2	2				237	24.3327	9.33447
g5451.p1	nuclear encoded predicted protein	49.33	2	5	5	9													28.67	2	3																26.67	4	4	14.67	2	2	150	15.9783	6.1001
g11361.p1	nuclear encoded predicted protein	49.26	2	7	7	58	33.82	4	4	38.97	5	6	34.56	5	8	31.62	4	4	27.94	4	11	17.65	2	2	27.94	4	5	17.65	2	2	31.62	3	4	22.06	2	2	18.38	3	5	30.88	3	5	136	15.5319	5.93506
clpP.p1	product=ATP-dependent Clp protease proteolytic subunit; Note=ATP-dependent Clp protease proteolytic subunit;	49.23	1	6	7	14				21.03	2	2							26.67	4	5	24.62	2	2													23.59	3	5				195	21.6699	5.68115
g13945.p1	nuclear encoded predicted protein	49.13	1	24	24	151	29.76	15	20	41	18	30	23.36	11	32	11.25	5	5	22.49	10	22	8.13	4	7	10.9	5	5	6.23	3	4	3.81	2	2	8.82	4	4	14.36	6	11	14.01	6	9	578	65.419	8.04541
g8411.p1	nuclear encoded predicted protein	48.95	1	22	22	95	21.12	8	8	12.87	5	5	24.34	12	16				31.05	13	24	7.69	3	3										5.17	2	2	27.69	12	21	31.47	13	16	715	74.9846	6.84424
g1334.p1	nuclear encoded predicted protein	48.9	1	7	7	28													26.92	4	11																29.12	5	8	46.7	6	9	182	20.066	8.92432
g8252.p1	nuclear encoded predicted protein	48.84	2	12	12	38										5.32	2	2	18.29	6	9																38.89	9	15	34.49	9	12	432	47.0295	5.8335
g14406.p1	nuclear encoded predicted protein	48.77	1	20	20	118	17.33	6	9	35.43	13	18	17.79	8	13	7.21	3	4	29.6	11	25	15.03	5	6	15.03	6	7	4.75	2	2	7.67	3	3	4.75	2	2	32.06	11	18	19.02	6	11	652	70.3029	6.3667
g8966.p1	nuclear encoded predicted protein	48.56	1	17	17	148	7.83	3	4	12.14	4	5	11.02	5	9	17.57	8	9	31.79	13	33	10.7	4	5	15.02	5	5	5.91	3	3	19.97	6	8	17.41	6	7	30.51	11	26	47.44	16	34	626	68.5227	6.66846
g14443.p1	nuclear encoded predicted protein	48.55	1	12	12	74	11.56	2	2	15.61	3	3	17.92	5	7	19.36	4	6	35.55	10	23	11.56	2	4				11.56	2	3	12.43	2	2	11.56	2	2	32.66	6	11	27.17	7	11	346	37.0583	9.53955
g8206.p1	nuclear encoded predicted protein	48.28	1	7	7	100	37.93	4	13	27.59	5	9				18.97	2	8	30.46	3	17	30.46	3	7	28.16	3	7	30.46	3	8	18.97	2	5	18.97	2	2	30.46	3	12	30.46	3	12	174	19.0774	9.21729
g5364.p1	nuclear encoded predicted protein	48.03	1	4	4	22										23.62	2	2	38.58	3	7																38.58	3	5	48.03	4	8	127	13.6102	4.90674
g12826.p1	nuclear encoded predicted protein	48.01	1	14	14	94	8.2	2	4				6.56	3	3	17.1	4	5	27.63	8	16	12.65	3	4	16.39	5	6	14.29	4	5	9.84	2	4	21.55	5	6	36.3	8	21	35.36	9	20	427	44.2895	5.85889
g10905.p1	nuclear encoded predicted protein	47.93	1	11	11	68	9.59	3	3	15.8	5	6	12.69	4	10	7.77	2	3	44.3	10	19	6.99	2	4	7.77	2	2	5.7	2	2	7.77	2	2	10.36	3	4	10.36	3	7	14.25	4	6	386	42.5655	7.82568
g14467.p1	nuclear encoded predicted protein	47.7	2	17	17	114	31.9	11	13	34.48	10	13	43.1	13	27	11.78	3	3	27.87	8	17	18.97	5	6	12.64	4	5	12.64	4	4	12.64	4	4	8.05	2	2	25.86	6	10	25.86	6	10	348	35.548	5.70654
g6558.p1	nuclear encoded predicted protein	47.66	1	8	9	60										12.5	2	2	28.52	6	11	10.16	2	2	45.7	7	10	37.5	6	7	38.28	6	7	10.16	2	2	19.92	3	6	29.69	6	13	256	28.3285	5.57959
g11567.p1	nuclear encoded predicted protein	47.65	1	12	13	43	15.26	4	4	7.04	2	2	23.94	7	8	11.97	3	3	19.48	6	10																15.26	5	8	20.89	6	8	426	47.3885	4.93213
g417.p1	nuclear encoded predicted protein	47.63	1	9	9	30													10.97	2	2													13.47	2	2	47.63	9	16	37.16	6	10	401	42.5175	6.12549
chlI.p1	product=photochlorophyllide reductase subunit I; Note=magnesium chelatase subunit of photochlorophyllide reductase;	47.59	1	11	12	24													30.59	7	7																29.18	8	10	20.96	5	7	353	39.3576	5.13525
g5369.p1	nuclear encoded predicted protein	47.57	2	8	8	50	45.63	4	4	45.63	4	4	47.57	8	13	24.27	3	3	35.92	5	11	45.63	5	5	24.27	3	3										21.36	2	3	21.36	2	4	103	11.4044	11.4731
g12410.p1	nuclear encoded predicted protein	47.45	2	4	5	44	31.39	2	3	31.39	2	4	24.09	3	6	28.47	2	4	47.45	5	22				35.04	3	5																137	14.3791	10.4478
g6106.p1	nuclear encoded predicted protein	47.34	1	5	5	22										19.68	2	2	25.53	3	5				19.68	2	2	19.68	2	2	26.06	2	3				18.09	2	4	26.06	3	4	188	20.2919	6.90283
g7218.p1	nuclear encoded predicted protein	47.32	1	4	4	11													47.32	4	8				29.46	2	3																112	12.1594	6.66846
g13011.p1	nuclear encoded predicted protein	47.26	2	12	12	116										14.41	3	5	41.5	8	20	14.41	3	4	24.78	6	8	20.75	5	5	17.58	4	5	21.9	5	7	44.67	11	34	44.09	10	28	347	37.8746	6.46826
g7213.p1	nuclear encoded predicted protein	47.24	1	3	3	3													47.24	3	3																						127	13.7167	9.34912
g3018.p1	nuclear encoded predicted protein	47.23	1	8	8	108										20	3	3	45.96	6	17	29.36	5	6	47.23	8	14	38.3	7	12	45.96	6	13	23.4	3	3	45.96	6	19	45.96	6	21	235	25.343	5.2876
g6271.p1	nuclear encoded predicted protein	47.2	2	7	7	64	14.02	2	2	24.77	3	5	20.09	3	5	37.38	5	7	47.2	7	16	24.77	3	5	24.77	3	3	14.02	2	2	24.77	3	4				24.77	3	6	32.71	5	9	214	22.855	9.53955
g13107.p1	nuclear encoded predicted protein	47.07	1	16	16	248	13.99	3	3	13.99	4	4	16.54	5	7	22.14	6	11	45.29	15	54	37.4	9	14	22.14	6	7	21.12	6	7	22.14	6	6	27.99	8	15	43.77	12	48	45.29	15	72	393	42.4305	5.77002
g5397.p1	nuclear encoded predicted protein	46.95	1	9	9	63										23.79	4	5	33.44	6	12	20.26	3	4				12.54	2	2				15.11	3	3	32.15	6	20	46.95	9	17	311	33.4861	5.10986
g13499.p2	nuclear encoded predicted protein	46.95	2	7	7	16													12.98	2	2																23.28	4	6	36.64	5	8	262	28.1793	5.17334
g6752.p1	nuclear encoded predicted protein	46.88	1	5	5	6										14.84	2	2	39.84	4	4																						128	13.9983	9.33447
g13209.p1	nuclear encoded predicted protein	46.86	1	8	8	37	18.15	3	3	18.15	3	4	21.12	4	6				28.38	5	7	10.56	2	2	9.24	2	2	10.56	2	2							32.67	6	7	18.48	3	4	303	33.5186	8.99756
g7643.p1	nuclear encoded predicted protein	46.79	1	12	12	46													18.38	6	8																44.02	11	21	27.99	8	17	468	50.0583	6.7417
g3407.p1	nuclear encoded predicted protein	46.61	2	28	28	398	23.8	16	27	26.47	17	27	17.46	14	31	21.69	14	18	38.38	22	88	18.02	10	15	24.47	14	20	14.79	7	12	12.24	8	10	23.47	13	16	38.6	21	58	30.03	18	76	899	98.9404	7.29834
g14303.p1	nuclear encoded predicted protein	46.59	1	7	8	39										10.98	2	2	28.78	5	14													15.13	2	3	35.01	6	10	32.34	6	10	337	36.4684	5.56689
g1702.p2	nuclear encoded predicted protein	46.57	2	8	8	58										23.04	3	3	31.86	4	8				46.57	8	10	32.35	5	6	34.31	6	7	15.69	2	2	23.04	3	8	44.61	7	14	204	22.6193	5.88428
g1445.p1	nuclear encoded predicted protein	46.5	1	5	5	33	23.57	2	2				17.2	2	4				46.5	5	14				21.66	2	3										29.3	2	4	29.3	2	6	157	16.7276	8.70459
g8274.p1	nuclear encoded predicted protein	46.48	1	26	26	164	3.81	2	2							24.43	12	17	42.31	22	58	22.53	10	13	31.59	20	33	28.61	15	18	31.47	16	23										839	87.4218	8.5874
g13455.p1	nuclear encoded predicted protein	46.42	1	22	23	127	30.12	12	25	34.11	12	17	25.46	14	20	14.31	6	7	24.29	11	24	11.81	4	4	9.65	4	4				7.32	2	2	4.66	2	2	15.97	6	10	25.79	9	12	601	63.9319	7.53271
g3095.p1	nuclear encoded predicted protein	46.39	1	5	5	24							14.46	2	3	19.88	2	2	40.96	4	6				19.88	2	2				19.88	2	2				14.46	2	3	25.3	3	6	166	17.8836	7.85498
g4645.p1	nuclear encoded predicted protein	46.36	1	6	6	25	17.88	2	2				15.89	2	3	17.88	2	2	38.41	5	9																21.19	2	3	36.42	4	6	151	16.8123	10.3306
g7619.p1	nuclear encoded predicted protein	46.35	1	9	10	27													23.61	5	7	12.02	2	2													40.34	7	9	33.48	6	9	233	25.4344	8.14795
g12541.p1	nuclear encoded predicted protein	46.34	1	13	13	142										19.62	4	4	46.34	13	31	15.13	4	4	27.9	7	8	13.95	4	4	11.11	3	4	25.53	6	7	44.44	12	36	46.34	12	44	423	45.9878	6.37939
g8925.p1	nuclear encoded predicted protein	46.25	2	17	18	172							5.63	2	2	16.88	6	7	37.08	15	31	15.63	6	6	32.08	12	14	32.5	11	15	29.79	10	14	17.08	6	9	38.54	14	36	43.54	17	38	480	53.3107	5.84619
g3567.p1	nuclear encoded predicted protein	46.25	1	7	8	24										11.46	2	2																			41.9	7	12	31.23	6	10	253	27.114	6.53662
g4858.p1	nuclear encoded predicted protein	46.1	1	9	9	41	11.19	2	2	11.19	2	2	27.12	5	7				11.19	2	4	11.19	2	2	22.71	5	7	26.1	5	7	30.85	6	7							14.24	3	3	295	32.7606	5.78271
g10601.p1	nuclear encoded predicted protein	46.02	1	10	10	65										8.96	3	3	32.34	7	11	5.97	2	3	24.63	6	8	17.66	5	5	24.63	6	6	17.16	4	4	21.39	6	11	33.83	8	14	402	42.0282	8.42627
g5429.p1	nuclear encoded predicted protein	45.94	1	14	16	89										6.38	3	3	23.62	10	15	6.67	3	3	4.35	2	2				6.52	3	3	19.13	7	8	34.78	12	26	30.58	12	29	690	76.0381	5.21143
g4642.p1	nuclear encoded predicted protein	45.92	1	10	11	19																															41.15	8	11	26.84	8	8	503	53.8906	7.7085
g2236.p1	nuclear encoded predicted protein	45.91	1	7	7	33										17.08	2	4	21.71	3	6													21	2	3	37.01	5	10	41.28	6	10	281	30.1759	7.41553
g3492.p2	nuclear encoded predicted protein	45.86	2	21	21	92	12.74	4	6	15.61	5	5	10.51	5	11	8.28	4	4	38.22	16	32																29.94	11	15	27.39	12	19	628	69.1383	7.15186
g9059.p1	nuclear encoded predicted protein	45.84	1	15	15	95	23.6	8	8	28.43	9	11	12.19	5	9	18.57	5	5	40.23	13	21	13.93	4	4	7.35	2	2	7.74	2	3	7.74	2	2	8.51	2	2	18.76	5	12	30.37	9	16	517	53.9285	5.21143
g10620.p1	nuclear encoded predicted protein	45.83	2	10	10	82	15.74	2	2	15.74	2	3	22.22	3	8	29.17	5	8	41.2	8	19	13.89	2	2	13.89	2	2	15.74	2	2				20.37	3	3	38.89	8	16	35.19	8	17	216	24.4441	10.521
g1669.p1	nuclear encoded predicted protein	45.76	1	17	17	111										26.75	9	11	40.04	15	28	16.79	6	7										31.37	10	11	36.35	12	22	40.22	14	32	542	57.7209	5.24951
g14170.p1	nuclear encoded predicted protein	45.69	1	18	18	95	19.52	6	9	23	8	10	12.56	7	10	10.74	3	4	22.69	8	16	14.83	4	6				7.72	2	2	7.72	2	2				28.44	10	17	26.48	9	19	661	71.3125	5.98584
g2913.p1	nuclear encoded predicted protein	45.56	1	22	22	111				3.63	2	2				8.47	4	4	23.79	12	21	8.33	3	3							3.36	2	3	5.91	3	3	35.08	17	35	36.42	18	40	744	81.7	5.88428
g4776.p1	nuclear encoded predicted protein	45.44	1	19	19	131	21.95	9	10	21.95	9	10	15.77	7	12	7.88	4	4	37.09	14	27	11.44	5	6	14.68	5	6	5.72	3	3	8.04	3	4	10.36	4	4	30.91	14	23	28.9	13	22	647	70.9972	6.49365
g10359.p1	nuclear encoded predicted protein	45.38	1	13	13	99										26.15	7	7	28.72	8	16	18.97	5	5	16.67	5	6	14.36	4	4	12.82	4	4	32.05	9	10	38.72	11	17	35.13	11	30	390	43.5305	6.78564
g5827.p1	nuclear encoded predicted protein	45.36	1	18	18	140										28.83	7	9	40.73	12	32	25	6	6	15.52	5	5	10.89	3	3	9.48	4	4	33.87	9	10	36.9	13	29	42.54	14	42	496	54.8649	5.14795
g7083.p3	nuclear encoded predicted protein	45.27	5	16	16	108	37.7	11	20	30.28	10	16	20.82	6	17	9.15	3	5	30.13	9	21	14.2	4	5	4.57	2	2	9.62	3	4	9.15	3	4	9.62	2	2	16.4	5	6	6.78	3	6	634	71.491	7.40088
g1479.p2	nuclear encoded predicted protein	45.27	2	8	8	39													45.27	8	12				11.82	2	3										28.72	5	10	36.49	6	14	296	32.4612	6.52197
g12534.p3	nuclear encoded predicted protein	45.24	4	10	10	75										19.64	4	7	42.26	9	20	16.37	2	3										16.37	3	4	44.94	9	16	45.24	10	25	336	35.4151	6.22705
g13714.p1	nuclear encoded predicted protein	45.16	1	19	19	68	25	9	10	20	8	10	21.29	10	14	4.84	2	2	18.39	8	9				9.35	4	4	12.26	5	5	4.19	2	2				13.87	5	6	15	5	6	620	66.7521	7.63525
g15435.p1	nuclear encoded predicted protein	45.13	1	6	6	16							22.05	3	4				34.87	5	8				16.41	2	2										21.54	2	2				195	22.1031	9.5542
g7608.p1	nuclear encoded predicted protein	45.02	1	9	9	124							17.93	3	3	30.28	6	6	30.68	7	26	31.08	5	6	45.02	9	11	30.28	6	7	30.28	6	7	30.28	5	6	31.47	8	20	44.62	8	32	251	26.5063	6.62451
g13541.p1	nuclear encoded predicted protein	45.01	1	11	11	59										12.1	3	5	29.3	7	14	14.44	3	3	9.98	2	2				5.73	2	2	12.1	3	4	31.63	8	13	32.48	9	16	471	50.0511	7.69385
g2625.p1	nuclear encoded predicted protein	44.93	1	8	8	143	13.22	2	3	20.26	3	4	11.89	2	3	37.89	6	10	44.93	8	37	13.22	2	5	25.99	4	8	20.26	3	4	20.26	3	5	26.87	4	5	34.36	7	28	44.93	8	31	227	25.1339	4.90674
g993.p1	nuclear encoded predicted protein	44.8	2	14	15	58				12.27	5	5	14.13	5	7	13.94	4	4	22.3	9	12				4.65	2	2				6.69	3	3				31.97	9	14	20.63	8	11	538	58.4159	6.99072
g5206.p1	nuclear encoded predicted protein	44.77	2	5	5	55													44.77	5	15	44.77	4	4	16.28	2	2				16.28	2	2	20.93	2	2	44.77	5	13	44.77	5	17	172	18.2992	8.68994
g941.p1	nuclear encoded predicted protein	44.73	1	16	16	142	9.27	3	3	7.51	3	3				20.61	6	8	36.1	12	32	15.34	6	7	5.59	2	2				3.99	2	2	17.89	6	8	38.5	13	33	42.33	15	44	626	65.9565	7.41553
g11496.p1	nuclear encoded predicted protein	44.72	1	6	6	33	20.07	3	5				8.1	2	3				21.83	4	8	11.27	2	3	12.32	2	3							18.31	2	2	32.04	4	5	11.27	2	4	284	30.6891	8.90967
g9352.p1	nuclear encoded predicted protein	44.63	2	8	8	33										12.4	2	3	33.47	7	15	12.4	2	3													28.1	4	7	16.94	3	5	242	26.486	7.18115
g14372.p1	nuclear encoded predicted protein	44.5	1	13	13	77										13.79	5	6	20.59	7	12	10.12	3	3										17.63	5	5	41.54	12	29	34.03	10	22	573	62.3023	6.63916
g16182.p1	nuclear encoded predicted protein	44.44	1	8	8	42	21.18	3	4	12.15	2	3	8.33	2	4	21.18	3	4	42.01	7	13										12.15	2	2				26.04	4	5	26.39	4	7	288	31.5331	9.77393
g2829.p1	nuclear encoded predicted protein	44.44	3	6	10	28										9.52	3	3	25.93	6	9																21.43	5	6	35.19	8	10	378	41.524	5.18604
g10477.p1	nuclear encoded predicted protein	44.44	1	14	14	93										10.76	3	3	36.51	12	22	10.76	3	3										26.28	7	7	38.27	11	25	36.51	12	33	567	62.0344	6.7124
g332.p1	nuclear encoded predicted protein	44.28	1	35	36	189	4.55	2	2				2.69	2	2	8.84	7	7	25.84	17	34	9.6	6	7										13.55	9	9	36.45	28	68	35.86	29	60	1188	129.557	5.47803
g8099.p1	nuclear encoded predicted protein	44.16	1	4	4	21										21.43	2	2	44.16	4	7	21.43	2	2				22.08	2	2							22.08	2	5	22.08	2	3	154	17.4062	7.43018
g2717.p1	nuclear encoded predicted protein	43.97	1	12	12	77	12.6	3	4	22.79	5	5	13.94	4	6	16.09	3	4	34.58	10	27	20.64	4	5													33.51	7	12	37	9	14	373	40.48	8.36768
g14332.p1	nuclear encoded predicted protein	43.93	1	18	18	66							6.56	3	3	6.39	3	3	17.54	7	10							6.07	2	3				8.36	3	3	33.77	12	22	37.05	14	22	610	66.3261	7.95752
g6173.p1	nuclear encoded predicted protein	43.78	2	5	5	14	11.35	2	2				12.97	2	2	11.35	2	2	30.27	3	3																21.08	3	3	12.97	2	2	185	20.9284	5.18604
g13438.p1	nuclear encoded predicted protein	43.74	1	13	15	49				14.99	4	4	17.46	6	9	7.76	2	3	40.04	12	16				16.4	3	3	13.76	2	2				9.17	2	2	7.76	2	3	20.46	5	7	567	56.2869	9.51025
g7956.p1	nuclear encoded predicted protein	43.7	1	14	15	83	26.77	8	10	19.49	6	7	10.63	4	6	14.17	4	5	35.04	11	23	16.34	5	6													29.33	8	14	24.02	7	12	508	54.198	7.35693
g14652.p1	nuclear encoded predicted protein	43.7	1	7	7	66										28.74	4	6	41.73	6	23	25.2	3	6				17.72	2	2				17.72	2	3	28.74	4	12	37.4	5	14	254	27.4331	9.20264
g11337.p1	nuclear encoded predicted protein	43.7	1	20	20	143										13.84	6	8	32.19	12	33	10.73	5	5										17.88	7	8	41.84	18	42	42.15	18	47	643	68.5999	5.46533
g6061.p1	nuclear encoded predicted protein	43.55	1	9	9	86													38.17	8	18				8.33	2	3	16.94	4	5				7.8	2	2	28.23	6	24	43.55	9	34	372	39.3219	9.18799
atpF.p1	product=ATP synthase CF0 subunit I; Note=ATP synthase CF0 subunit B;	43.39	1	5	6	18							16.4	3	3				39.15	5	8																27.51	3	3	16.4	2	4	189	21.6494	9.42236
g9877.p1	nuclear encoded predicted protein	43.22	1	9	9	170										41.53	6	11	43.22	8	48	43.22	7	14	26.69	5	6	19.92	5	8	28.39	4	5	16.1	3	4	43.22	7	34	41.53	7	40	236	26.6176	8.96826
g8375.p1	nuclear encoded predicted protein	43.18	1	3	3	4													43.18	3	4																						132	13.592	11.8247
g785.p1	nuclear encoded predicted protein	43.08	1	15	16	40										6.54	2	2	29.81	10	14	6.54	2	2													11.54	4	6	31.15	11	16	520	57.1023	7.45947
g7525.p1	nuclear encoded predicted protein	42.93	1	9	9	40							17.12	3	4				39.13	8	13							13.86	2	2							30.43	6	9	27.99	6	12	368	38.229	9.08545
g7297.p1	nuclear encoded predicted protein	42.92	1	7	7	28							12.79	2	4				38.36	6	11																23.29	4	6	29.68	4	7	219	23.1814	10.0376
g8410.p1	nuclear encoded predicted protein	42.89	1	9	9	18													16.96	4	4																14.21	3	4	38.65	8	10	401	43.8292	6.15088
g8138.p1	nuclear encoded predicted protein	42.86	1	10	10	53				15.79	3	3	7.89	2	3	16.92	4	4	38.72	9	20	7.89	2	2	16.17	3	3										34.59	7	10	23.31	5	8	266	28.6424	4.85596
g11153.p1	nuclear encoded predicted protein	42.86	1	14	14	56				7.99	2	3							17.68	5	7	7.02	2	2	32.45	10	14	20.34	7	9	31.48	9	12				9.44	3	4	15.01	4	5	413	46.2664	8.63135
g9651.p1	nuclear encoded predicted protein	42.82	1	18	18	108	7.92	3	4	7.92	3	3	4.55	2	4	11	5	5	32.26	14	32	9.09	3	4										13.05	5	5	40.18	17	27	28.15	12	24	682	74.4431	7.98682
g14619.p1	nuclear encoded predicted protein	42.76	1	16	16	119	20.94	6	7	18.71	6	7	15.81	5	8	12.69	5	5	40.09	15	27	17.15	5	5	10.69	3	3	6.9	3	3				23.83	8	10	32.74	11	18	32.52	12	26	449	50.0541	6.69775
g14548.p1	nuclear encoded predicted protein	42.67	1	11	11	71										15.17	4	4	19.79	6	15	10.54	3	3	17.74	4	5							16.71	5	7	24.16	7	20	19.79	6	17	389	41.6208	6.26514
g11341.p2	nuclear encoded predicted protein	42.49	2	9	9	46										10.86	3	3	24.28	7	11	10.86	3	3				7.35	2	2				7.35	2	2	35.78	7	14	21.73	6	11	313	33.545	5.56689
g12639.p1	nuclear encoded predicted protein	42.4	1	11	11	67										12	2	3	22	4	9				38.8	10	14	32	7	10	28.8	6	10	12	2	2	25.2	4	7	25.2	4	12	250	27.1212	8.35303
g11151.p1	nuclear encoded predicted protein	42.37	1	11	11	60	18.16	4	5	19.21	4	5				13.16	3	3	29.47	7	13	8.42	2	3				8.42	2	2							29.74	8	15	31.05	7	14	380	41.3969	7.63525
g307.p1	nuclear encoded predicted protein	42.33	1	6	6	76	38.04	5	7	35.58	4	4	38.04	5	14	28.83	3	4	35.58	4	14	15.34	2	2	39.88	5	8	23.93	3	4	23.93	3	5				26.99	3	8	23.93	3	6	163	17.9048	5.5542
g9208.p1	nuclear encoded predicted protein	42.23	1	14	14	51							4.55	2	3	10.8	2	2	33.71	10	15	10.61	2	2	10.8	2	2										35.61	10	16	28.22	9	11	528	55.8063	4.69092
g6999.p2	nuclear encoded predicted protein	42.22	2	6	6	21													20.56	3	6				15	2	2										23.89	4	5	36.11	4	8	180	19.9002	7.84033
g3598.p1	nuclear encoded predicted protein	42.04	1	9	10	46										6.65	2	2	30.4	7	11	6.65	2	2										10.21	3	3	25.18	6	13	22.8	6	15	421	44.8574	6.59521
g12702.p1	nuclear encoded predicted protein	42	1	7	7	48	28	4	4	20.67	3	3	26	4	11	18	2	2	20	3	7	25.33	3	3	18.67	3	3	18	2	2				25.33	3	3	30.67	3	6	18	2	4	150	15.9885	10.2573
g8475.p1	nuclear encoded predicted protein	41.89	2	21	21	157	32.79	14	14	22.04	9	10	27.32	13	24	14.75	6	8	32.79	14	35	18.4	6	8	17.85	6	7	7.1	3	4	4.74	2	2	11.11	4	4	23.86	9	18	33.7	13	23	549	61.1672	4.65283
g2472.p1	nuclear encoded predicted protein	41.88	1	5	6	39	32.5	4	6	32.5	3	4	15.63	2	6				30	3	6				15.63	2	2	15.63	2	2	15.63	2	2	18.75	3	4	32.5	3	7				160	17.9215	10.3745
g15340.p1	nuclear encoded predicted protein	41.81	1	10	10	50										7.1	2	4	23.08	6	13	7.1	2	3													29.19	6	13	30.57	8	17	507	52.1455	7.35693
g8382.p1	nuclear encoded predicted protein	41.78	1	5	5	14	14.08	2	2	14.08	2	2	17.84	3	5																30.99	3	5										213	22.7679	9.42236
g4169.p1	nuclear encoded predicted protein	41.76	1	12	12	54										7.65	2	2	28.53	8	13	7.65	2	2										7.65	2	2	38.24	10	16	31.47	8	19	340	37.179	6.30322
g7229.p1	nuclear encoded predicted protein	41.72	1	4	4	7													41.72	4	7																						163	16.7498	8.36768
g12372.p1	nuclear encoded predicted protein	41.62	1	5	5	13													19.29	2	2				26.9	3	4	26.4	3	3							13.71	2	2	19.29	2	2	197	22.6652	5.74463
g1985.p1	nuclear encoded predicted protein	41.54	1	9	9	39										13.85	3	3	17.54	4	9													9.23	2	3	25.54	4	8	26.46	7	16	325	37.2458	8.646
g10501.p1	nuclear encoded predicted protein	41.52	1	18	18	112	17.82	6	7	21.45	7	9	20.59	7	10	12.46	4	5	32.7	13	21	9	3	3	11.59	5	6				10.9	4	6	10.55	3	5	33.39	11	16	31.66	12	24	578	63.7673	6.56592
g5732.p1	nuclear encoded predicted protein	41.49	1	2	2	7													41.49	2	4																			41.49	2	3	94	10.3484	9.11475
g14606.p1	nuclear encoded predicted protein	41.48	1	5	5	25	18.18	2	2				18.18	2	3				22.16	3	7	15.91	2	2	17.05	2	2	15.91	2	2							15.91	2	3	15.91	2	4	176	19.4929	9.62744
g328.p1	nuclear encoded predicted protein	41.45	1	7	7	21	11.18	2	2				21.05	2	3				29.61	4	6				26.32	3	3	17.11	2	2										25	3	5	152	17.3356	10.3306
g10375.p1	nuclear encoded predicted protein	41.27	1	8	8	26													13.42	3	5																41.27	8	11	22.78	4	10	395	43.4401	7.12256
g15008.p1	nuclear encoded predicted protein	41.23	1	3	3	8	26.32	2	2				41.23	3	6																												114	12.3122	9.40771
g5739.p1	nuclear encoded predicted protein	41.13	1	7	7	50	17.73	2	3	19.15	3	4	8.51	2	3	17.73	2	2	35.46	6	13	17.73	2	2	26.95	4	4	17.73	2	2	17.73	2	2				24.82	4	5	41.13	7	10	141	15.9388	10.3013
g7463.p1	nuclear encoded predicted protein	41.11	1	6	6	72										22.59	3	3	41.11	6	14	16.3	3	4	10.37	2	3	27.04	4	6	21.11	3	4	27.04	4	5	33.33	5	14	33.33	5	19	270	27.9067	6.55127
g14651.p1	nuclear encoded predicted protein	41.06	1	6	6	24										19.51	3	3	41.06	6	10																20.33	3	6	26.83	4	5	246	26.1055	7.50342
g12459.p1	nuclear encoded predicted protein	40.99	1	13	13	71				5.54	2	2				11.09	4	4	30.3	10	15	8.91	3	3										7.72	3	4	28.51	9	15	34.85	12	28	505	56.0298	7.38623
g7853.p1	nuclear encoded predicted protein	40.94	1	15	16	44	6.19	2	2	9.57	4	4	8.25	4	4	7.36	2	2	19.59	8	11																17.67	7	8	26.95	11	13	679	73.7068	8.25049
g14474.p1	nuclear encoded predicted protein	40.94	1	4	4	22										24.83	2	2	40.94	4	5				19.46	2	2	24.83	2	2	25.5	2	3				25.5	2	3	30.87	3	5	149	16.0964	8.1626
g6902.p1	nuclear encoded predicted protein	40.89	1	4	4	42										18.9	2	3	24.74	3	13	24.74	3	3	18.9	2	2							18.9	2	4	40.89	4	7	18.9	2	10	291	31.729	7.94287
g9286.p1	nuclear encoded predicted protein	40.88	1	8	8	16	15.09	3	6	31.14	5	5	7.54	2	2				11.44	3	3																						411	44.0659	8.63135
g13353.p1	nuclear encoded predicted protein	40.86	1	13	13	33													21.08	7	11																32.04	9	11	14.84	5	11	465	52.8608	5.84619
g3824.p1	nuclear encoded predicted protein	40.79	1	19	22	303	10.57	4	5	18.43	8	8	11.78	6	8	27.04	12	21	34.74	17	56	29.31	14	18	25.98	12	17	22.66	10	15	20.85	10	12	35.8	16	21	38.82	19	55	36.56	19	67	662	71.2661	9.0708
g5493.p1	nuclear encoded predicted protein	40.78	1	2	2	2													40.78	2	2																						103	11.651	4.97021
g7431.p1	nuclear encoded predicted protein	40.65	1	7	7	25	32.52	5	6	19.11	3	5	30.08	5	8				31.71	5	6																						246	27.1688	4.86865
g2709.p2	nuclear encoded predicted protein	40.64	2	5	5	59										16.44	2	3	29.68	4	12	16.44	2	3	29.68	4	7	39.73	4	5	17.35	3	6	16.44	2	3	28.77	3	9	28.77	3	11	219	21.7295	9.46631
g5536.p1	nuclear encoded predicted protein	40.63	1	5	5	14				18.36	2	3							29.69	4	5																31.25	3	4	10.94	2	2	256	28.3754	7.44482
g8449.p1	nuclear encoded predicted protein	40.6	1	10	11	45				7.76	2	2	18.21	5	7	11.94	3	3	37.31	10	15	8.36	2	2													17.31	4	6	31.64	7	10	335	35.3853	5.88428
g3650.p1	nuclear encoded predicted protein	40.49	1	12	13	87										10.51	3	3	33.78	11	15	13.87	4	4	12.53	4	5	6.04	2	2	10.51	3	3	13.87	4	5	29.98	9	29	36.69	12	21	447	48.9741	8.67529
g4377.p1	nuclear encoded predicted protein	40.41	1	26	26	89										3.35	2	2	19.74	15	21													5.59	4	4	25.98	16	27	35.47	22	35	1074	118.807	5.40186
g14134.p1	nuclear encoded predicted protein	40.18	1	9	9	51				12.33	2	2	15.53	3	6	18.72	3	3	35.62	8	14				12.33	2	2							17.81	3	3	24.2	4	7	33.79	7	14	219	24.6165	10.1987
g6300.p1	nuclear encoded predicted protein	40.17	1	25	27	153	3.26	2	2							11.34	8	12	31.48	22	46	19.18	13	15										10.49	7	8	24.73	16	28	33.66	22	42	829	92.9285	4.75439
g2249.p1	nuclear encoded predicted protein	40	1	4	4	7										21.11	2	2	21.67	2	3																15	2	2				180	20.2686	5.40186
g2746.p1	nuclear encoded predicted protein	39.97	1	23	24	124	8.76	5	5	9.46	5	5	16.38	8	10	11.02	6	7	22.74	12	20	10.03	5	5	7.34	4	4	2.4	2	6	5.79	3	3	9.6	5	6	29.8	14	26	20.62	12	27	708	75.1538	5.61768
g9616.p2	nuclear encoded predicted protein	39.89	2	3	3	30													39.89	3	7	20.21	2	2	29.79	2	3										39.89	3	13	39.89	3	5	188	19.9108	6.18896
g325.p1	nuclear encoded predicted protein	39.77	1	5	5	11				21.05	2	2							14.04	2	4																12.28	2	5				171	18.7219	9.67139
g13527.p1	nuclear encoded predicted protein	39.76	1	4	4	19										21.08	2	2	26.51	3	6																26.51	3	4	26.51	3	7	166	18.6184	6.17627
g9323.p1	nuclear encoded predicted protein	39.66	1	5	5	28							11.81	2	3	34.18	4	4	25.74	4	10	20.25	3	4													20.25	3	4	20.25	3	3	237	24.8427	8.70459
g3638.p1	nuclear encoded predicted protein	39.61	1	12	12	91				8.7	2	2				28.02	8	9	34.78	9	19	8.94	3	3	23.43	6	6	11.59	3	3	8.45	2	4	15.94	4	4	39.37	11	19	30.43	9	22	414	45.5494	6.25244
psbB.p1	product=photosystem II 47 kDa protein; Note=photosystem II 47 kDa protein;	39.57	1	25	25	424	27.36	15	29	29.53	17	31	21.46	9	23	30.71	15	20	39.57	20	72	26.38	13	19	24.02	11	16	26.18	11	18	24.02	11	14	36.42	15	21	37.6	20	69	38.78	19	92	508	56.1243	6.41748
g14424.p1	nuclear encoded predicted protein	39.46	1	15	15	114										18.18	6	6	24.95	8	20	9.09	3	3	18.38	6	6	8.12	3	3	11.41	4	5	18.18	6	6	32.3	12	30	30.95	12	35	517	57.1267	6.01123
g2079.p1	nuclear encoded predicted protein	39.46	1	11	11	42													13.97	3	3				39.46	11	12	33.33	8	9	28.68	7	9				16.42	4	5	13.97	3	4	408	45.493	6.75635
g14900.p1	nuclear encoded predicted protein	39.39	1	9	9	45										19.44	5	5	19.95	5	9				6.39	2	2	7.16	2	2							31.46	7	11	36.32	8	16	391	43.2737	7.13721
g964.p1	nuclear encoded predicted protein	39.34	1	8	8	47													24.64	5	12																39.34	8	21	29.38	6	14	422	45.961	7.60596
g956.p1	nuclear encoded predicted protein	39.24	1	14	14	76	3.64	2	2	4.24	2	2	4.55	2	5	8.94	4	5	18.94	8	20	6.06	3	4	10.61	5	5				4.24	2	2	4.24	2	2	18.64	7	13	25.3	10	16	660	71.7781	7.98682
g15481.p1	nuclear encoded predicted protein	39.22	1	5	5	61	13.73	2	4	13.73	2	3	13.73	2	6	13.73	2	3	39.22	5	14	13.73	2	3	20.26	3	4	20.26	3	4	13.73	2	3				39.22	5	8	39.22	5	9	153	16.3724	9.99365
g6325.p1	nuclear encoded predicted protein	39.18	1	8	8	89	28.84	6	6	21.94	5	6	32.29	6	14	17.55	4	4	28.84	7	12	18.18	3	3	28.84	7	8	23.51	5	5	24.45	5	7	20.38	4	4	21.94	5	11	21.94	5	9	319	33.8871	5.71924
g5166.p1	nuclear encoded predicted protein	39.17	1	5	5	23													26.27	3	6																39.17	5	9	39.17	5	8	217	23.8992	5.8208
g12292.p1	nuclear encoded predicted protein	39.13	1	5	5	9													21.74	3	4																17.39	2	3	28.99	2	2	138	14.5176	8.33838
g3563.p1	nuclear encoded predicted protein	39.08	1	9	9	67				13.22	3	3				19.54	4	4	34.77	7	20	14.94	3	5				10.63	2	2				8.62	2	2	38.79	8	16	34.77	7	15	348	38.0244	8.19189
g1710.p1	nuclear encoded predicted protein	39.02	1	11	11	72										11.09	3	3	32.62	10	14	7.04	2	2	14.29	4	4	7.25	2	3	10.45	3	3	17.48	4	4	33.9	9	19	32.62	10	20	469	49.9483	5.43994
g9582.p1	nuclear encoded predicted protein	39.01	2	14	14	58	36.63	13	15	34.43	12	15	18.13	9	19				15.93	7	7																			4.4	2	2	546	60.8314	6.40479
g11396.p1	nuclear encoded predicted protein	38.98	1	5	5	85	38.98	4	4	38.98	4	5	26.55	3	8	32.77	3	6	32.77	3	13	38.98	4	6	38.98	4	5	38.98	4	7	19.21	2	4	12.99	2	2	38.98	5	15	32.77	3	10	177	19.5199	8.54346
g3821.p1	nuclear encoded predicted protein	38.98	2	7	7	41													38.98	7	14	15.02	2	2													27.8	5	12	38.98	7	13	313	33.4779	6.63916
g6276.p1	nuclear encoded predicted protein	38.97	1	4	4	99							14.71	2	3				30.88	3	85																			30.15	2	11	136	15.2846	11.2974
g12406.p2	nuclear encoded predicted protein	38.89	2	4	4	46										37.04	3	3	38.89	4	10	27.16	2	2	37.04	3	4	37.04	3	4	27.16	2	3	37.04	3	3	37.04	3	7	37.04	3	10	162	15.6211	5.45264
g13399.p1	nuclear encoded predicted protein	38.85	2	11	11	83										19.11	5	5	38.85	11	24	14.65	2	2										22.29	5	5	38.85	11	19	35.03	10	28	314	35.4606	7.44482
g13168.p1	nuclear encoded predicted protein	38.81	1	6	6	35				16.92	2	2							33.33	5	11	21.89	3	4	16.92	2	2										22.39	3	8	26.87	4	8	201	20.948	9.94971
g7422.p1	nuclear encoded predicted protein	38.67	1	41	42	212										4.96	4	4	18.06	19	34	5.25	5	5										13.58	11	17	27.27	29	81	35.42	37	71	1694	190.081	5.84619
g8366.p1	nuclear encoded predicted protein	38.62	1	16	17	78										5.14	2	2	30.4	13	16							4.55	2	2				3.23	2	2	27.9	12	20	32.6	15	36	681	74.5615	6.22705
g15390.p2	nuclear encoded predicted protein	38.58	3	8	8	56										21.6	4	4	38.58	8	15													21.6	4	4	38.58	8	17	38.58	8	16	324	36.5011	6.20166
g4239.p1	nuclear encoded predicted protein	38.57	1	10	10	66										8.57	2	3	24.05	6	14	8.57	2	3				8.57	2	3							35.71	9	23	37.14	9	20	420	45.5856	5.32568
g5715.p1	nuclear encoded predicted protein	38.49	1	13	13	90	31.18	8	11	27.53	7	8	12.26	5	10	12.9	4	5	34.41	11	18	13.55	4	4				6.88	2	2	5.81	2	2	7.96	2	2	28.6	9	14	27.1	8	14	465	48.3802	9.51025
g9829.p2	nuclear encoded predicted protein	38.46	2	11	11	52	15.06	3	3	14.42	3	3	34.29	8	18				18.27	4	7	10.58	2	2	11.86	3	3	14.42	3	3	10.26	2	2				17.63	4	5	14.74	3	6	312	34.4432	8.35303
g6322.p1	nuclear encoded predicted protein	38.42	1	7	8	16													18.18	3	3													7.92	2	2	19.94	5	6	14.08	3	5	341	36.8145	6.69775
g1369.p1	nuclear encoded predicted protein	38.4	1	4	4	25										18.14	2	2	27.85	3	6													18.14	2	2	38.4	4	8	27.85	3	7	237	26.502	7.1958
g7223.p1	nuclear encoded predicted protein	38.38	1	8	8	31				10.61	2	2	17.17	2	2				26.77	6	10										10.1	2	2				17.17	4	8	22.73	4	7	198	23.3076	10.0229
g6132.p1	nuclear encoded predicted protein	38.12	1	6	6	13													20.18	4	4																24.66	3	3	22.42	4	6	223	24.6257	8.30908
g1103.p1	nuclear encoded predicted protein	38.1	1	6	6	21							8.63	2	2				25.89	4	7																10.42	2	5	22.92	4	7	336	36.5026	4.95752
g4137.p1	nuclear encoded predicted protein	38.1	1	4	4	12							19.84	2	3				27.78	3	5	19.84	2	2										19.84	2	2							126	14.6398	9.5249
g7196.p1	nuclear encoded predicted protein	38.1	1	3	3	30										36.9	2	3	38.1	3	8				36.9	2	3				36.9	2	3	36.9	2	2	36.9	2	5	36.9	2	6	84	8.75777	10.0522
g10384.p1	nuclear encoded predicted protein	38.06	1	8	9	71										17.5	4	6	33.06	8	16	8.61	2	2	7.5	2	2				7.5	2	2	21.11	5	5	33.33	8	18	38.06	9	20	360	40.1892	6.15088
g4298.p1	nuclear encoded predicted protein	37.99	1	7	7	16	22.73	3	4	19.16	3	3	7.79	2	3				26.62	5	6																						308	32.6647	7.78174
g679.p1	nuclear encoded predicted protein	37.93	2	2	2	3													37.93	2	3																						116	11.7787	4.29736
g12140.p1	nuclear encoded predicted protein	37.91	2	4	4	11				21.98	2	2	17.58	2	2				26.37	3	3										16.48	2	2				16.48	2	2				182	19.8767	10.9604
g2329.p1	nuclear encoded predicted protein	37.89	1	3	3	14													37.89	3	6																25.47	2	5	19.25	2	3	161	16.9376	6.91748
g9741.p1	nuclear encoded predicted protein	37.89	1	13	13	46													16.1	6	10													7.32	2	2	23.9	9	15	32.03	11	19	615	65.1003	6.18896
g2165.p1	nuclear encoded predicted protein	37.86	1	6	6	11													25.71	4	6																22.14	3	5				280	30.8749	5.04639
g2840.p1	nuclear encoded predicted protein	37.86	1	2	2	2													37.86	2	2																						140	15.4551	5.8208
g1507.p1	nuclear encoded predicted protein	37.84	1	8	8	41				20.27	4	4	12.16	2	2	16.22	2	2	31.98	6	12	18.92	4	4	9.46	2	2	19.82	3	4							28.83	5	7	24.32	4	4	222	25.1678	6.93213
g4322.p1	nuclear encoded predicted protein	37.84	1	3	3	4																																		37.84	3	4	148	16.7404	6.52197
g13087.p2	nuclear encoded predicted protein	37.7	3	12	12	98										21.84	6	6	32.41	10	21	12.64	4	4										22.3	7	10	28.74	9	27	34.25	11	30	435	49.0818	5.41455
g11316.p1	nuclear encoded predicted protein	37.66	1	8	8	53	17.41	3	4	25	5	6	24.37	5	9	10.76	2	2	35.44	7	15	13.61	3	3	10.76	2	2										10.76	2	6	13.61	3	6	316	34.2521	5.37646
g5247.p1	nuclear encoded predicted protein	37.64	1	9	10	41										10.24	3	3	12.69	4	5				5.57	2	2							12.69	4	6	17.59	5	12	33.63	9	13	449	48.5421	6.34131
g6601.p1	nuclear encoded predicted protein	37.63	1	18	18	218										26.08	13	19	36.29	16	50	18.55	9	13	18.41	9	11	11.96	6	6	8.2	5	5	25.4	13	14	34.41	16	45	35.62	17	55	744	78.4096	5.70654
g14276.p1	nuclear encoded predicted protein	37.5	4	3	4	40				24.04	3	4				24.04	2	4	24.04	3	10	37.5	3	5							24.04	2	3	24.04	2	3	24.04	2	7	24.04	2	4	104	11.7482	10.272
g1086.p1	nuclear encoded predicted protein	37.42	1	4	4	5													37.42	4	5																						155	16.7638	9.56885
g9774.p1	nuclear encoded predicted protein	37.32	1	9	9	63	16.62	3	3	13.12	3	4	18.37	5	10	22.74	5	5	34.4	8	15	16.62	3	3	14.29	4	4				7.87	2	2	7.87	2	2	30.9	6	8	16.03	5	7	343	36.958	9.86182
g6905.p1	nuclear encoded predicted protein	37.32	1	6	6	9													37.32	6	7																			13.96	2	2	351	38.0386	6.31592
g4703.p1	nuclear encoded predicted protein	37.3	1	11	11	60	18.85	5	7	15.78	4	7	14.55	6	8	10.04	3	3	33.61	8	16	15.78	4	5													18.85	5	7	18.65	5	7	488	53.2144	7.31299
g14292.p1	nuclear encoded predicted protein	37.18	1	3	3	9	25	2	2	25	2	2							29.49	2	5																						156	16.0713	8.93896
g3304.p1	nuclear encoded predicted protein	37.18	1	9	9	32													13.65	4	8																24.47	7	14	29.41	7	10	425	46.1305	8.45557
g11578.p1	nuclear encoded predicted protein	37.16	2	13	13	37													22.95	9	12																16.94	6	11	26.41	9	14	549	59.2178	5.84619
g3569.p1	nuclear encoded predicted protein	37.11	1	6	7	37										13.28	2	2	28.13	4	8	12.89	2	3										12.89	2	2	28.13	5	11	23.83	5	11	256	27.5682	8.35303
g13747.p1	nuclear encoded predicted protein	37.02	1	14	14	52	17.27	6	7	27.7	9	10	17.14	8	13	4.84	2	2	20.37	8	11																			20.99	8	9	805	81.8883	6.20166
g3537.p1	nuclear encoded predicted protein	37	2	8	8	44													19.57	3	9	14.68	2	3										17.13	2	3	26.3	4	11	37	8	18	327	33.9067	8.73389
g8471.p1	nuclear encoded predicted protein	36.99	1	5	5	21				19.86	2	2	19.86	3	7	17.12	2	2	36.99	4	5																27.4	3	3	17.12	2	2	146	16.365	10.4478
g4274.p1	nuclear encoded predicted protein	36.87	1	11	11	66	11.2	3	4	14.86	4	4	6.76	2	2	13.9	4	4	33.98	10	22	20.85	6	8													24.13	7	13	20.66	6	9	518	56.3978	5.36377
g13977.p3	nuclear encoded predicted protein	36.87	3	15	15	63										8.87	4	4	12.35	6	11	7.13	3	3	5.22	2	2	5.22	2	2	7.13	3	3	6.96	3	3	28.35	10	19	20.35	10	16	575	62.2872	6.87354
g6962.p1	nuclear encoded predicted protein	36.83	1	8	8	54													23.76	5	11				5.89	2	2							19.34	4	9	27.62	6	15	30.57	7	17	543	57.1217	6.85889
g4628.p1	nuclear encoded predicted protein	36.82	1	5	5	49	15.91	2	2	15.91	2	2				22.27	3	4	30.45	4	13				15.91	2	3	15.91	2	2	15.91	2	3	14.55	2	2	30.45	4	9	19.55	3	9	220	24.3049	4.93213
g12474.p1	nuclear encoded predicted protein	36.81	1	4	4	5	20.14	2	2										27.78	3	3																						144	16.0823	5.84619
g11228.p1	nuclear encoded predicted protein	36.8	1	5	5	27													27.88	4	8																36.8	5	9	36.8	5	10	269	28.9907	6.80029
g174.p1	nuclear encoded predicted protein	36.74	1	6	6	44										19.32	3	4	24.62	4	10	19.32	3	3										11.36	2	2	36.74	6	12	29.55	5	13	264	29.2284	4.71631
g3251.p1	nuclear encoded predicted protein	36.69	2	9	9	33													20.73	5	8																36.69	8	12	24.93	6	13	357	40.4185	6.07471
g14885.p1	nuclear encoded predicted protein	36.67	1	6	6	58	32.86	4	4	26.19	4	4	31.9	5	10	11.9	2	2	21.9	4	11	18.1	3	3	11.9	2	2	18.1	3	4				11.43	2	2	15.71	3	6	31.9	5	10	210	24.1673	10.8579
g11229.p1	nuclear encoded predicted protein	36.67	1	4	4	9													36.67	4	7													17.22	2	2							180	20.4488	9.78857
g2150.p1	nuclear encoded predicted protein	36.53	1	3	3	11													36.53	3	7																			16.17	2	4	167	18.5875	5.46533
g10397.p1	nuclear encoded predicted protein	36.49	1	11	12	40													7.87	3	3				26.3	9	10	16.82	6	7	20.04	7	7				14.67	5	5	13.42	6	8	559	60.3283	7.18115
g5213.p1	nuclear encoded predicted protein	36.44	3	17	17	183										17.28	8	10	26.1	11	41	10.72	5	6	25.6	13	17	26.23	11	14	21.82	12	16	10.59	5	6	34.93	14	38	24.72	11	35	793	85.942	6.11279
g14149.p1	nuclear encoded predicted protein	36.26	1	23	23	110	2.6	2	4				6.39	5	6	8.66	7	9	30.84	19	35	5.3	3	3										2.92	2	2	26.95	15	25	28.57	18	26	924	101.678	6.29053
g1520.p1	nuclear encoded predicted protein	36.22	1	3	3	10													36.22	3	10																						196	20.8418	7.50342
g1546.p2	nuclear encoded predicted protein	36.18	3	11	11	47										11.77	3	3	21.5	7	9				6.83	2	2							11.77	3	5	33.96	10	16	21.5	7	12	586	63.4006	8.07471
g13434.p1	nuclear encoded predicted protein	36.11	1	3	3	8										30	2	2	36.11	3	6																						180	19.9283	4.729
g10967.p1	nuclear encoded predicted protein	36.09	1	7	7	35										23.91	3	3	28.26	4	10													16.09	3	3	28.26	5	8	36.09	7	11	230	25.886	7.98682
g9812.p1	nuclear encoded predicted protein	36.09	1	7	7	73													16.27	4	14													11.54	2	6	27.22	5	30	35.8	6	23	338	36.2514	6.78564
g11654.p2	nuclear encoded predicted protein	35.9	2	3	3	10	35.9	2	2	35.9	2	3							35.9	2	2																35.9	2	3				78	8.7734	7.91357
g8458.p1	nuclear encoded predicted protein	35.9	1	6	6	29													12.25	3	5													11.11	2	2	26.78	5	8	35.9	6	14	351	37.4069	6.12549
g6809.p1	nuclear encoded predicted protein	35.85	1	11	11	86										19.01	6	8	19.22	6	14	9.07	3	3	8.86	3	5	9.29	3	3	4.75	2	3	16.63	5	5	32.4	10	20	33.48	10	25	463	50.2446	7.21045
g2871.p1	nuclear encoded predicted protein	35.69	1	6	6	24										13.43	3	3	25.8	5	10																26.5	4	6	20.85	4	5	283	30.5727	7.98682
g3132.p1	nuclear encoded predicted protein	35.67	3	15	15	34													15.92	7	8													4.3	2	2	25	10	13	21.5	9	11	628	68.1197	5.98584
g12160.p1	nuclear encoded predicted protein	35.64	1	18	18	98										5.86	2	2	14.74	6	7	5.26	2	2	33.98	17	29	30.08	13	23	28.27	13	26				8.57	4	4	11.28	4	5	665	69.815	5.43994
g12466.p1	nuclear encoded predicted protein	35.58	1	6	6	12							21.15	3	3				20.67	4	7	12.02	2	2																			208	22.5739	5.79541
g10469.p1	nuclear encoded predicted protein	35.53	1	11	11	144							6.35	2	2	19.29	6	7	27.76	8	27	14.12	4	6	21.88	7	8	15.76	5	7	16.47	5	6	20.24	6	10	35.53	11	30	32.71	10	41	425	46.0074	8.06006
g742.p1	nuclear encoded predicted protein	35.41	1	7	8	28				10.12	2	2	15.18	3	3	10.12	2	2	24.9	6	10	14.4	3	3													20.62	4	4	10.12	2	4	257	28.8113	10.4917
g7452.p1	nuclear encoded predicted protein	35.39	1	6	6	139	26.34	4	6	26.34	4	6	19.34	3	11	35.39	6	10	35.39	5	34	27.16	4	5	18.11	3	5	13.58	2	3	35.39	5	9	18.11	3	5	35.39	6	15	35.39	6	30	243	25.5887	9.48096
g4840.p1	nuclear encoded predicted protein	35.33	1	6	6	14													11.68	2	3																35.33	6	8	17.12	3	3	368	39.269	7.1665
g5341.p1	nuclear encoded predicted protein	35.31	1	13	13	54	11.55	4	5	17	6	8	17.82	7	8	8.09	3	5	19.8	7	13	8.09	3	4													19.31	6	8	8.25	3	3	606	67.6089	6.84424
g4973.p1	nuclear encoded predicted protein	35.29	1	5	5	12	13.45	2	2	13.45	2	3	26.47	4	7																												238	26.3113	8.08936
g5461.p1	nuclear encoded predicted protein	35.29	1	7	7	21													23.95	4	6																30.67	4	6	35.29	7	9	238	26.2759	8.01611
g15646.p1	nuclear encoded predicted protein	35.27	1	5	5	21	23.21	3	3							16.96	2	2	23.21	3	5				19.2	2	3	19.2	2	3										19.2	2	5	224	24.989	8.90967
rps7.p1	product=ribosomal protein S7; Note=ribosomal protein S7;	35.26	1	3	5	8													25	3	6																			21.15	2	2	156	17.9016	10.6089
g7855.p1	nuclear encoded predicted protein	35.19	2	12	12	92										11.8	3	4	25.32	9	20	14.16	4	5	16.74	5	7	14.38	4	6	13.73	4	5	14.16	4	5	27.25	9	21	33.05	11	19	466	51.3505	6.72705
g9315.p1	nuclear encoded predicted protein	35.16	1	12	12	65	19.73	7	8	21.09	8	10	24.61	8	16	11.52	4	5	16.8	6	12	8.79	3	3													11.72	4	5	14.65	4	6	512	52.3105	7.97217
g14166.p1	nuclear encoded predicted protein	35.11	1	7	7	39	9.16	2	3										20.1	4	9																20.1	4	14	35.11	7	13	393	42.9632	8.76318
g758.p1	nuclear encoded predicted protein	35.11	1	6	6	22							8.78	2	2										22.14	4	4	24.81	4	6	19.08	4	4				16.79	3	4	8.78	2	2	262	28.4575	8.25049
g13081.p1	nuclear encoded predicted protein	34.88	1	5	5	31																			23.15	4	7	23.15	3	7	34.88	5	12				17.28	2	3	12.35	2	2	324	35.4256	7.02002
g2297.p2	nuclear encoded predicted protein	34.85	2	5	5	11													21.21	3	3																15.66	2	3	25.25	4	5	198	22.8237	6.0874
g11720.p1	nuclear encoded predicted protein	34.81	1	6	6	37	15.02	2	4				8.87	2	3				22.87	3	11																18.09	2	9	21.16	3	10	293	32.2523	4.98291
g6572.p2	nuclear encoded predicted protein	34.79	2	19	19	120										10.78	4	5	27.47	14	30	6.68	3	4	12.2	6	10	7.19	4	4	9.76	4	4	11.42	4	7	24.39	11	28	26.83	12	28	779	85.3931	6.29053
g4246.p1	nuclear encoded predicted protein	34.73	1	11	11	72	12.81	4	4	16.26	4	4	20.69	7	10	20.44	5	7	29.06	8	22	8.13	2	2													16.5	4	7	26.35	8	16	406	44.505	10.3599
g8388.p1	nuclear encoded predicted protein	34.72	1	8	8	19													24.89	5	8																18.78	5	6	7.86	3	5	458	48.2952	6.37939
g13597.p1	nuclear encoded predicted protein	34.72	1	3	3	9													28.24	2	3							28.24	2	2	34.72	3	4										216	23.3782	8.25049
g11744.p1	nuclear encoded predicted protein	34.69	1	8	8	33	19.38	3	5	17.19	3	4	4.69	2	3				24.38	5	7	16.25	3	3													20.94	4	5	15.31	3	6	320	34.8642	9.21729
g8262.p1	nuclear encoded predicted protein	34.65	1	7	7	35										10.94	2	2	12.16	3	4				22.19	6	9	17.93	4	7	34.04	6	9							15.2	3	4	329	34.6228	9.14404
g12829.p1	nuclear encoded predicted protein	34.65	1	2	2	2													34.65	2	2																						101	10.0632	11.561
g15130.p1	nuclear encoded predicted protein	34.62	1	9	9	38	18.21	4	6	21.54	5	6				16.92	4	5	30.26	8	13							9.49	2	3							14.1	3	5				390	43.0753	8.33838
g12855.p1	nuclear encoded predicted protein	34.62	1	5	5	9													26.15	4	4																			34.62	5	5	260	27.2012	5.96045
g7651.p1	nuclear encoded predicted protein	34.58	1	18	18	177							4.29	3	4	29.27	14	21	33.56	16	57	28.59	15	20	32.09	16	25	29.15	14	23	29.72	14	22				7.12	3	3	2.82	2	2	885	91.3248	4.91943
g1135.p1	nuclear encoded predicted protein	34.52	1	5	5	20													28.11	4	8	19.93	2	3													26.33	3	6	12.46	2	3	281	30.811	8.45557
g14415.p1	nuclear encoded predicted protein	34.5	2	13	13	30													8.33	4	5																24	8	11	24	10	14	600	65.8858	6.34131
g470.p1	nuclear encoded predicted protein	34.44	1	7	7	27	10.71	2	2										27.3	6	8																24.74	5	8	24.74	5	9	392	41.5655	9.81787
g6128.p1	nuclear encoded predicted protein	34.41	1	6	6	49	18.62	3	5	8.91	2	4	15.79	2	3	18.22	2	3	33.6	5	12	18.22	2	4	18.22	2	5	18.22	2	3	18.22	2	4				27.94	3	4	18.22	2	2	247	27.427	6.96143
g13069.p1	nuclear encoded predicted protein	34.31	1	6	6	11																			12.09	2	2	22.22	4	7	9.15	2	2										306	34.4179	6.87354
g15873.p1	nuclear encoded predicted protein	34.25	1	8	8	34	21.84	6	7	17.47	5	5	24.6	6	7	5.98	2	2	17.01	4	8	8.28	3	3										9.66	2	2							435	46.56	9.43701
g12039.p1	nuclear encoded predicted protein	34.23	1	7	8	106										21.73	3	5	28.57	6	26	25.3	4	6	21.73	3	4	21.73	3	7	25.3	4	6	21.73	3	5	25.6	5	21	30.65	7	26	336	35.5293	5.52881
g4353.p1	nuclear encoded predicted protein	34.16	1	6	6	48	28.88	4	6	28.88	4	8	10.87	2	5	10.87	2	3	28.88	4	13																17.7	3	6	17.39	3	7	322	34.8644	5.52881
g7450.p1	nuclear encoded predicted protein	34.14	1	11	11	35							8.97	2	2				9.19	2	2				23.85	7	10	5.91	2	2	6.56	2	2				14.88	4	9	16.85	5	8	457	49.407	9.17334
g4579.p1	nuclear encoded predicted protein	34.04	1	4	4	39							15.6	2	4	15.6	2	2	25.53	3	8				34.04	4	5	17.73	2	2	34.04	4	4				25.53	3	7	25.53	3	7	141	15.2577	6.26514
g15654.p1	nuclear encoded predicted protein	34.02	1	7	8	23							10.85	2	2				21.99	5	7							10.85	2	2							26.39	6	7	14.37	3	5	341	36.5529	8.63135
g14901.p2	nuclear encoded predicted protein	33.93	4	15	15	89										7.83	4	4	20.07	9	13	3.59	2	2	17.46	8	10	16.97	7	9	11.75	6	8	5.38	3	3	20.39	9	15	23.33	11	25	613	67.1758	7.37158
g12865.p1	nuclear encoded predicted protein	33.91	2	10	10	73	21.66	6	8	21.82	7	8	9.26	4	7	7.22	3	3	19.31	6	15	8.79	2	2	9.42	3	3				14.13	4	4				15.7	5	8	17.9	6	15	637	68.9173	8.08936
g9151.p1	nuclear encoded predicted protein	33.89	1	8	8	25													22.78	5	7				8.06	2	2										23.06	5	7	25.83	6	9	360	39.2558	6.13818
g2094.p2	nuclear encoded predicted protein	33.82	2	17	17	62				6.81	4	4	4.5	3	4	3.77	2	2	15.21	9	12	3.04	2	2	22.63	11	11	20.56	10	10	14.96	8	8				8.27	4	4	6.57	4	5	822	89.7105	6.82959
g2858.p1	nuclear encoded predicted protein	33.8	1	8	8	22	14.44	2	2	19.01	3	3	16.2	3	4				31.34	6	8																14.44	2	3	14.44	2	2	284	31.6641	9.0415
g10349.p1	nuclear encoded predicted protein	33.77	1	3	3	4													16.56	2	2																25.83	2	2				151	16.1168	9.92041
g1345.p1	nuclear encoded predicted protein	33.73	1	12	12	104	11.9	4	5	18.65	6	7	7.94	3	8	20.24	6	9	29.17	10	22	12.7	4	4	15.87	5	5	9.52	3	3	9.52	3	3	10.32	3	4	23.21	7	17	25.6	8	17	504	55.1104	8.93896
g8278.p1	nuclear encoded predicted protein	33.7	1	9	9	65										14.54	4	4	15.2	5	12	12.56	4	4	19.82	6	6	10.79	3	3	16.96	5	5	8.81	3	3	24.45	7	15	26.21	7	13	454	49.5071	8.66064
g13964.p1	nuclear encoded predicted protein	33.69	2	10	10	46													19.1	5	10	7.16	2	2	10.08	3	5				8.22	2	2	7.43	2	2	19.36	7	10	30.24	8	15	377	41.0599	8.66064
psbC.p1	product=photosystem II 44 kDa protein; Note=photosystem II 44 kDa protein;	33.62	1	15	15	281	26.46	8	15	30.15	9	17	13.88	7	34	19.96	7	8	31.02	11	49	16.27	6	11	18	7	10	21.48	8	13	15.84	5	6	18	7	13	31.24	12	47	30.15	10	58	461	50.2916	6.58057
g12540.p1	nuclear encoded predicted protein	33.58	1	13	13	45													11.01	3	7													13.62	4	7	20.15	7	14	31.34	11	17	536	60.1317	7.79639
g16113.p1	nuclear encoded predicted protein	33.56	1	8	8	20													15.33	4	4																21.56	5	6	22	5	10	450	47.0778	6.34131
g9854.p1	nuclear encoded predicted protein	33.54	1	9	9	18				12.85	3	3	21.32	5	6				9.4	4	6																			6.58	3	3	319	34.7533	10.7114
g10468.p1	nuclear encoded predicted protein	33.49	1	8	8	33													33.03	7	9													6.83	2	2	30.52	7	12	24.15	6	10	439	47.7793	5.94775
g8316.p1	nuclear encoded predicted protein	33.47	1	7	7	77				16.32	3	3	10.04	2	3	18.83	2	3	30.96	6	20	20.92	4	6	7.95	2	2	7.95	2	2				26.36	4	5	30.96	6	12	30.96	6	21	239	26.7195	5.36377
minD.p1	product=septum site-determining protein; Note=septum site-determining protein;	33.44	1	4	6	6																7.28	2	2																29.8	4	4	302	33.4638	8.48486
g1382.p1	nuclear encoded predicted protein	33.43	1	7	7	17													12.05	3	3																9.04	3	5	24.7	4	9	332	37.499	7.23975
g12680.p1	nuclear encoded predicted protein	33.33	1	7	7	30													11.5	3	3													12.68	2	2	23.89	5	9	33.33	6	16	339	36.1163	7.29834
g14934.p1	nuclear encoded predicted protein	33.33	1	5	5	12													27.24	4	5																13.46	3	4	16.03	2	3	312	35.7654	5.23682
g11965.p1	nuclear encoded predicted protein	33.11	1	10	11	35	12.73	3	4	19.19	5	6	6.11	3	4				26.66	8	11																13.41	5	7	13.92	3	3	589	62.3326	7.21045
g6002.p1	nuclear encoded predicted protein	33.05	1	3	4	65	21.19	3	8	21.19	3	5				21.19	2	8	21.19	3	11	33.05	4	7	21.19	2	4				21.19	2	3	21.19	2	3	21.19	2	7	21.19	2	9	118	12.8172	10.1401
g12704.p1	nuclear encoded predicted protein	33.04	1	5	5	12	26.79	3	5				6.25	2	4																						17.86	2	3				224	25.0168	9.51025
g3474.p1	nuclear encoded predicted protein	32.88	1	5	6	19													19.18	4	6																18.84	3	6	26.03	5	7	292	31.8085	6.43018
g5724.p1	nuclear encoded predicted protein	32.85	1	7	7	21													16.57	3	5																29.07	6	8	32.85	6	8	344	37.3512	5.89697
g10760.p1	nuclear encoded predicted protein	32.83	1	6	6	11													20.05	4	4																25.31	4	5	11.78	2	2	399	41.8546	7.2251
g14167.p1	nuclear encoded predicted protein	32.77	1	9	9	91	18.49	4	4	9.52	2	3	11.76	3	4	18.49	4	6	32.77	9	20	16.53	4	5	12.32	3	3	12.32	3	3	14.29	3	3	14.29	3	3	24.09	6	20	26.89	6	17	357	38.3249	8.55811
g360.p1	nuclear encoded predicted protein	32.74	1	3	3	5													32.74	3	5																						168	18.0203	7.29834
g12425.p1	nuclear encoded predicted protein	32.7	2	17	17	81										10.23	4	4	14.77	7	14	7.7	3	3										8.02	4	4	29.32	14	32	21.2	11	24	948	102.947	5.21143
g1995.p1	nuclear encoded predicted protein	32.69	1	7	7	20													11.26	3	5																22.8	5	7	21.43	5	8	364	38.6629	7.62061
g10545.p1	nuclear encoded predicted protein	32.67	2	3	3	4	22.67	2	2	19.33	2	2																															150	17.4298	5.56689
g10809.p1	nuclear encoded predicted protein	32.66	1	4	4	26										25.63	3	3	32.66	4	8				25.63	3	3				25.63	3	3				13.07	2	3	32.66	4	6	199	22.1904	8.5874
g7028.p1	nuclear encoded predicted protein	32.64	1	18	18	162	10.79	6	9	15.73	8	15	11.7	7	13	16.51	8	9	24.84	13	29	13.65	5	6	9.62	4	5				6.5	2	2	18.86	7	10	18.73	8	25	21.2	12	39	769	80.9495	5.12256
g11050.p1	nuclear encoded predicted protein	32.64	1	6	7	16													22.22	5	5																15.97	3	4	31.94	6	7	288	31.8248	7.02002
g9418.p1	nuclear encoded predicted protein	32.64	1	12	12	43													24.29	8	10																32.64	11	19	32.07	11	14	527	57.2575	5.8335
g11863.p1	nuclear encoded predicted protein	32.56	1	9	9	32	10	2	2				7.44	2	3	13.26	3	3	17.67	4	7	10	2	2	10	2	2	9.07	2	2	10	2	3				21.86	5	6	3.95	2	2	430	46.9098	5.92236
g4289.p1	nuclear encoded predicted protein	32.56	1	15	15	37							4.51	2	3				19.7	8	11																26.13	11	14	19.97	9	9	731	78.4223	6.31592
g1946.p1	nuclear encoded predicted protein	32.43	1	10	10	30	8.3	3	3	12.55	4	4	10.42	4	6	6.95	2	2	28.96	8	12																6.18	2	3				518	54.7543	9.34912
rpl36.p1	product=ribosomal protein L36; Note=ribosomal protein L36;	32.43	1	2	2	2													32.43	2	2																						37	4.42242	11.4146
g13091.p1	nuclear encoded predicted protein	32.43	1	6	6	22													13.51	2	3																27.8	5	10	24.32	4	9	259	29.0871	7.00537
g7323.p1	nuclear encoded predicted protein	32.41	3	10	10	31	5.12	2	2	11.51	4	4	9.38	4	5				15.99	6	6																16.42	5	7	20.9	7	7	469	50.6863	9.11475
g12409.p1	nuclear encoded predicted protein	32.37	1	5	5	10													17.95	3	3																22.76	3	4	16.99	3	3	312	34.3574	7.02002
g12789.p1	nuclear encoded predicted protein	32.23	1	8	8	40							6.39	2	2	7.42	2	2	32.23	8	11																27.88	7	10	32.23	8	15	391	43.6588	6.48096
g13375.p1	nuclear encoded predicted protein	32.15	1	11	11	97										6.11	2	3	28.21	9	28	7.89	3	5	7.1	3	4	7.89	3	5	4.73	2	2	5.52	2	3	25.25	10	22	27.61	9	25	507	56.4941	5.26221
g5685.p1	nuclear encoded predicted protein	32.11	1	3	3	7							19.27	2	2				22.02	2	5																						109	12.0537	10.1841
g11137.p1	nuclear encoded predicted protein	32.08	1	13	13	38													10.84	5	8																21.1	8	14	23.12	9	16	692	74.2327	6.29053
g2022.p1	nuclear encoded predicted protein	32.02	1	4	4	8							25.44	3	6				14.04	2	2																						228	24.7397	5.36377
g6927.p1	nuclear encoded predicted protein	32.01	1	21	21	88	16.43	9	14	16.67	9	14	24.34	14	24	3.12	2	2	23.86	12	21	4.32	2	2													6.12	3	3	10.07	6	8	834	90.4262	5.93506
g4846.p1	nuclear encoded predicted protein	32	1	2	2	5	32	2	2										32	2	3																						100	9.98102	8.99756
g15201.p1	nuclear encoded predicted protein	31.95	1	5	5	36	19.09	3	4	19.09	3	3	14.94	3	5				31.95	5	10	14.94	3	3													25.31	4	7	17.43	3	4	241	25.8139	9.17334
g16152.p2	nuclear encoded predicted protein	31.89	2	8	8	45	20.15	4	7	20.15	4	6	6.63	2	2	10.71	2	2	22.7	5	9										10.71	2	3				24.74	5	8	20.41	4	8	392	41.7878	9.43701
g13172.p1	nuclear encoded predicted protein	31.81	1	7	7	33										17.52	3	4	25.88	6	9				12.67	2	2				17.52	3	3	12.67	2	2	31.54	6	8	20.49	4	5	371	41.1112	7.06396
g11354.p1	nuclear encoded predicted protein	31.69	1	5	5	48										18.11	3	3	25.1	4	12	12.35	2	2										12.35	2	3	31.69	5	14	31.69	5	14	243	26.1452	4.77979
g7418.p1	nuclear encoded predicted protein	31.63	1	9	9	23													11.86	4	4																24.88	7	10	23.49	7	9	430	46.0175	6.02393
g11225.p1	nuclear encoded predicted protein	31.62	1	6	6	31													27.25	5	7				19.02	3	3				14.65	3	3				17.74	3	9	31.62	6	9	389	42.6405	6.11279
g7375.p1	nuclear encoded predicted protein	31.58	1	11	11	45							4.87	2	3				13.65	5	6	4.87	2	2	27.88	9	11	25.15	8	12	18.13	6	6				4.87	2	2	4.87	2	3	513	53.7547	7.48877
g9328.p1	nuclear encoded predicted protein	31.58	1	2	2	4																															31.58	2	2	31.58	2	2	171	19.1126	4.76709
g12473.p1	nuclear encoded predicted protein	31.57	1	19	19	68													9.82	6	8	6.74	3	4										12.42	6	8	18	11	18	22.81	14	30	1039	114.345	5.17334
g8299.p1	nuclear encoded predicted protein	31.55	1	6	6	21													9.23	2	2													14.29	2	2	26.49	5	10	27.68	5	7	336	36.3055	8.51416
g15560.p1	nuclear encoded predicted protein	31.54	1	4	4	5							10.77	2	2				20.77	2	3																						260	27.3331	6.63916
g15720.p1	nuclear encoded predicted protein	31.51	2	7	7	12							21.34	5	7				19.85	4	5																						403	44.4652	8.17725
g1632.p1	nuclear encoded predicted protein	31.47	1	10	10	25													10.79	4	4																16.37	6	9	28.6	9	12	556	60.1438	8.38232
g14556.p1	nuclear encoded predicted protein	31.45	1	5	5	23				14.47	2	2	31.45	4	6				24.53	4	8	14.47	2	2	14.47	2	2													14.47	2	3	159	16.7486	9.42236
g3285.p1	nuclear encoded predicted protein	31.42	1	5	6	15													16.48	3	3																27.97	5	8	19.92	4	4	261	29.7435	6.55127
g8605.p1	nuclear encoded predicted protein	31.36	1	11	12	57	9.52	5	5	12.81	6	6	10.02	5	9	12.64	6	6	15.27	8	13													9.03	3	3	12.81	6	8	14.61	6	7	609	67.9167	5.8335
g3997.p1	nuclear encoded predicted protein	31.33	1	5	5	13													13.25	2	2																26.91	4	7	17.67	3	4	249	26.3018	8.5874
g5032.p1	nuclear encoded predicted protein	31.25	1	7	7	16										10.1	2	2	11.54	3	3	10.1	2	3													20.91	5	5	13.22	3	3	416	46.3455	6.94678
g11914.p1	nuclear encoded predicted protein	31.19	1	6	6	31													12.86	2	4				31.19	6	10	22.83	4	7	31.19	6	10										311	34.4865	9.21729
g13068.p1	nuclear encoded predicted protein	31.12	1	9	10	68										16.02	4	5	27.92	8	12				22.2	6	6	14.87	4	4	10.07	2	2	8.47	2	4	24.26	6	15	27.92	9	20	437	47.868	7.6499
g10668.p1	nuclear encoded predicted protein	31.03	1	8	8	58	12.32	3	3	15.76	4	4	10.1	3	8	20.44	5	6	21.92	5	14	15.76	4	5													25.62	6	11	18.47	4	7	406	42.4748	8.36768
g3282.p1	nuclear encoded predicted protein	31	1	8	9	29							5.75	2	2	13.5	4	4	17.5	5	9	5.75	2	2													16.25	5	7	12.5	4	5	400	44.9315	6.96143
g195.p1	nuclear encoded predicted protein	30.97	1	7	7	17													8.52	2	2																22.73	4	6	30.97	7	9	352	38.3398	6.15088
g15427.p1	nuclear encoded predicted protein	30.94	1	7	7	27	10.94	2	4	14.06	3	4							23.44	5	9																13.75	3	3	18.44	4	7	320	34.4352	9.72998
g11000.p1	nuclear encoded predicted protein	30.94	1	6	6	22													16.29	3	6																22.48	4	8	29.97	5	8	307	33.5147	7.97217
g4455.p1	nuclear encoded predicted protein	30.84	1	19	19	51													11.48	6	10													4.29	2	2	22.75	16	23	14.67	8	16	1002	112.569	6.3667
g9780.p1	nuclear encoded predicted protein	30.81	1	8	8	28				5.92	2	2				12.56	3	3	24.17	7	11	11.37	3	3													10.19	3	4	15.64	5	5	422	47.2131	5.5415
g3470.p1	nuclear encoded predicted protein	30.81	1	2	2	2																															30.81	2	2				172	19.1535	4.83057
g12966.p1	nuclear encoded predicted protein	30.77	1	3	3	4				19.58	2	2	24.13	2	2																												286	29.0143	9.48096
g10855.p1	nuclear encoded predicted protein	30.62	2	4	4	99										30.62	4	5	30.62	4	29	27.52	3	6	16.28	2	4	16.28	2	3	16.28	2	2	27.52	3	5	27.52	3	20	27.52	3	25	258	26.0958	6.82959
g8232.p1	nuclear encoded predicted protein	30.59	1	9	9	29										5.27	2	2	30.59	9	12																18.78	5	7	17.51	5	8	474	52.7147	6.56592
g1786.p1	nuclear encoded predicted protein	30.57	1	8	8	25							7.92	2	2	12.08	3	3	30.57	8	13																8.3	2	2	16.98	4	5	265	29.847	9.84717
g10298.p1	nuclear encoded predicted protein	30.56	1	7	7	35	11.87	3	4	11.87	3	3	11.87	3	5	7.32	2	2	16.16	4	5				9.85	3	3	7.32	2	2	5.56	2	2				13.38	3	4	23.48	5	5	396	42.7219	4.4624
g10389.p1	nuclear encoded predicted protein	30.52	1	12	12	45										3.95	2	2	15.53	5	8				7.9	3	3	5.86	3	3	3.95	2	2				23.57	9	13	22.48	8	14	734	80.1916	6.44287
g11203.p1	nuclear encoded predicted protein	30.49	1	7	7	35							17.68	2	3	14.02	2	2	30.49	7	14	11.59	2	2	11.59	2	2										15.85	2	5	25.61	4	7	164	18.1225	7.82568
g4720.p1	nuclear encoded predicted protein	30.49	1	7	7	28													15.38	4	5													9.07	3	3	25	6	12	20.33	5	8	364	40.3038	5.2749
g3599.p1	nuclear encoded predicted protein	30.24	1	13	13	31							2.4	2	2	9.12	3	3	18.56	8	12																11.68	5	6	13.76	5	8	625	68.3187	8.85107
g435.p1	nuclear encoded predicted protein	30.19	2	5	6	17	16.98	3	5				11.79	2	4	11.32	2	4																			16.98	3	4				212	23.4851	8.36768
g2669.p1	nuclear encoded predicted protein	30.07	1	4	5	6							12.75	2	2				17.32	3	4																						306	33.0177	8.30908
g5181.p1	nuclear encoded predicted protein	30	1	14	14	104										15.19	5	7	30	14	26	11.92	4	5	10	3	4	12.12	4	4	10	3	5	13.46	4	6	24.23	9	19	28.27	12	28	520	57.0759	6.65381
g11446.p1	nuclear encoded predicted protein	29.92	1	7	7	43													10.64	3	8	11.65	3	4										7.03	2	2	29.92	7	18	15.26	4	11	498	54.0695	5.38916
g14883.p1	nuclear encoded predicted protein	29.91	1	6	6	43				14.81	3	5				13.39	3	4	17.95	4	8	10.26	2	2	18.52	3	4	13.39	3	3	21.65	4	4				17.09	4	7	13.39	3	6	351	39.4096	9.39307
g8500.p1	nuclear encoded predicted protein	29.9	1	17	17	57							3.23	2	2				24.06	14	19	3.44	2	2													19.48	11	18	18.96	11	16	960	103.081	5.33838
g9088.p1	nuclear encoded predicted protein	29.9	1	8	8	40										6.93	2	2	21.78	6	11	6.93	2	2													18.42	5	12	26.73	7	13	505	50.8399	5.22412
g9060.p1	nuclear encoded predicted protein	29.89	1	5	5	18													14.53	3	3																24.3	4	6	29.89	5	9	358	39.1039	6.80029
g12986.p1	nuclear encoded predicted protein	29.88	1	8	8	35										19.52	3	3	29.88	7	15																15.14	3	6	29.48	7	11	251	28.5065	10.1694
g8800.p1	nuclear encoded predicted protein	29.88	1	3	3	6													29.88	3	6																						164	17.1794	8.93896
g10449.p1	nuclear encoded predicted protein	29.86	1	3	3	7																															14.93	2	5	24.89	2	2	221	23.5144	8.70459
g15083.p1	nuclear encoded predicted protein	29.81	1	8	9	46	19.45	5	6	21.56	6	9	8.03	3	5				22.83	6	11	8.67	2	3													18.39	5	7	13.53	4	5	473	48.1774	8.86572
g1724.p1	nuclear encoded predicted protein	29.81	1	5	5	10				9.94	2	2							25.16	4	6				8.7	2	2																322	36.0658	6.16357
g8198.p1	nuclear encoded predicted protein	29.78	1	10	10	68							8.48	2	3				9.57	3	7				21.12	7	17	29.78	8	20	27.26	8	16				5.05	2	5				554	58.6533	6.7417
g5438.p1	nuclear encoded predicted protein	29.76	2	3	3	4													29.76	3	4																						205	21.9506	8.90967
g2832.p1	nuclear encoded predicted protein	29.75	1	16	16	92	8.1	4	4	13.4	6	6	12.37	8	12	15.32	7	7	22.53	11	28	10.75	5	5										3.53	2	2	16.05	8	11	22.68	12	17	679	70.7541	7.91357
g9337.p1	nuclear encoded predicted protein	29.68	1	6	6	30													16.96	3	5				29.68	6	10	8.13	2	3	16.96	3	4				13.43	2	4	8.13	2	4	283	31.7247	6.23975
g808.p1	nuclear encoded predicted protein	29.65	1	9	9	36										6.12	2	2	20	6	9	10.59	3	3										9.18	2	2	24	7	12	24.47	7	8	425	46.2987	5.93506
g12346.p2	nuclear encoded predicted protein	29.59	2	3	3	3																															29.59	3	3				169	18.2582	8.27979
g13585.p1	nuclear encoded predicted protein	29.57	1	3	3	11							11.3	2	3				27.83	2	8																						115	12.8121	11.4585
g5880.p1	nuclear encoded predicted protein	29.56	1	10	12	18																															21.74	8	9	15.52	7	9	883	95.502	5.08447
g6490.p1	nuclear encoded predicted protein	29.55	1	4	4	9													15.91	2	2																15.91	2	3	29.55	4	4	176	19.3665	6.20166
g11870.p1	nuclear encoded predicted protein	29.54	1	8	8	24	12.35	3	4	19.85	5	6	6.54	2	2				15.74	4	5																7.26	2	2	15.74	4	5	413	46.2803	5.43994
g4993.p1	nuclear encoded predicted protein	29.45	1	5	5	15										13.09	2	3	20.36	4	5																			25.45	4	7	275	29.6266	9.65674
g12637.p1	nuclear encoded predicted protein	29.43	1	8	8	42										9.73	3	3	9.73	3	6				9.73	3	4	6.48	2	2	9.73	3	3	6.48	2	2	27.43	7	12	14.71	5	10	401	43.8043	7.56201
g512.p2	nuclear encoded predicted protein	29.31	2	7	7	38	7.76	2	4	7.76	2	4				13.36	3	4	29.31	7	16	13.36	2	3													7.76	2	3	7.76	2	4	232	25.1221	9.77393
g10247.p1	nuclear encoded predicted protein	29.31	6	13	17	89										6.86	4	5	9.69	6	10	6.15	4	4	10.28	5	5				2.96	2	2	8.04	5	5	24.7	14	31	23.05	13	27	846	88.6898	6.55127
g2303.p1	nuclear encoded predicted protein	29.31	1	1	3	3																															29.31	3	3				174	19.0168	9.29053
g104.p1	nuclear encoded predicted protein	29.23	2	11	11	45										4.15	2	2	7.38	3	7													4.15	2	2	27.69	10	19	21.69	9	15	650	71.575	7.07861
g11227.p1	nuclear encoded predicted protein	29.19	3	4	5	13													23.6	3	4																19.88	3	3	23.6	4	6	161	18.2106	9.0415
g9501.p1	nuclear encoded predicted protein	29.18	1	5	7	68	10.94	2	2	10.94	2	2	14.89	4	5	15.81	3	3	15.81	3	10	15.81	3	4	25.84	6	7	22.49	5	9	22.19	5	5				19.45	4	9	22.8	5	12	329	34.7371	6.99072
g3392.p1	nuclear encoded predicted protein	29.12	1	8	8	45	13.55	4	5	10.99	4	6	10.44	4	5	17.58	4	4	14.65	5	9	7.33	3	3													13	4	6	13.55	4	7	546	59.4095	5.2749
g229.p1	nuclear encoded predicted protein	29.03	1	7	7	47	12.5	2	2				16.13	4	8	11.29	2	3	22.58	6	15	11.69	2	3													17.74	3	7	24.19	5	9	248	28.3753	10.4478
g4345.p1	nuclear encoded predicted protein	29.03	1	2	2	2							29.03	2	2																												93	9.59864	6.48096
g12162.p1	nuclear encoded predicted protein	29.03	1	5	6	13													9.38	2	2																20.82	4	6	18.18	4	5	341	36.5386	6.40479
g1725.p1	nuclear encoded predicted protein	29.01	1	8	8	37										11.76	3	5	23.94	7	17																16.84	4	9	13.79	4	6	493	54.3063	6.11279
g13453.p1	nuclear encoded predicted protein	29	3	4	5	9													21.5	3	6																24.5	3	3				200	22.4748	6.30322
g8224.p1	nuclear encoded predicted protein	28.9	1	10	10	27													14.18	5	10																22.34	7	10	12.59	5	7	564	61.0843	8.00146
g16070.p1	nuclear encoded predicted protein	28.89	1	2	2	5													28.89	2	5																						90	10.13	4.4624
g14780.p1	nuclear encoded predicted protein	28.89	1	5	6	13													24.87	5	6																12.06	2	3	18.34	4	4	398	42.4298	9.02686
g400.p1	nuclear encoded predicted protein	28.88	1	7	7	138	12.35	3	3	7.97	2	2				7.97	2	4	16.33	4	43	12.35	3	8	23.11	6	19	28.88	6	13	23.11	6	16	7.97	2	2	16.33	4	12	16.33	4	16	502	51.2484	8.85107
g1839.p1	nuclear encoded predicted protein	28.82	2	8	8	32													10.2	2	3				19.51	5	7	6.21	2	2	19.51	4	4				25.06	6	7	13.3	4	9	451	48.9876	5.52881
g1696.p1	nuclear encoded predicted protein	28.81	1	6	6	18													13.02	2	6							11.08	2	2							13.3	3	6	17.73	3	4	361	40.2749	7.00537
g8805.p1	nuclear encoded predicted protein	28.77	1	3	3	37							8.9	2	6				28.77	3	11	8.9	2	3	8.9	2	2				8.9	2	2				28.08	2	4	28.77	3	9	146	15.9155	10.1255
g4267.p1	nuclear encoded predicted protein	28.77	1	2	2	4													28.77	2	4																						73	8.6216	9.62744
g5201.p2	nuclear encoded predicted protein	28.74	2	13	13	43													10.47	5	8							4.82	2	2							24.58	11	19	17.61	9	14	602	67.1638	6.43018
g8862.p1	nuclear encoded predicted protein	28.73	1	10	11	56	7.04	2	2	7.04	2	3				5.35	2	4	26.76	10	18	11.69	4	6													11.69	4	10	19.86	7	13	710	76.4664	7.2251
g12144.p1	nuclear encoded predicted protein	28.73	2	9	9	41	11.31	4	4	15.38	4	6	9.5	3	7				14.71	3	6	9.28	3	3				6.33	2	2							23.76	6	8	15.38	4	5	442	47.8268	8.90967
g6101.p1	nuclear encoded predicted protein	28.72	1	14	14	77													20.72	11	19													8.45	4	4	21.28	11	24	25.34	12	30	888	97.0072	4.80518
g11984.p1	nuclear encoded predicted protein	28.7	1	3	3	5										16.59	2	2	28.7	3	3																						223	23.2832	9.33447
g13608.p1	nuclear encoded predicted protein	28.68	1	6	6	12													11.17	2	4																15.74	4	4	9.39	2	4	394	42.3061	8.77783
g8629.p2	nuclear encoded predicted protein	28.67	5	12	12	36													13.99	7	8																24.48	10	13	23.92	11	15	715	78.7505	6.02393
g12087.p1	nuclear encoded predicted protein	28.57	1	3	3	29	20.3	2	2							19.55	2	2	28.57	3	7	19.55	2	3	19.55	2	2							19.55	2	2	19.55	2	4	28.57	3	7	133	15.2243	10.8286
g1233.p1	nuclear encoded predicted protein	28.57	1	2	2	2													28.57	2	2																						154	17.32	6.60986
g5895.p1	nuclear encoded predicted protein	28.54	1	8	8	34										9.51	2	2	16.7	4	6													12.9	3	4	22.62	6	13	22.62	6	9	473	53.2667	5.79541
g15214.p1	nuclear encoded predicted protein	28.46	1	2	2	3							28.46	2	3																												130	13.4386	5.98584
g6973.p1	nuclear encoded predicted protein	28.46	1	3	3	18																															19.51	2	5	20.33	2	13	123	12.9143	4.75439
g299.p1	nuclear encoded predicted protein	28.25	1	4	4	31	19.28	2	2	24.22	3	3	20.63	3	6				28.25	4	6	16.59	2	2													23.32	3	6	24.22	3	6	223	25.5434	11.4731
g960.p1	nuclear encoded predicted protein	28.2	1	6	6	40				18.72	3	3	5.45	2	2	10.19	2	3	25.83	5	11	10.19	2	3										10.19	2	2	25.12	5	9	16.59	3	7	422	45.0655	9.33447
g13469.p1	nuclear encoded predicted protein	28.14	1	9	9	58	14.37	4	5	7.78	2	3	11.38	4	8				21.96	7	13	7.78	2	2										6.79	2	3	23.95	8	11	26.15	7	13	501	53.1307	9.62744
g1701.p1	nuclear encoded predicted protein	28.1	1	4	4	29	20.92	2	4	28.1	3	5	20.92	2	4				26.14	3	6	20.92	2	2													20.92	2	3	26.14	3	5	153	17.5774	10.7407
cox2.p1	product=cytochrome c oxidase subunit 2; Note=cytochrome c oxidase subunit 2;	27.94	1	3	3	5																															27.94	3	5				272	31.0279	5.42725
g13066.p1	nuclear encoded predicted protein	27.93	1	7	7	10													27.93	7	8																7.59	2	2				290	32.4474	5.18604
g6253.p1	nuclear encoded predicted protein	27.87	1	9	9	30	10	3	3				7.23	3	4				13.62	4	6	4.68	2	2													15.74	4	7	15.96	5	8	470	51.2447	6.60986
g16287.p1	nuclear encoded predicted protein	27.87	1	3	3	28										16.39	2	4	16.39	2	11																27.87	3	13				244	26.0854	7.34229
g10956.p1	nuclear encoded predicted protein	27.86	2	7	7	17							6.67	2	2				22.62	5	7																15	3	3	16.43	5	5	420	47.0232	5.68115
g703.p1	nuclear encoded predicted protein	27.85	2	5	5	13													22.15	4	4																27.85	5	5	14.77	3	4	298	31.9185	7.89893
g6825.p1	nuclear encoded predicted protein	27.85	1	7	7	12													7.91	2	2				6.96	2	3										17.41	4	4	12.97	3	3	316	34.2804	7.32764
g14547.p1	nuclear encoded predicted protein	27.85	1	8	10	70													13.73	6	9	4.64	2	2	13.35	6	7	7.54	3	4	5.03	2	2	10.64	4	5	25.53	9	19	25.34	9	22	517	55.5464	5.63037
psbD.p1	product=photosystem II protein D2; Note=photosystem II protein D2;	27.84	1	12	12	147	12.78	4	4	15.34	6	9	15.34	6	20	13.07	4	5	23.58	7	24	12.78	4	4	23.58	7	8	12.78	4	4	8.81	3	4	18.47	6	6	27.84	11	30	23.86	8	29	352	39.4589	6.52197
g11102.p1	nuclear encoded predicted protein	27.81	1	3	3	10				27.81	2	2	27.81	2	6				15.38	2	2																						169	18.3523	9.81787
g7363.p1	nuclear encoded predicted protein	27.72	1	4	7	23	12.38	2	3	12.38	2	3							19.55	6	7				12.38	2	2										9.16	2	3	15.35	3	5	404	44.3695	5.96045
g9056.p2	nuclear encoded predicted protein	27.72	2	4	4	9																			14.39	2	2	22.81	3	4	14.39	2	3										285	30.1387	5.78271
g479.p1	nuclear encoded predicted protein	27.69	1	5	5	30													20.92	4	7	15.08	2	4										12.62	2	2	15.08	2	8	17.85	3	9	325	34.2435	4.44971
g9818.p1	nuclear encoded predicted protein	27.59	1	16	16	39													14.3	9	12																19.16	9	12	15.96	10	15	783	89.313	6.58057
g7016.p1	nuclear encoded predicted protein	27.53	1	7	8	22													20.93	5	5	6.39	2	3													22.91	6	7	20.93	5	7	454	48.2576	6.30322
g11129.p1	nuclear encoded predicted protein	27.53	1	4	4	11													27.53	4	7																10.45	2	4				287	32.3116	8.11865
g10649.p1	nuclear encoded predicted protein	27.51	1	3	3	8													27.51	3	4																19.58	2	2	19.58	2	2	189	20.2876	9.65674
g11141.p1	nuclear encoded predicted protein	27.5	1	5	5	14													27.5	5	8																			21.07	4	6	280	30.1678	8.6167
g10548.p1	nuclear encoded predicted protein	27.47	1	6	7	33							8.79	2	3	6.59	2	2	24.18	6	10													6.87	2	2	18.68	5	8	15.38	4	8	364	40.4374	7.31299
g6303.p1	nuclear encoded predicted protein	27.46	1	3	3	5																																		27.46	3	5	193	21.2399	5.10986
g12209.p1	nuclear encoded predicted protein	27.33	1	2	3	8													16.67	2	4																			27.33	3	4	150	16.6565	6.59521
g1794.p1	nuclear encoded predicted protein	27.32	1	7	8	18													17.01	5	6													11.34	2	2	11.6	3	5	16.24	4	5	388	42.3033	5.31299
g13005.p1	nuclear encoded predicted protein	27.17	3	4	4	9													27.17	4	5										16.14	2	2							15.75	2	2	254	26.3985	6.63916
g10460.p1	nuclear encoded predicted protein	27.08	1	5	5	31										11.46	2	3	12.76	3	7													11.46	2	2	18.75	3	8	27.08	5	11	384	41.0484	6.69775
g3680.p2	nuclear encoded predicted protein	27.08	2	6	6	52													20.83	4	14	13.07	2	3										25.19	5	6	18.94	5	12	27.08	6	17	528	56.3973	4.83057
g1961.p1	nuclear encoded predicted protein	27.06	1	14	15	42													21.25	11	14																19.77	11	15	19.56	10	13	946	100.11	5.96045
g14269.p1	nuclear encoded predicted protein	27.05	1	2	2	11													27.05	2	8																			27.05	2	3	122	13.4487	6.354
g13202.p1	nuclear encoded predicted protein	27.03	1	3	3	5													27.03	3	3																			15.54	2	2	148	16.7601	10.7261
g5630.p1	nuclear encoded predicted protein	27.01	1	9	10	21													10.22	4	4																11.39	4	5	27.01	10	12	685	74.5344	6.22705
g815.p2	nuclear encoded predicted protein	26.99	2	7	8	13				9.96	3	3	13.94	4	6				13.27	3	4																						452	48.9116	5.40186
g4599.p1	nuclear encoded predicted protein	26.98	1	3	3	9													20.47	2	3																26.98	3	6				215	23.076	6.12549
g6467.p1	nuclear encoded predicted protein	26.89	1	6	6	16										10.44	2	3																			24.54	5	8	12.79	3	5	383	41.2452	7.44482
g526.p1	nuclear encoded predicted protein	26.89	1	14	14	30													14	8	10																22.44	11	14	12.67	6	6	900	100.531	6.13818
g498.p2	nuclear encoded predicted protein	26.88	2	2	2	2							26.88	2	2																												93	10.2999	4.84326
g8153.p2	nuclear encoded predicted protein	26.81	2	6	6	26													11.11	3	6													6.04	2	2	26.81	6	11	11.11	3	7	414	41.4318	4.64014
g7062.p1	nuclear encoded predicted protein	26.8	1	7	7	32	8.33	2	2	8.33	2	2	21.62	5	8	8.33	2	2	16.67	5	7	8.33	2	2													14.19	4	5	8.33	2	4	444	47.5375	9.45166
g15919.p1	nuclear encoded predicted protein	26.79	1	4	4	33										18.11	3	3	26.79	4	9	12.45	2	2										11.7	2	2	26.79	4	8	26.79	4	9	265	28.3128	9.62744
g7811.p1	nuclear encoded predicted protein	26.77	1	3	3	5																															16.16	2	2	17.68	2	3	198	21.4839	5.12256
g15264.p1	nuclear encoded predicted protein	26.74	1	8	8	36	9.13	3	3	12.83	4	5	6.3	2	3	6.3	2	3	23.48	7	10	12.83	4	4													10.22	3	3	13.7	4	5	460	50.3548	6.56592
g13696.p2	nuclear encoded predicted protein	26.74	2	5	5	35										19.19	3	4	26.74	5	22																			19.19	3	9	172	18.5099	8.80713
g13622.p1	nuclear encoded predicted protein	26.74	1	4	4	7																															26.74	4	7				359	39.0556	6.82959
g3222.p1	nuclear encoded predicted protein	26.72	1	7	7	17													7.94	2	3													11.38	2	2	23.81	6	8	7.94	2	4	378	42.0408	8.45557
g9374.p1	nuclear encoded predicted protein	26.7	1	6	6	45	15.71	3	3	15.71	3	3				11.52	3	3	22.51	5	10				9.16	2	2										26.7	6	14	22.51	5	10	382	39.6698	9.27588
g16149.p1	nuclear encoded predicted protein	26.7	2	2	5	16													12.57	3	6																12.83	3	4	26.7	5	6	382	41.9955	5.19873
g10671.p1	nuclear encoded predicted protein	26.7	1	1	4	13																												9.05	2	2	21.72	3	5	9.5	2	6	221	24.5438	7.15186
g10085.p1	nuclear encoded predicted protein	26.67	1	5	5	7							7.62	2	2				10.79	2	2				18.1	3	3																315	33.6477	9.5835
g4464.p1	nuclear encoded predicted protein	26.64	1	18	18	97										9.34	7	7	11.07	9	14	3.37	3	3	18.25	12	14	7.44	5	6	9.6	7	7	2.51	2	2	15.05	11	19	16.09	11	25	1156	124.455	5.78271
g5019.p1	nuclear encoded predicted protein	26.64	4	9	9	25													15.15	5	7													8.39	2	2	14.42	4	5	20.99	7	11	548	59.2514	8.29443
g3908.p1	nuclear encoded predicted protein	26.62	1	5	5	36	12.59	2	3	12.59	2	2	12.59	2	5	8.27	2	2	21.94	4	9																14.39	3	4	16.55	3	11	278	30.4052	10.2427
g2865.p1	nuclear encoded predicted protein	26.55	2	12	12	28	5.15	2	2	7.53	4	4	15.06	6	9				16.64	7	8																3.83	2	3	4.49	2	2	757	83.0823	7.02002
g8443.p1	nuclear encoded predicted protein	26.55	1	9	9	13							15.93	5	5				21.24	5	5																			10.03	3	3	339	38.0528	6.21436
g12248.p1	nuclear encoded predicted protein	26.55	3	11	11	27													15.82	6	7																22.6	9	10	19.59	7	10	531	58.0374	6.68311
g3748.p1	nuclear encoded predicted protein	26.51	1	4	4	8													12.56	2	3																22.33	3	5				215	23.8841	6.93213
g13587.p3	nuclear encoded predicted protein	26.5	3	7	7	34													14.7	4	7																22.94	6	14	18.26	5	13	449	50.4396	7.03467
g1799.p1	nuclear encoded predicted protein	26.49	1	6	6	40	9.51	2	2	9.51	2	3	6.53	2	5				10.26	2	3													10.45	2	3	21.83	5	12	22.01	5	12	536	54.1108	9.53955
g4735.p1	nuclear encoded predicted protein	26.49	1	9	11	29	10.04	4	5	9.46	4	4	7.13	3	3				11.35	5	7				4.37	2	2										8.88	3	3	8.73	4	5	687	76.0951	5.74463
g8039.p1	nuclear encoded predicted protein	26.48	1	4	4	17													15.81	3	5				15.81	3	3										21.74	3	4	15.81	3	5	253	26.2459	8.06006
g2771.p1	nuclear encoded predicted protein	26.46	1	8	8	13	7.17	2	2				6.95	2	3				16.82	5	5																5.83	2	3				446	49.2031	4.53857
g14359.p1	nuclear encoded predicted protein	26.45	1	1	3	26										26.45	3	3	19.83	2	8	19.83	2	5										19.83	2	2				19.83	2	8	121	12.9227	4.84326
g16212.p1	nuclear encoded predicted protein	26.43	4	15	15	32	15.9	8	8	15.22	7	8	8.24	6	7				12.36	7	9																						874	92.4858	6.48096
g5420.p1	nuclear encoded predicted protein	26.35	1	7	7	52													19.13	3	6				26.35	7	14	19.49	5	9	19.49	5	11				22.74	4	8	10.47	2	4	277	30.1007	5.43994
g15737.p1	nuclear encoded predicted protein	26.32	1	3	3	4													26.32	3	4																						247	26.7625	8.93896
g14492.p1	nuclear encoded predicted protein	26.21	1	6	6	24							10.68	2	3	8.09	2	3	19.74	5	8				8.09	2	3										7.77	2	3	12.94	3	4	309	35.1057	8.88037
g13674.p2	nuclear encoded predicted protein	26.18	2	4	4	12				18.45	2	4							22.75	3	4																15.88	2	2	15.02	2	2	233	25.7355	8.57275
g7439.p1	nuclear encoded predicted protein	26.18	1	18	19	60							3.6	3	3	5.51	4	4	24.16	16	22	2.58	2	2													16.07	12	15	18.99	12	14	890	99.0235	6.13818
g7606.p1	nuclear encoded predicted protein	26.16	1	3	3	60										26.16	3	5	26.16	3	12	26.16	3	4	26.16	3	5	25	2	3	25	2	4	26.16	3	3	26.16	3	10	26.16	3	14	172	16.6642	4.94482
g1466.p1	nuclear encoded predicted protein	26.15	1	7	7	13				22.59	6	6	15.06	4	7																												478	48.7919	5.74463
g7646.p1	nuclear encoded predicted protein	26.15	1	6	6	29													17.79	4	5				7.28	2	2	7.28	2	2	7.28	2	2				17.79	4	8	26.15	6	10	371	40.7022	6.354
g9172.p1	nuclear encoded predicted protein	26.15	1	5	5	14													17.52	4	5																18.87	4	5	23.72	4	4	371	38.2326	6.771
g15837.p1	nuclear encoded predicted protein	26.14	1	5	5	14							10.78	2	2				21.24	4	4																22.88	4	5	15.03	3	3	306	32.8866	7.35693
g5656.p1	nuclear encoded predicted protein	26.13	1	13	13	37							3.56	2	3	3.42	2	2	22.57	11	15																17.78	9	10	10.53	6	7	731	78.9645	6.39209
g13216.p1	nuclear encoded predicted protein	26.13	1	4	4	8																															26.13	4	5	18.92	3	3	222	25.2092	5.43994
g689.p1	nuclear encoded predicted protein	26.09	2	6	6	25										6.41	2	2	9.15	3	4				6.41	2	3				6.41	2	2				26.09	6	9	12.36	3	5	437	48.2702	6.53662
g10729.p1	nuclear encoded predicted protein	26.08	1	7	7	12	15.09	3	3	8.41	2	2	8.84	3	4				14.87	3	3																						464	49.8904	6.16357
g2084.p1	nuclear encoded predicted protein	26.05	1	8	8	18													8.42	3	4																19.44	6	7	19.64	6	7	499	52.966	6.25244
g662.p1	nuclear encoded predicted protein	26.02	1	10	10	29													12.04	4	4													7.08	2	2	21.24	8	10	22.12	8	13	565	61.954	6.41748
g8785.p1	nuclear encoded predicted protein	25.97	1	4	4	5																															13.26	2	2	12.71	2	3	181	21.5093	10.2866
g2438.p1	nuclear encoded predicted protein	25.86	1	3	3	10	25.86	3	4				12.5	2	6																												232	24.3276	6.91748
g12006.p1	nuclear encoded predicted protein	25.83	1	11	11	56	8.61	3	4	15.46	5	8	10.37	4	4	8.22	3	3	25.83	11	18	5.87	2	3													13.11	4	7	13.31	5	9	511	56.2218	8.48486
g7698.p2	nuclear encoded predicted protein	25.81	3	11	11	49										2.54	2	2	13.2	7	16	4.89	3	3										6.55	3	3	20.33	9	14	10.95	6	11	1023	108.876	5.8208
atp8.p1	product=ATP synthase F0 subunit 8; Note=ATP synthase F0 subunit 8;	25.77	1	3	3	7													25.77	3	5																			20.1	2	2	194	22.763	9.86182
g1902.p1	nuclear encoded predicted protein	25.77	1	2	3	6																14.95	2	2																17.01	2	4	194	22.1719	5.64307
g3284.p1	nuclear encoded predicted protein	25.74	1	6	6	33	9.76	2	2				8.88	2	2	13.61	3	3	16.86	4	8	9.76	2	2										9.76	2	2	13.02	3	4	20.12	5	10	338	36.3783	5.89697
g14124.p1	nuclear encoded predicted protein	25.73	1	4	4	12										22.33	3	3	25.73	4	6																			14.56	2	3	206	22.6727	8.77783
g12674.p1	nuclear encoded predicted protein	25.71	1	3	3	13													25.71	3	4				16.57	2	2										17.71	2	3	16.57	2	4	175	19.3429	6.93213
g11954.p1	nuclear encoded predicted protein	25.69	1	8	8	18													13.53	4	5																23.17	7	9	12.61	4	4	436	49.6438	6.63916
g9725.p1	nuclear encoded predicted protein	25.59	1	6	6	14													9.4	2	4																21.15	5	6	9.66	2	4	383	41.5517	5.2876
g10898.p1	nuclear encoded predicted protein	25.57	1	5	16	213	13.7	8	10	19.48	11	15	17.35	11	12	10.81	6	11	19.18	11	36	21.31	13	19	10.5	6	7	8.52	5	9	8.98	7	19	8.52	6	7	21.31	13	34	19.18	10	34	657	71.5335	5.37646
g8425.p1	nuclear encoded predicted protein	25.57	1	4	4	9										14.61	2	2	10.96	2	2																			25.57	4	5	219	23.3775	9.29053
g10035.p1	nuclear encoded predicted protein	25.56	1	3	3	31							16.54	2	5	18.05	2	2	25.56	3	7				25.56	3	3	18.05	2	2							18.05	2	4	25.56	3	8	133	15.0502	10.1401
g10154.p1	nuclear encoded predicted protein	25.53	1	4	4	11													14.89	3	5																25.23	3	3	14.59	2	3	329	33.7732	5.30029
g3389.p1	nuclear encoded predicted protein	25.5	1	6	6	49										10.76	2	2	10.76	2	6				25.5	6	9	20.72	5	6	21.91	5	9				23.51	5	9	16.33	3	8	251	27.5447	6.07471
g2402.p1	nuclear encoded predicted protein	25.46	1	7	7	27										11.57	2	2	17.59	3	8				20.83	4	4	12.96	2	2	12.96	3	4	12.96	2	2				17.59	3	5	216	24.2621	9.81787
g14148.p1	nuclear encoded predicted protein	25.42	1	2	2	2													25.42	2	2																						118	12.8914	4.66553
g6332.p1	nuclear encoded predicted protein	25.36	1	6	6	38										7.18	2	2	19.14	5	9																16.99	4	10	25.36	6	17	418	44.8	8.77783
g10756.p1	nuclear encoded predicted protein	25.33	1	5	5	17													13.78	3	5																17.33	3	5	17.78	4	7	225	25.202	8.35303
g1155.p1	nuclear encoded predicted protein	25.3	1	3	3	16													25.3	3	5																16.87	2	4	16.87	2	7	166	18.2732	4.88135
g13233.p1	nuclear encoded predicted protein	25.3	1	6	6	25													19.58	4	5													8.73	2	2	15.36	3	10	14.46	4	8	332	36.1725	8.52881
g280.p1	nuclear encoded predicted protein	25.25	1	7	7	24													14.26	4	8																20.98	6	8	17.11	5	8	491	53.1737	6.59521
g10333.p2	nuclear encoded predicted protein	25.23	3	11	11	24							3.55	2	2				10.64	5	7																20.37	8	10	9.99	4	5	761	81.406	5.31299
g5879.p1	nuclear encoded predicted protein	25.21	1	20	20	110	7.52	5	5	7.79	5	5	8.16	7	7				12.01	8	12	2.2	2	2	22.73	17	24	15.31	10	13	10.82	7	9	4.22	3	3	11.92	8	15	11.92	8	15	1091	117.493	7.15186
g11064.p1	nuclear encoded predicted protein	25.2	1	3	3	5	25.2	3	3																			19.2	2	2													250	27.4581	8.1333
g9645.p1	nuclear encoded predicted protein	25.15	1	7	8	22													13.35	4	6																14.51	5	6	15.09	5	10	517	56.1023	6.46826
petB.p1	product=cytochrome b6; Note=apocytochrome b6 of cytochrome b6/f complex;	25.12	1	5	5	45				9.77	2	2				15.35	2	2	25.12	4	9				25.12	4	4	13.49	2	3	15.35	2	3	21.4	3	4	25.12	5	10	21.4	3	8	215	24.1905	8.60205
g10244.p1	nuclear encoded predicted protein	25.12	3	9	14	65										6.84	4	5	10.97	7	10				7.9	5	5	7.08	4	4	4.72	3	3	4.72	3	3	20.05	10	20	13.92	8	15	848	88.8507	5.74463
g4772.p1	nuclear encoded predicted protein	25.1	1	3	3	15													25.1	3	7																17.76	2	4	17.76	2	4	259	27.2525	10.2134
g3194.p1	nuclear encoded predicted protein	25.06	1	13	13	48	4.69	3	3	7.78	4	5	5.19	3	6	3.33	2	2	9.51	6	8	3.33	2	2										5.19	2	2	18.52	9	13	9.63	5	7	810	90.9303	6.87354
g1130.p3	nuclear encoded predicted protein	25.06	4	14	14	27							15.47	8	10				10.74	7	9	2.89	2	2													8.31	4	4	3.35	2	2	866	95.0229	6.06201
g13494.p1	nuclear encoded predicted protein	25.03	2	12	12	39	13.82	6	8	12.45	5	6	8.89	5	5				12.18	5	6																12.86	6	8	9.85	4	6	731	82.6527	9.0708
g624.p1	nuclear encoded predicted protein	25	1	2	2	2													25	2	2																						128	14.1156	9.5835
g1240.p1	nuclear encoded predicted protein	24.85	1	2	2	5													24.85	2	5																						165	17.1007	6.11279
g14355.p1	nuclear encoded predicted protein	24.83	1	7	7	11													19.36	5	6																13.44	3	3	5.47	2	2	439	48.8139	7.13721
g14953.p3	nuclear encoded predicted protein	24.77	2	3	3	4													19.27	2	2																17.89	2	2				218	24.6282	5.35107
g306.p1	nuclear encoded predicted protein	24.75	3	9	9	27										4.83	2	2	18.91	6	7																14.69	6	8	15.9	6	10	497	52.3384	5.37646
g6823.p1	nuclear encoded predicted protein	24.7	1	7	7	21													11.48	3	6																20.7	6	9	14.78	4	6	575	61.8198	6.53662
g5242.p2	nuclear encoded predicted protein	24.69	2	10	10	41										7.76	3	3	16.46	6	10													5.9	2	2	21.43	8	12	16.3	7	14	644	69.5037	9.64209
g13780.p1	nuclear encoded predicted protein	24.68	1	18	18	36													9.17	6	7																19.97	14	15	14.04	11	14	1232	132.378	5.43994
g3872.p1	nuclear encoded predicted protein	24.66	1	1	9	170	10.09	4	10	11.21	4	10	13.45	4	19	11.21	3	7	20.63	6	43	14.57	4	9	10.09	3	6	10.09	3	6	11.21	3	7	11.21	3	6	13	4	16	13.45	4	31	446	49.0437	9.12939
g1285.p1	nuclear encoded predicted protein	24.65	1	5	5	11	20.17	3	3	12.32	2	3	4.48	2	2				12.32	2	3																						357	37.8002	5.68115
g5180.p1	nuclear encoded predicted protein	24.64	1	5	5	26										8.7	2	2	13.04	3	6				8.7	2	2							8.7	2	3	24.64	5	9	8.7	2	4	345	38.6294	5.92236
g5435.p1	nuclear encoded predicted protein	24.63	1	3	3	5													24.63	3	5																						134	14.5076	9.979
g12398.p1	nuclear encoded predicted protein	24.62	1	4	4	6																															15.9	3	4	15.64	2	2	390	42.3201	7.09326
g4151.p1	nuclear encoded predicted protein	24.61	1	3	4	11																															13.71	2	4	24.61	4	7	321	35.2003	6.22705
rpl20.p1	product=ribosomal protein L20; Note=ribosomal protein L20;	24.58	1	2	2	2													24.58	2	2																						118	13.7976	12.0591
g4245.p1	nuclear encoded predicted protein	24.58	1	6	6	13													8.92	2	2																16.63	4	5	16.87	4	6	415	45.4657	5.93506
g8670.p1	nuclear encoded predicted protein	24.55	1	4	8	21				6.34	3	3	13.86	5	6				8.91	3	3																16.83	5	6	7.92	3	3	505	53.9572	7.1665
g7189.p1	nuclear encoded predicted protein	24.55	1	7	7	26													5.8	2	3				21.43	6	9	24.55	6	8	13.17	3	4				5.8	2	2				448	46.8647	5.65576
g6533.p1	nuclear encoded predicted protein	24.52	1	8	8	28													10.47	3	3				10.47	3	3	7.44	2	3	9.92	3	3				16.8	5	7	18.46	5	9	363	40.7632	6.06201
g5012.p1	nuclear encoded predicted protein	24.5	1	6	8	40										9.8	4	4	17.97	6	11	12.16	5	5	6.53	3	3	4.36	2	2				6.53	3	3	15.97	6	8	4.17	2	4	551	58.417	6.39209
g5622.p1	nuclear encoded predicted protein	24.5	1	4	4	7																															18.73	3	5	10.95	2	2	347	36.7386	7.12256
g11128.p1	nuclear encoded predicted protein	24.48	1	8	8	13													4.77	2	2																17.22	5	5	17.63	6	6	482	52.4036	7.1665
g3578.p1	nuclear encoded predicted protein	24.47	1	9	9	20													9.16	3	4																22.52	8	10	14.11	5	6	666	72.9233	8.98291
g4494.p1	nuclear encoded predicted protein	24.47	1	2	2	3													24.47	2	3																						94	10.2574	10.4624
g3260.p1	nuclear encoded predicted protein	24.46	1	6	6	6							7.19	2	2				17.27	4	4																						417	47.565	8.55811
g2368.p1	nuclear encoded predicted protein	24.45	1	5	5	10																			11.45	2	2	7.05	2	2							9.47	3	4	8.59	2	2	454	50.2935	6.12549
g11539.p1	nuclear encoded predicted protein	24.44	1	4	4	24							10.37	2	4	17.78	2	3	17.78	2	8	17.78	2	3																23.7	3	6	135	15.5746	10.5649
g8558.p1	nuclear encoded predicted protein	24.41	2	4	4	6																															20.08	3	3	17.32	3	3	254	28.5495	6.07471
g12038.p1	nuclear encoded predicted protein	24.4	1	5	6	43										8.63	2	2	10.71	3	7	19.35	4	4	8.63	2	2	8.63	2	2	8.63	2	2	18.75	4	4	18.75	4	11	18.75	4	9	336	35.4263	5.31299
g4354.p1	nuclear encoded predicted protein	24.35	1	6	7	18							4.96	2	2				16.81	4	5																18.75	5	8	13.58	3	3	464	50.7017	7.92822
g9729.p1	nuclear encoded predicted protein	24.32	1	5	5	14													17.72	3	4																15.62	4	7	9.01	2	3	333	36.2607	6.06201
g6645.p1	nuclear encoded predicted protein	24.31	1	5	5	19																			18.78	4	7	18.51	3	7	16.02	3	5										362	41.0452	7.94287
g1286.p1	nuclear encoded predicted protein	24.26	2	10	10	42	6.48	2	2	6.3	2	2	7.96	4	9				6.85	2	2				21.85	8	10	10.56	4	5	12.04	4	6				7.22	3	3	8.33	3	3	540	60.897	8.70459
g14704.p1	nuclear encoded predicted protein	24.2	1	5	5	11																			15.74	4	4	10.79	3	3	19.24	4	4										343	38.1847	8.80713
g5207.p1	nuclear encoded predicted protein	24.14	1	5	5	46	15.09	2	3	20.69	3	3	10.34	3	6	15.52	2	2	24.14	5	10	20.69	4	5	20.69	4	5	20.26	3	3	15.09	2	2							23.71	4	7	232	25.5753	6.55127
g15827.p1	nuclear encoded predicted protein	24.14	1	3	3	13										18.62	2	2	18.62	2	3	18.62	2	2													18.62	2	2	24.14	3	4	145	15.3601	11.0923
g8725.p2	nuclear encoded predicted protein	24.14	2	5	5	19										9.48	2	2	14.37	3	8																17.82	4	5	14.37	3	4	348	39.3753	6.82959
g12416.p1	nuclear encoded predicted protein	24.12	1	5	5	16										10.09	2	2	19.74	4	6				9.21	2	2													15.35	3	6	228	26.0547	10.3892
g5717.p1	nuclear encoded predicted protein	24.04	3	11	12	30													10.15	5	5				4.63	2	2										13.62	7	10	15.55	7	13	778	87.31	6.21436
g6048.p2	nuclear encoded predicted protein	24	2	2	2	3																									24	2	3										150	16.8203	7.15186
g9296.p1	nuclear encoded predicted protein	23.98	1	7	7	14	7.49	2	2	16.92	5	5	8.35	2	2				6	2	2				5.14	2	3																467	51.4462	7.32764
g4277.p1	nuclear encoded predicted protein	23.98	1	3	7	18				7.24	3	3	12.44	4	5				8.6	3	3																10.18	3	4	10.41	3	3	442	46.6847	8.42627
g12156.p1	nuclear encoded predicted protein	23.95	1	4	4	13							15.97	2	4																			9.13	2	2	23.95	4	7				263	28.3017	4.91943
g15933.p1	nuclear encoded predicted protein	23.94	1	3	3	14				16.2	2	2							16.2	2	5				16.2	2	2													23.94	3	5	142	15.8016	10.2866
g16183.p1	nuclear encoded predicted protein	23.93	1	2	2	3																			23.93	2	3																117	13.7934	10.5356
g7399.p1	nuclear encoded predicted protein	23.88	1	7	7	36													17.48	5	9	6.82	2	2										10.66	3	3	23.88	7	9	22.17	6	13	469	51.8761	4.97021
g4180.p1	nuclear encoded predicted protein	23.86	1	4	4	9							11.11	2	2				17.32	3	4																			16.99	3	3	306	32.1829	4.83057
g1125.p1	nuclear encoded predicted protein	23.86	1	3	5	16													11.17	2	3													10.15	2	2	14.47	3	7	11.42	2	4	394	44.6782	9.39307
[truncated: 1,104 more rows]

## Sheet: # PSMs divided by AAs
Cellular fraction							Lipid Body fraction			Total extract			Total membrane fraction			Soluble fraction
[truncated: 1,938 more rows]

## Sheet: NSAFs
Cellular fraction							Lipid Body fraction			Total extract			Total membrane fraction			Soluble fraction
[truncated: 1,938 more rows]

[truncated: 3 more sheets: average NSAFs, in all 3 LB replicates, enrichment]
