# Supplementary material for: Analysis of the lipid body proteome of the oleaginous alga Lobosphaera incisa
Source: BMC Plant Biol. 2017 Jun 6;17:98. doi: 10.1186/s12870-017-1042-2 (PMC5461629; doi:10.1186/s12870-017-1042-2)
Supplement: Supplementary file 2 — Quantification of gene expression in L. incisa. Quantitative Real-time PCR results are shown for Figs. 2d, 4d, 5c and 7c. (XLSX 24 kb) [file 12870_2017_1042_MOESM2_ESM.xlsx]

## Sheet: Tabelle1
			g5830 (reference)	g555 (LiOGP)						g15430 (LBP62)						g13945 (LBP36)						g9192 (LiSDP1)
	Time point	Culture number	Threshold cycle	Threshold cycle	Fold over reference		Expression change relative to 0 h			Threshold cycle	Fold over reference		Expression change relative to 0 h			Threshold cycle	Fold over reference		Expression change relative to 0 h			Threshold cycle	Fold over reference		Expression change relative to 0 h
Growth condition					Single cultures	Mean	Single cultures	Mean	SEM		Single cultures	Mean	Single cultures	Mean	SEM		Single cultures	Mean	Single cultures	Mean	SEM		Single cultures	Mean	Single cultures	Mean	SEM
N starvation	0 h	1	22.3247	20.4984	3.54628	3.29524	1.07618	1	0.0507461	24.2036	0.271896	0.310568	0.87548	1	0.0623984	21.1989	2.18225	1.81274	1.20384	1	0.102262	24.7886	0.181252	0.16701	1.08528	1	0.117143
		2	22.8204	21.0714	3.3611		1.01998			24.4105	0.332137		1.06945			22.0943	1.65413		0.912506			25.7825	0.128327		0.768382
		3	22.3168	20.7423	2.97835		0.903834			23.9265	0.327671		1.05507			21.6371	1.60183		0.883651			24.7017	0.19145		1.14634
	6 h	1	22.1692	20.0563	4.32559	5.06465	1.31268	1.53696	0.136143	24.88	0.152745	0.172337	0.491825	0.554909	0.0335125	20.9227	2.37258	4.13234	1.30884	2.27961	0.496651	25.8977	0.0754382	0.0735266	0.451699	0.440253	0.0137409
		2	22.3759	20.0558	4.99357		1.51539			24.7854	0.188223		0.606062			19.9584	5.34243		2.94716			26.2341	0.0689571		0.412892
		3	22.2086	19.6541	5.87478		1.78281			24.7146	0.176042		0.566839			19.9815	4.68201		2.58284			25.923	0.0761844		0.456167
	1 d	1	22.9282	20.1958	6.64567	7.74527	2.01675	2.35044	0.169022	23.2578	0.795779	0.660708	2.56234	2.12742	0.217867	20.9131	4.04217	3.52651	2.22987	1.94541	0.401818	22.8365	1.06568	0.407945	6.38097	2.44264	1.96968
		2	23.0488	20.0237	8.14079		2.47047			23.785	0.600351		1.93307			20.8955	4.44861		2.45409			26.4885	0.0921663		0.551861
		3	23.0156	19.9367	8.44936		2.56411			23.7866	0.585995		1.88685			21.9529	2.08876		1.15227			26.9373	0.0659842		0.395092
	3 d	1	22.9723	21.172	3.48284	8.43987	1.05693	2.56123	0.820629	25.1809	0.216345	0.41815	0.69661	1.3464	0.350416	19.8569	8.666	20.3631	4.78061	11.2333	3.26446	24.4018	0.371255	0.242283	2.22295	1.45071	0.397867
		2	21.8364	18.6593	9.04528		2.74495			22.9935	0.448437		1.44393			17.0408	27.7731		15.3211			24.573	0.150038		0.898376
		3	21.6689	17.9918	12.7915		3.8818			22.431	0.589667		1.89868			17.0454	24.65		13.5982			23.9513	0.205558		1.23081
	7 d	1	22.992	21.527	2.76059	5.37496	0.83775	1.63113	0.436492	25.0425	0.241396	0.395633	0.777275	1.2739	0.248428	20.1886	6.98067	15.3794	3.8509	8.48407	2.39386	25.4746	0.178921	0.412978	1.07132	2.47278	0.700748
		2	21.6428	19.1464	5.64275		1.71239			22.736	0.468713		1.50921			17.4983	17.6844		9.75565			22.5626	0.528579		3.16496
		3	21.6687	18.7198	7.72154		2.34324			22.7373	0.476791		1.53522			17.2442	21.4731		11.8457			22.5807	0.531436		3.18206
N resupplied	7 d 6 h	1	21.1939	19.431	3.39365	3.32856	1.02986	1.01011	0.0922831	27.7675	0.0104984	0.0144124	0.0338038	0.0464065	0.00641043	21.8926	0.616117	0.610423	0.339882	0.336741	0.0229609	21.3468	0.899394	0.861293	5.38528	5.15714	0.285206
		2	21.1894	19.7183	2.77234		0.841315			27.1792	0.0157358		0.050668			22.0901	0.535654		0.295495			21.3131	0.917859		5.49584
		3	21.577	19.6436	3.81971		1.15916			27.4551	0.0170028		0.0547476			22.1345	0.6795		0.374847			21.9604	0.766627		4.59031
	8 d	1	21.8539	19.5621	4.89661	5.27015	1.48596	1.59932	0.216372	28.3117	0.0113762	0.011345	0.0366305	0.03653	0.00121501	21.8273	1.01857	1.79229	0.561899	0.988718	0.267099	22.5695	0.608955	0.645932	3.64622	3.86763	1.033
		2	21.7278	18.9947	6.64875		2.01768			28.1107	0.0119824		0.0385824			20.3037	2.68344		1.48033			21.7844	0.961516		5.75724
		3	21.7528	19.6603	4.26509		1.29432			28.3023	0.0106764		0.0343771			21.0088	1.67484		0.92393			23.1977	0.367326		2.19943
	10 d	1	23.0701	21.818	2.38188	3.26941	0.722824	0.992159	0.138485	24.7213	0.318373	0.407183	1.02513	1.31109	0.148365	22.438	1.54983	1.91229	0.854967	1.05492	0.113144	25.4101	0.197503	0.215832	1.18258	1.29233	0.104993
		2	22.4762	20.657	3.52886		1.07089			23.6929	0.430282		1.38547			21.5297	1.92717		1.06313			24.4711	0.25089		1.50225
		3	22.8189	20.8563	3.89748		1.18276			23.8993	0.472894		1.52268			21.6427	2.25985		1.24665			25.1473	0.199103		1.19217
