# Supplementary material for: Analysis of the lipid body proteome of the oleaginous alga Lobosphaera incisa
Source: BMC Plant Biol. 2017 Jun 6;17:98. doi: 10.1186/s12870-017-1042-2 (PMC5461629; doi:10.1186/s12870-017-1042-2)
Supplement: Supplementary file 3 — Quantification of total fatty acids in L. incisa. GC measurements for L. incisa in conditions of nitrogen starvation and resupply for Figs. 2d, 4d, 5c and 7c are shown. (XLSX 40 kb) [file 12870_2017_1042_MOESM3_ESM.xlsx]

## Sheet: TFA
Peak area
				Fatty acids
condition	time point	column number		17:0	16:0	16:1	16:2	16:3	18:0	18:1(9Z)	18:1 (11Z)	18:2 (9,12Z)	18:3 (6,9,12Z)	18:3 (9,12,15Z)	20:4	20:5
N starvation	0 d	1		203.308	369.559	10.6238	22.0643	77.5947	31.9561	399.49	83.147	392.427	27.265	262.782	519.793	51.1108
		2		225.813	349.051	10.5061	21.7655	75.8125	29.253	383.505	79.5235	376.921	25.1447	254.312	506.487	50.568
		3		194.76	317.481	9.51548	20.7633	72.3972	25.7495	358.174	75.3878	357.882	23.8497	244.15	478.241	47.8844
	1 d	1		225.756	302.878	7.99919	15.6705	57.6195	35.4804	478.539	77.6725	293.78	33.7771	155.505	542.03	47.0393
		2		137.3	256.4	7.47332	14.5739	47.846	31.2423	385.879	66.4115	246.771	29.4124	127.225	427.774	36.6
		3		115.554	204.279	5.49745	11.6186	38.6601	24.5093	343.94	53.4985	213.664	24.2876	107.611	393.927	34.3566
	3 d	1		133.6	197.4	5.5247	9.96528	23.7201	36.7585	424.258	58.9464	213.035	19.9714	51.7	499.541	29.2
		2		129.2	155.479	4.34374	6.8868	18.89	29.443	315.113	45.3399	166.823	16.7697	41.7124	385.151	23.2
		3		141.1	236.9	6.79703	12.2226	29.2907	43.4733	546.263	71.3703	270.694	24.5572	63.3	592.607	34.6
	7 d	1		146.5	175.687	5.19917	8.64308	15.3762	43.6035	376.399	50.3263	227.904	11.5483	30.8	399.602	19.8
		2		174.8	259.451	7.57988	11.9399	22.8941	61.2011	563.744	76.609	349.795	18.4874	47.2	632.544	32.1
		3		173.9	207.306	5.93626	11.2145	20.0939	48.3925	461.011	60.9621	278.558	15.5886	38.9	518.038	25.9
N resupplied	8 d	1		213.382	233.705	7.28766	6.13918	23.2066	53.4801	458.366	67.1292	298.209	13.9462	66.4137	567.441	28.5399
		2		151.2	191.596	5.76908	4.51972	17.1212	42.6123	361.217	51.8841	228.42	10.4625	47.1	391.536	19.4
		3		129.8	156.15	4.82032	4.28693	15.9304	32.7983	315.234	43.9963	200.57	9.30474	42.5979	372.723	18.4
	10 d	1		149	157.7	7.51541	7.04946	22.946	18.3556	138.354	42.1093	143.127	10.7675	114.325	290.648	20.3
		2		156	179.3	8.0179	7.83536	28.0183	22.5022	178.124	49.7341	180.765	13.1811	130.2	368.474	25
		3		155.3	141.9	5.81944	5.84422	21.5186	18.2739	156.11	38.5197	144.38	9.79736	91.056	257.004	16.5
Normalized for molecular weight
				Fatty acids
				17:0	16:0	16:1	16:2	16:3	18:0	18:1(9Z)	18:1 (11Z)	18:2 (9,12Z)	18:3 (6,9,12Z)	18:3 (9,12,15Z)	20:4	20:5
				Molecular weight [g/mol]
condition	time point	column number		284	270	268	266	264	298	296	296	294	292	292	318	316
N starvation	0 d	1		0.715874	1.36874	0.0396411	0.0829486	0.293919	0.107235	1.34963	0.280902	1.33479	0.0933733	0.899939	1.63457	0.161743
		2		0.795117	1.29278	0.039202	0.081825	0.287168	0.0981644	1.29562	0.268661	1.28204	0.0861122	0.87093	1.59273	0.160025
		3		0.685775	1.17585	0.0355055	0.0780577	0.274232	0.0864078	1.21005	0.254689	1.21728	0.0816772	0.836131	1.5039	0.151533
	1 d	1		0.794915	1.12177	0.0298477	0.0589117	0.218256	0.119062	1.61669	0.262407	0.999251	0.115675	0.53255	1.7045	0.148858
		2		0.483451	0.94963	0.0278855	0.054789	0.181235	0.10484	1.30364	0.224363	0.839357	0.100727	0.435703	1.3452	0.115823
		3		0.406881	0.756589	0.0205129	0.0436791	0.14644	0.0822461	1.16196	0.180738	0.726748	0.0831767	0.368531	1.23876	0.108723
	3 d	1		0.470423	0.731111	0.0206146	0.0374635	0.0898489	0.123351	1.4333	0.199143	0.724609	0.0683953	0.177055	1.57088	0.0924051
		2		0.45493	0.575847	0.016208	0.0258902	0.0715529	0.0988019	1.06457	0.153175	0.567425	0.0574304	0.142851	1.21117	0.0734177
		3		0.496831	0.877407	0.025362	0.0459497	0.11095	0.145884	1.84548	0.241116	0.920726	0.0840998	0.216781	1.86355	0.109494
	7 d	1		0.515845	0.650691	0.0193999	0.0324928	0.0582434	0.14632	1.27162	0.170021	0.775182	0.0395489	0.105479	1.25661	0.0626582
		2		0.615493	0.960931	0.0282831	0.0448868	0.0867201	0.205373	1.90454	0.258814	1.18978	0.0633128	0.161644	1.98913	0.101582
		3		0.612324	0.767799	0.0221502	0.0421599	0.0761134	0.162391	1.55747	0.205953	0.947477	0.0533858	0.133219	1.62905	0.081962
N resupplied	8 d	1		0.751345	0.865573	0.0271928	0.0230796	0.0879039	0.179463	1.54853	0.226788	1.01431	0.0477611	0.227444	1.78441	0.090316
		2		0.532394	0.709614	0.0215264	0.0169914	0.0648532	0.142994	1.22033	0.175284	0.77694	0.0358304	0.161301	1.23125	0.0613924
		3		0.457042	0.578334	0.0179863	0.0161163	0.0603425	0.110061	1.06498	0.148636	0.682211	0.0318656	0.145883	1.17208	0.0582278
	10 d	1		0.524648	0.584074	0.0280426	0.0265017	0.0869166	0.0615959	0.467411	0.142261	0.486825	0.0368749	0.391524	0.913989	0.0642405
		2		0.549296	0.664074	0.0299175	0.0294562	0.10613	0.0755109	0.601769	0.16802	0.614848	0.0451408	0.44589	1.15872	0.0791139
		3		0.546831	0.525556	0.0217143	0.0219708	0.0815098	0.0613219	0.527399	0.130134	0.491089	0.0335526	0.311836	0.80819	0.0522152
Absolute amount based on internal standard (100 µg tri-17:0 added)
					Fatty acids
				17:0	16:0	16:1	16:2	16:3	18:0	18:1(9Z)	18:1 (11Z)	18:2 (9,12Z)	18:3 (6,9,12Z)	18:3 (9,12,15Z)	20:4	20:5
transesterified 17:0 fatty acids theoretically present in sample [µg]	condition	time point	culture number
71	N starvation	0 d	1		135.751	3.93158	8.2268	29.1508	10.6355	133.855	27.8597	132.383	9.26072	89.2554	162.116	16.0416
71			2		115.439	3.50055	7.30657	25.6427	8.7656	115.693	23.9901	114.48	7.68939	77.7698	142.223	14.2895
71			3		121.739	3.67597	8.0815	28.3919	8.94601	125.279	26.3685	126.028	8.45624	86.5667	155.703	15.6886
71		1 d	1		100.194	2.66593	5.26186	19.4941	10.6343	144.399	23.4376	89.2509	10.3318	47.5662	152.242	13.2957
71			2		139.463	4.09529	8.04636	26.6163	15.3969	191.454	32.9502	123.269	14.7929	63.9877	197.557	17.0098
71			3		132.023	3.57946	7.62191	25.5535	14.3518	202.76	31.5385	126.816	14.5142	64.308	216.162	18.972
71		3 d	1		110.345	3.11132	5.65429	13.5607	18.6171	216.326	30.0563	109.364	10.3228	26.7226	237.09	13.9465
71			2		89.8714	2.52955	4.04064	11.1671	15.4198	166.145	23.9058	88.557	8.96305	22.2944	189.024	11.4582
71			3		125.387	3.62438	6.56648	15.8553	20.8476	263.73	34.4569	131.577	12.0184	30.9792	266.311	15.6473
71		7 d	1		89.5599	2.67017	4.47225	8.01651	20.1393	175.023	23.4014	106.695	5.44345	14.518	172.958	8.62417
71			2		110.848	3.26259	5.1779	10.0036	23.6907	219.698	29.8554	137.247	7.30343	18.6464	229.456	11.718
71			3		89.0276	2.56836	4.88851	8.82548	18.8295	180.591	23.8806	109.862	6.19017	15.447	188.891	9.50364
71	N resupplied	8 d	1		81.7942	2.56964	2.18096	8.30668	16.9588	146.332	21.4308	95.85	4.51329	21.4928	168.622	8.53461
71			2		94.6339	2.87076	2.26597	8.6488	19.0697	162.743	23.3759	103.613	4.77833	21.5111	164.199	8.18728
71			3		89.8422	2.79411	2.50361	9.37401	17.0977	165.441	23.0901	105.979	4.95021	22.6625	182.079	9.0455
71		10 d	1		79.0421	3.79497	3.58645	11.7623	8.3357	63.2542	19.2521	65.8815	4.99024	52.9845	123.689	8.69359
71			2		85.8358	3.86703	3.80741	13.718	9.76026	77.7824	21.7177	79.473	5.83473	57.6342	149.773	10.226
71			3		68.2376	2.81937	2.85266	10.5832	7.96198	68.4769	16.8965	63.7626	4.35644	40.4884	104.935	6.77957
Absolute amount by dry weight [µg/mg]
					Fatty acids
				17:0	16:0	16:1	16:2	16:3	18:0	18:1(9Z)	18:1 (11Z)	18:2 (9,12Z)	18:3 (6,9,12Z)	18:3 (9,12,15Z)	20:4	20:5	SUM	AVERAGE	SEM
Sample dry weight [mg]	condition	time point	column number
10.4	N starvation	0 d	1		13.0529	0.378037	0.791038	2.80296	1.02265	12.8707	2.67882	12.7292	0.890454	8.58225	15.5881	1.54246	72.9295	70.0336	2.21654
10			2		11.5439	0.350055	0.730657	2.56427	0.87656	11.5693	2.39901	11.448	0.768939	7.77698	14.2223	1.42895	65.6789
10			3		12.1739	0.367597	0.80815	2.83919	0.894601	12.5279	2.63685	12.6028	0.845624	8.65667	15.5703	1.56886	71.4925
10.2		1 d	1		9.82294	0.261366	0.515869	1.91119	1.04258	14.1568	2.2978	8.75008	1.01292	4.66335	14.9257	1.3035	60.664	75.5429	7.46927
10.2			2		13.6729	0.401499	0.788859	2.60944	1.5095	18.77	3.23041	12.0852	1.45028	6.27331	19.3684	1.66763	81.8274
10.2			3		12.9435	0.350927	0.747246	2.50524	1.40704	19.8784	3.09201	12.4329	1.42296	6.3047	21.1924	1.86	84.1373
10		3 d	1		11.0345	0.311132	0.565429	1.35607	1.86171	21.6326	3.00563	10.9364	1.03228	2.67226	23.709	1.39465	79.5117	76.914	7.91279
10.2			2		8.81092	0.247995	0.396141	1.09482	1.51175	16.2888	2.3437	8.68206	0.87873	2.18573	18.5318	1.12335	62.0957
10.4			3		12.0564	0.348498	0.631392	1.52455	2.00458	25.3587	3.31316	12.6516	1.15561	2.97877	25.6069	1.50455	89.1347
10		7 d	1		8.95599	0.267017	0.447225	0.801651	2.01393	17.5023	2.34014	10.6695	0.544345	1.4518	17.2958	0.862417	63.1521	68.8525	5.92041
10			2		11.0848	0.326259	0.51779	1.00036	2.36907	21.9698	2.98554	13.7247	0.730343	1.86464	22.9456	1.1718	80.6906
10.5			3		8.47882	0.244605	0.465572	0.840522	1.79329	17.1992	2.27434	10.463	0.58954	1.47114	17.9896	0.905108	62.7147
10.2	N resupplied	8 d	1		8.01904	0.251926	0.21382	0.81438	1.66263	14.3463	2.10106	9.39705	0.442479	2.10714	16.5315	0.836727	56.7241	60.5999	2.01374
10			2		9.46339	0.287076	0.226597	0.86488	1.90697	16.2743	2.33759	10.3613	0.477833	2.15111	16.4199	0.818728	61.5896
10			3		8.98422	0.279411	0.250361	0.937401	1.70977	16.5441	2.30901	10.5979	0.495021	2.26625	18.2079	0.90455	63.4859
10.4		10 d	1		7.6002	0.364901	0.344851	1.13099	0.80151	6.08214	1.85116	6.33476	0.479831	5.09466	11.8932	0.835923	42.8141	44.5178	3.31823
10.2			2		8.41528	0.379121	0.373275	1.3449	0.956889	7.62573	2.12919	7.79147	0.572033	5.65041	14.6836	1.00255	50.9244
10			3		6.82376	0.281937	0.285266	1.05832	0.796198	6.84769	1.68965	6.37626	0.435644	4.04884	10.4935	0.677957	39.815
