# Supplementary material for: Analysis of the lipid body proteome of the oleaginous alga Lobosphaera incisa
Source: BMC Plant Biol. 2017 Jun 6;17:98. doi: 10.1186/s12870-017-1042-2 (PMC5461629; doi:10.1186/s12870-017-1042-2)
Supplement: Supplementary file 6 — Hypocotyl measurements used for calculating the effect of transgenes on postgerminative growth. Individual hypocotyl lengths are listed along with calculations for Figs. 6 and 8. EVC = Empty vector control. (XLSX 76 kb) [file 12870_2017_1042_MOESM6_ESM.xlsx]

## Sheet: WT EVC
	+ sucrose					- sucrose
batch	1	2	3	4	average of all batches	1	2	3	4	average of all batches
length [mm]	18.8	9.1	17.6	20.3		18	17.7	19.3	18.5
	17	19	18.9	19.8		15.9	16.2	17.1	19.8
	18	20	18.6	18.2		20.2	12.9	17.8	19.8
	18.4	19.7	18.4	17.5		18.8	19	17.8	18.4
	17.8	16.9	17.5	17		13.4	19.3	17.5	16.5
	18.9	17.7	18.8	17.2		14.3	19.6	18.8	14.8
	14.9	20.5	18.1	16.9		18.6	14.7	16.4	16.6
	16.5	16.6	17.4	16.8		16.6	15.5	19	16.7
	19.8	16.9	19.4	20.8		18.7	17.4	17.2	16.5
	18.6	17.8	19	17.3		18.9	17.5	17.1	19.6
	18.5	17.3	16	14.4		14.8	17.6	19.7	19.6
	19	16.3	18.7	18.3		13.2	16.2	17.5	10.8
	19.5	16.8	19	19		15.3	13.8	17.1	16.7
	8.5	19.3	18.3	8.4		20.7	12	17.8	19
	16.8	19.9	19	18.1		15.4	16.4	13.9	19.2
	19.2	17	18.5	19.1		16.3	15.4	18.1	18.4
	18.4	18.7	18	18.8		18	13.8	16.1	15.9
	19.3	16.8	17.7	19.5		17.1	17.2	19.3	18.9
	12.3	16.2	18	17.4		10.2	17.1	19	17.8
	22.9	18.7	14.9	18.2		17.7	13.6	14.4	17.3
average	17.655	17.56	18.09	17.65	17.7388	16.605	16.145	17.545	17.54	16.9588
SEM					0.1191					0.349865
% of +suc:						93.6086	91.0154	98.9078	98.8796	95.6028
SEM										1.97232

## Sheet: sdp1sdp1-L EVC
	+ sucrose					- sucrose
batch	1	2	3	4	average of all batches	1	2	3	4	average of all batches
length [mm]	15.1	20	13.5	14		2.5	3.5	5.3	4.4
	16.7	17	15.4	15.7		3.5	3.1	4.7	3.8
	19.3	19.1	18.5	19.2		4.6	4.1	1.4	4.1
	11	16.2	15.6	18.8		4.2	5.1	5.1	3.7
	14.9	19.4	18.5	17.1		3.1	4.1	3.4	3.9
	16.4	17.1	12.8	20.5		4.2	3.2	4.2	5
	20.7	18.5	18.7	19.6		4.2	4.2	5.2	4
	18	16.2	5.7	20.7		2.8	3.2	4.7	3.8
	19.5	17.2	21.6	18.7		3.2	4.4	5.3	4.6
	16	2.7	20.7	16.4		3.4	4.7	4.3	4.5
	15.6	21.2	20.7	14.9		3.8	5.9	3.7	3.5
	15.9	19.6	19.5	18.8		5.1	5.3	4.8	4.2
	19.4	17.2	15.7	18.3		4.3	3.3	4.5	3.6
	15.7	13.7	16.1	16.8		4.2	4.5	3.4	3.6
	20.9	17.9	15.8	14.1		4.1	5	4.2	3.9
	18.3	18.6	12.9	21.5		3.8	5.3	4.4	3.8
	16.8	15	19.2	16.2		3.8	3.8	3.7	3.8
	10.9	19.3	18.9	21.7		4.3	3.8	4.5	3.8
	18.8	12.4	15.8	15.6		4.4	4.6	5.3	3.3
	17.3	12.9	15.3	18.7		3.9	4.2	3.5	4.1
average	16.86	16.56	16.545	17.865	16.9575	3.87	4.265	4.28	3.97	4.09625
SEM					0.311077					0.10383
% of +suc:						22.8218	25.1511	25.2396	23.4115	24.156
SEM										0.612297

## Sheet: napA_LBP36_1
	+ sucrose					- sucrose
batch	1	2	3	4	average of all batches	1	2	3	4	average of all batches
length [mm]	16.2128	17.5533	7.08203			4.193	4.605	4.022
	18.0845	16.9969	13.6076			5.717	4.435	2.985
	4.27451	18.9697	17.6292			3.982	4.932	4.679
	17.0475	15.884	17.5533			4.692	4.404	4.983
	18.6915	17.0475	15.7575			4.683	4.373	4.123
	17.0728	17.4522	11.0783			4.835	4.309	3.946
	18.7927	10.7748	19.1215			3.692	4.874	5.261
	12.8994	15.6311	12.3936			4.207	5.41	5.387
	16.6428	15.9346	16.1875			4.287	4.181	6.146
	16.0105	16.2381	16.3898			4.666	4.274	5.387
	13.0006	17.8315	16.0357			4.036	4.275	3.87
	13.7088	17.351	17.7304			5.11	4.909	5.413
	10.623	11.7359	16.2634			5.142	4.148	5.666
	16.921	18.4639	16.0863			4.787	5.033	5.008
	18.818	16.7692	9.30781			4.347	4.957	3.743
	17.4016	16.3646	17.0222			4.695	3.44	2.276
	10.5725	16.3646	15.3781			4.798	4.603	4.704
	16.491	18.7168	17.3257			4.501	4.704	4.477
	14.9229	14.8976	14.2147			3.76	3.794	4.882
	17.2498	13.38	16.9969			4.588	4.882	5.059
								5.084
average	15.2719	16.2179	15.1581		15.5493	4.5359	4.5271	4.60085		4.55462
SEM					0.3359					0.0232558
% of +suc:						29.1711	29.1145	29.5888		29.2915
SEM										0.149562

## Sheet: napA_LBP36_2
	+ sucrose					- sucrose
batch	1	2	3	4	average of all batches	1	2	3	4	average of all batches
length [mm]	12.343	15.7322	18.5903			4.29981	6.22207	3.18691
	10.2942	16.3898	6.75322			4.98272	5.71621	3.6169
	16.7945	16.6428	14.7964			3.31338	3.00986	1.99815
	11.4071	15.5299	12.9753			6.1209	4.35039	4.78037
	15.3528	10.7242	16.6681			4.85625	5.05859	5.31152
	15.6816	17.8063	16.9969			4.40098	4.95742	4.98272
	11.7359	16.6175	15.8334			4.98272	5.31152	5.56445
	19.855	17.5786	15.8334			4.3251	4.62861	3.06045
	13.8353	16.7187	16.5163			4.17334	3.03516	4.60332
	17.7304	11.8624	16.2128			4.72979	5.0333	4.22393
	17.5786	9.7125	16.2128			5.7668	1.21406	5.4127
	17.4774	17.4774	12.0647			5.36211	5.36211	3.9457
	6.57617	10.8001	16.7187			2.8834	5.36211	5.91856
	15.5046	16.9969	19.5009			5.36211	5.28623	3.74336
	13.7847	12.4947	17.4522			4.98272	3.2375	2.83281
	17.3763	15.5299				5.21035	5.05859
	17.528	13.81				4.72979	3.36397
	15.6564	16.7187				3.43984	4.80567
	13.7341	14.9229				3.49043	6.67735
	16.5922	15.1758				3.64219	4.12275
average	14.8419	14.9621	15.5417		15.1152	4.55274	4.59067	4.21212		4.45184
SEM					0.216036					0.12036
% of +suc:						30.1202	30.3712	27.8668		29.4527
SEM										0.796283

## Sheet: napA_LBP36_3
	+ sucrose					- sucrose
batch	1	2	3	4	average of all batches	1	2	3	4	average of all batches
length [mm]	15.6058	11.1795	15.7069			5.00801	4.02158	4.40098
	16.8957	5.36211	15.4287			4.57803	4.12275	4.22393
	15.4793	18.6409	15.4287			4.14805	4.57803	3.86983
	17.351	17.0981	16.6934			3.71807	4.88154	2.55459
	19.425	14.7205	13.7088			4.90684	2.80752	4.42627
	17.0728	19.7032	16.5669			4.3251	5.48858	4.3251
	11.8877	17.6039	11.306			3.43984	5.99444	4.37568
	17.9074	18.0339	18.7421			4.45156	4.52744	4.95742
	17.3257	19.5262	17.9327			3.9457	4.83096	4.55274
	18.3627	18.3627	7.79024			5.23565	3.36397	4.12275
	18.8433	17.6039	15.5299			4.90684	4.6792	4.47686
	18.3627	18.5903	19.9815			4.3251	5.10918	4.98272
	16.6428	16.8704	17.5533			3.76865	4.93213	3.41455
	19.7032	11.913	17.3763			3.33867	4.29981	4.75508
	16.491	12.2165	14.8217			3.41455	3.971	4.09746
	21.1702	17.1992	14.1641			5.46328	4.6792	4.6792
	19.7791	16.8704	17.5786			5.21035	4.65391	4.62861
	9.30781	16.4657	19.7032			3.56631	4.93213	4.40098
	9.33311	17.1992	19.8044			4.52744	2.78223	4.45156
	19.9815	20.4114	20.1838			3.99629	4.85625	4.72979
average	16.8464	16.2786	16.3001			4.31372	4.47559	4.3213		4.3702
SEM										0.0527392
					16.475
					0.185796
% of +suc:						26.1834	27.166	26.2295		26.5263
SEM										0.320117

## Sheet: napA_LBP36_4
	+ sucrose					- sucrose
batch	1	2	3	4	average of all batches	1	2	3	4	average of all batches
length [mm]	10.6736	15.8587	16.061			3.6169	3.21221	3.74336
	9.7125	15.7828	14.8976			3.64219	3.28809	3.00986
	9.76309	10.4966	14.9987			5.26094	1.51758	3.69277
	11.9383	17.6798	10.5725			3.26279	4.17334	5.61504
	7.05674	14.0629	12.3683			3.31338	3.99629	4.22393
	16.5669	8.32139	7.61319			3.971	3.74336	2.5293
	8.09375	17.8315	11.6348			4.83096	3.49043	2.63047
	15.5299	11.2807	16.2128			3.49043	3.18691	2.70635
	10.4713	10.0919	13.7594			3.5916	3.66748	3.71807
	13.1523	15.9852	7.68906			4.80567	4.29981	4.22393
	16.8704	8.77666	12.343			4.37568	4.88154	4.90684
	17.0475	9.30781	5.91856			3.41455	4.72979	4.19863
	16.5669	12.3683	14.9987			3.69277	4.29981	4.19863
	13.6582	15.024	16.6175			2.80752	3.84453	3.36397
	13.5823	8.57432	10.8001			2.73164	3.971	5.23565
	8.72608	12.8741	13.9364			2.27637	3.43984	4.27451
	18.6409	13.5317	17.8568			4.83096		4.29981
	9.86426	14.7711	19.3744					3.92041
	7.73965	12.0142	7.76494
	12.5959	11.9383	8.19492
average	12.4125	12.8286	12.6806		12.6406	3.75973	3.73388	3.9162		3.80327
SEM					0.121767					0.0569559
% of +suc:						29.7433	29.5388	30.9811		30.0877
SEM										0.45058

## Sheet: napA_LBP36_5
	+ sucrose					- sucrose
batch	1	2	3	4	average of all batches	1	2	3	4	average of all batches
length [mm]	15.8334	13.7088	14.1641			4.62861	5.23565	3.86983
	18.6662	19.1468	17.8063			3.46514	3.51572	5.28623
	18.6156	21.5243	16.0357			4.85625	5.33682	3.16162
	14.9734	21.9796	11.3313			4.40098	3.56631	5.18506
	16.0105	15.4287	12.1912			5.74151	4.24922	4.19863
	20.6138	18.6409	16.0863			5.10918	4.57803	4.6792
	19.6526	17.958	17.0222			4.3251	3.28809	4.45156
	16.9969	19.9056	17.9833			3.74336	3.28809	3.99629
	8.67549	12.2924	16.8198			3.9457	4.83096	3.51572
	19.6779	12.0395	18.3374			4.12275	5.21035	4.60332
	13.9617	19.5009	18.3121			3.64219	3.03516	2.75693
	16.6934	15.9599	19.6021			5.31152	3.79395	4.19863
	17.6798	16.9463	20.8161			4.52744	3.89512	5.4127
	17.9074	16.6681	18.995			5.79209	4.6792	4.88154
	13.3294	17.3004	20.2344			4.02158	4.93213	5.36211
	15.2264	15.4793	18.6156			4.40098	4.27451	4.90684
	16.8451	17.9074	18.1856			4.27451	3.64219	6.17149
	18.0086	20.6391	17.5533			3.31338	4.80567	3.56631
	20.4367	17.6545	18.2362			4.60332	3.81924	3.64219
	18.7421	8.97901	16.5163			4.29981	3.971
			12.3177
average	16.9273	16.983	17.2422		17.0508	4.42627	4.19737	4.41296		4.34553
SEM					0.0970306					0.128486
% of +suc:						25.9593	24.6168	25.8812		25.4857
SEM										0.43506

## Sheet:  summary LBP36
Hypocotyl length [mm]:
	WT		sdp1/sdp1-L		napA::LBP36_1		napA::LBP36_2		napA::LBP36_3		napA::LBP36_4		napA::LBP36_5
sucrose	+	-	+	-	+	-	+	-	+	-	+	-	+	-
avg	17.7388	16.9588	16.9575	4.09625	15.5493	4.55462	15.1152	4.45184	16.475	4.3702	12.6406	3.80327	17.0508	4.34553
SEM	0.1191	0.349865	0.311077	0.10383	0.3359	0.0232558	0.216036	0.12036	0.185796	0.0527392	0.121767	0.0569559	0.0970306	0.128486
Ratios -sucrose/+sucrose:
	WT		sdp1/sdp1-L		napA::LBP36_1		napA::LBP36_2		napA::LBP36_3		napA::LBP36_4		napA::LBP36_5
	mean	SEM	mean	SEM	mean	SEM	mean	SEM	mean	SEM	mean	SEM	mean	SEM
	95.6028	1.97232	24.156	0.612297	29.2915	0.149562	29.4527	0.796283	26.5263	0.320117	30.0877	0.45058	25.4857	0.43506

## Sheet: 35S_LiSDP1_2
	+ sucrose					- sucrose
batch	1	2	3	4	average of all batches	1	2	3	4	average of all batches
length [mm]	14.568	9.576	16.181			10.822	11.085	10.776
	18.746	19.304	22.062			10.166	13.896	7.669
	14.982	16.631	20.737			9.221	14.137	11.734
	19.868	19.241	21.219			5.783	5.235	13.057
	21.016	19.54	15.515			7.812	14.204	13.975
	15.352	14.429	10.079			8.214	10.635	11.882
	16.881	13.188	19.289			9.912	11.023	9.887
	17.636	18.267	15.869
	14.732	18.413	12.442
	20.212	16.966	6.898
	19.515	15.61	19.671
	7.831	16.197	9.82
	20.479	14.593	10.913
	15.918	18.263	21.135
	10.227	16.599	13.352
	18.864	16.881	12.169
	13.058	15.142	12.424
	16.023	13.32	17.465
	14.992	12.308	16.147
	11.268	23.618	16.663
average	16.1084	16.4043	15.5025		16.0051	8.84714	11.4593	11.2829		10.5298
SEM					0.265405					0.84285
% of +suc:						55.2771	71.5979	70.4955		65.7902
SEM										5.26614

## Sheet: 35S_LiSDP1_9
	+ sucrose					- sucrose
batch	1	2	3	4	average of all batches	1	2	3	4	average of all batches
length [mm]	13.345	15.899	18.444			12.489	13.328	10.331
	15.298	17.654	13.952			11.909	9.92	6.647
	11.234	11.582	16.079			11.427	14.09	10.498
	10.366	10.205	17.052			11.457	9.333	12.267
	14.364	16.766	16.649			14.191	10.052	12.623
	16.553	20.584	17.522			12.166	8.648	13.346
	15.116	16.502	11.929			11.149	11.44	12.093
	14.952	17.48	11.681			11.449	14.169	14.077
	13.147	9.887	15.602			11.954	11.09	11.65
	19.211	13.163	17.621			12.643	11.873	13.368
	7.78	17.944	13.668			13.156	8.195	11.352
	10.911	18.871	19.204			13.933	5.856
	15.405	19.145	18.502
	13.014	16.653	16.477
	14.807	14.192	16.412
	13.414	13.122	17.524
	14.546	12.392	17.835
	14.035	15.678	13.664
	11.961	16.034	20.015
	17.404	18.001	14.682
average
SEM	13.8431	15.5877	16.2257		15.2188	12.3269	10.6662	11.6593		11.5508
					0.71208					0.482476
% of +suc:
SEM						80.9977	70.0852	76.6107		75.8979
										3.17025

[truncated: 10 more sheets: 35S_LiSDP1_10, napA_LiSDP1_1, napA_LiSDP1_2, napA_LiSDP1_3, napA_LiSDP1_4, napA_LiSDP1_5, napA_LiSDP1_7, napA_LiSDP1_9, napA_LiSDP1_11, summary LiSDP1]
