# Supplementary material for: Analysis of the lipid body proteome of the oleaginous alga Lobosphaera incisa
Source: BMC Plant Biol. 2017 Jun 6;17:98. doi: 10.1186/s12870-017-1042-2 (PMC5461629; doi:10.1186/s12870-017-1042-2)
Supplement: Supplementary file 7 — Quantification of total fatty acids in complemented A. thaliana lines. GC measurements of seeds and seedlings for Fig. 8c are shown. (XLSX 127 kb) [file 12870_2017_1042_MOESM7_ESM.xlsx]

## Sheet: Seedlings TFA
Peak area
					Fatty acids
line	batch number	number of seedlings		15:0	16:0	16:1 (9Z)	18:0	18:1 (9Z)	18:1 (11Z)	18:2 (9,12Z)	18:3 (9,12,15Z)	20:0	20:1 (11Z)	20:1(13)	20:2	22:0	22:1
WT EVC	1	20		35.6809	158.644	2.95498	85.2698	33.5861	5.19726	198.713	156.945	6.15801	21.4415	0	7.66262	6.41186	3.04102
	2	20		101.689	119.747	3.18446	31.2137	67.0811	7.7049	259.493	197.08	10.7078	58.5754	4.67224	10.8517	7.31839	6.25053
	3	20		61.7966	156.475	4.61757	31.4229	49.7044	7.87753	293.822	241.455	7.76527	34.5634	0	11.7456	9.03849	3.87919
	4	20		64.5598	167.207	4.15618	54.801	45.498	7.3622	276.895	212.699	7.43729	29.9509	0	10.0824	8.52212	3.57039
sdp1/sdp1-L EVC	1	20		276.888	171.794	6.38972	80.375	352.043	32.7797	758.647	581.217	47.7654	467.879	33.5701	47.5065	7.53487	39.2944
	2	20		223.779	136.023	5.21721	65.2271	278.429	26.285	613.974	465.418	38.5589	380.889	26.4338	38.5498	5.98887	31.5009
	3	20		204.553	127.347	5.06605	60.3291	256.838	26.1437	589.661	455.216	36.0965	358.463	27.6586	38.5222	5.41179	31.2923
	4	20		155.363	95.2891	3.79808	43.9999	189.594	19.2716	432.779	326.72	26.9799	264.864	19.5037	27.7664	4.31388	22.7374
35S::LiSDP1_2	1	11		196.364	92.6554	3.34661	44.3106	139.684	17.9358	389.663	301.674	27.2165	219.71	27.417	28.2097	7.63964	27.1228
	2	11		181.193	85.9055	2.81448	45.3858	150.456	15.3802	348.875	290.066	28.3985	230.769	22.882	26.4189	7.99346	27.075
	3	11		212.109	92.5948	3.36298	45.4956	145.765	16.0255	375.023	318.719	27.6617	233.044	23.3274	28.0499	8.08514	27.6137
	4	11		214.776	117.933	3.55545	58.441	196.597	20.3025	483.245	372.625	34.2697	300.177	28.6657	35.2281	9.0653	32.5681
35S::LiSDP1_9	1	10		204.99	89.8214	3.629	48.2641	161.769	19.1398	421.58	319.101	28.4082	233.099	27.4524	28.4202	7.61658	26.1409
	2	10		215.62	70.6657	2.91505	34.0315	128.707	14.5869	342.91	272.199	21.6982	187.061	19.3815	22.0265	5.61757	21.3088
	3	10		210.61	72.7385	3.05717	36.8034	133.992	15.6357	355.615	276.765	24.0578	200.782	23.5634	24.2805	7.24969	24.8073
	4	10		212.1	67.3	0	32	117.1	12.1	343.2	300.5	20.1	195.3	15.6	26.2	5.7	25.5
35S::LiSDP1_10	1	9		133.35	75.2986	2.76761	44.4256	151.927	14.1486	365.917	286.334	22.6973	222.662	13.7217	23.3591	3.56043	18.7092
	2	9		253.022	128.609	4.58753	78.6099	241.459	22.7044	551.515	414.606	43.1257	363.664	23.8399	36.7817	7.62011	32.6076
	3	9		288.448	163.742	5.59943	98.2076	315.697	27.1603	657.067	504.606	50.3492	436.37	28.7585	42.794	8.76422	39.1098
	4	9		279.691	117.249	4.62884	69.2061	258.245	22.6243	541.995	407.283	40.6108	349.604	25.067	33.4037	7.79539	30.9583
napA::LiSDP1_1	1	20		140.803	122.504	4.51389	73.4301	282.47	21.271	530.817	425.658	46.1167	358.276	24.646	35.966	8.30381	34.4197
	2	20		76.971	64.4062	2.3224	39.7876	143.695	10.9652	280.397	240.339	21.7701	183.793	12.0137	19.6569	3.56548	16.9768
	3	20		68.5411	64.7066	0	37.3707	153.362	10.9357	277.337	210.372	22.44	187.128	12.0688	18.8341	4.07352	17.2119
	4	20		113.972	91.6842	0	60.5081	135.696	11.3552	229.467	151.472	33.9319	202.09	13.8754	18.1483	5.82409	20.3671
napA::LiSDP1_4	1	20		148.633	135.606	4.26378	71.5503	274.348	21.5322	589.581	445.89	42.9285	402.005	21.7196	41.0478	7.50968	36.5226
	2	20		107.973	137.227	4.68994	74.2334	275.453	23.9738	586.313	443.006	43.4802	395.439	25.6788	40.0956	7.49682	35.463
	3	20		212.517	168.835	5.24282	86.0333	324.947	26.4734	691.688	550.469	49.988	468.796	26.8119	47.6843	8.97119	43.5249
	4	20		164.114	152.209	4.92562	76.6181	305.823	25.6955	667.323	527.389	47.9279	456.289	26.7809	48.0978	8.56464	41.7328
napA::LiSDP1_3	1	20		92.5711	93.1115	2.67645	61.2906	195.863	17.489	496.106	368.648	43.1513	341.112	18.6572	36.9115	7.64304	35.4365
	2	20		83.6416	90.2714	3.0275	53.2885	191.776	18.2036	473.038	333.612	37.1562	303.948	22.9131	33.6772	6.64761	32.8723
	3	20		67.7072	88.7504	2.60405	59.894	178.093	16.3429	438.532	321.719	35.5602	287.257	18.2987	30.8021	6.27014	28.3562
napA::LiSDP1_9	1	20		74.1928	87.821	0	75.3761	241.554	16.1975	335.032	211.574	36.2375	271.308	13.6889	19.6871	5.71354	19.9512
	2	20		84.4542	111.336	3.34002	85.2177	344.122	20.543	547.067	369.154	46.869	379.968	20.9281	31.0089	8.25822	29.639
	3	20		76.4641	98.0648	2.81323	77.0713	298.989	17.9585	475.25	345.976	42.5432	342.379	16.9044	28.3124	7.53388	26.5038
	4	20		85.3122	128.915	4.16626	96.9896	407.918	26.0098	648.303	469.901	53.9203	437.599	27.0733	37.7511	9.7791	32.4682
Normalized for molecular weight
					Fatty acids
				15:0	16:0	16:1 (9Z)	18:0	18:1 (9Z)	18:1 (11Z)	18:2 (9,12Z)	18:3 (9,12,15Z)	20:0	20:1 (11Z)	20:1(13)	20:2	22:0	22:1
				Molecular weight [g/mol]
line	batch number	number of seedlings		256	270	268	298	296	296	294	292	326	324	324	322	354	352
WT EVC	1	20		0.139379	0.587572	0.011026	0.28614	0.113467	0.0175583	0.675895	0.537484	0.0188896	0.0661774	0	0.0237969	0.0181126	0.00863926
	2	20		0.397222	0.443509	0.0118823	0.104744	0.226625	0.0260301	0.882629	0.674933	0.0328461	0.180788	0.0144205	0.0337011	0.0206734	0.0177572
	3	20		0.241393	0.579536	0.0172297	0.105446	0.16792	0.0266133	0.999393	0.826899	0.0238198	0.106677	0	0.0364769	0.0255325	0.0110204
	4	20		0.252187	0.619285	0.0155081	0.183896	0.153709	0.0248723	0.94182	0.728421	0.0228138	0.0924411	0	0.0313117	0.0240738	0.0101432
sdp1/sdp1-L EVC	1	20		1.08159	0.636274	0.0238422	0.269715	1.18933	0.110742	2.58043	1.99047	0.14652	1.44407	0.103612	0.147536	0.0212849	0.111632
	2	20		0.874137	0.503788	0.0194672	0.218883	0.940639	0.0888005	2.08835	1.5939	0.118279	1.17558	0.0815857	0.11972	0.0169177	0.0894913
	3	20		0.799034	0.471655	0.0189032	0.202447	0.867694	0.0883234	2.00565	1.55896	0.110726	1.10637	0.085366	0.119634	0.0152875	0.0888986
	4	20		0.606885	0.352923	0.0141719	0.147651	0.640522	0.0651067	1.47204	1.1189	0.0827604	0.817483	0.0601965	0.0862312	0.0121861	0.064595
35S::LiSDP1_2	1	11		0.767046	0.343168	0.0124874	0.148693	0.471906	0.0605938	1.32538	1.03313	0.0834861	0.678118	0.0846204	0.0876079	0.0215809	0.0770534
	2	11		0.707786	0.318169	0.0105018	0.152301	0.508298	0.05196	1.18665	0.993377	0.0871119	0.712251	0.0706234	0.0820462	0.0225804	0.0769177
	3	11		0.828553	0.342944	0.0125484	0.15267	0.492448	0.0541403	1.27559	1.0915	0.0848518	0.719272	0.0719982	0.0871115	0.0228394	0.078448
	4	11		0.838967	0.436787	0.0132666	0.196111	0.664178	0.0685896	1.64369	1.27611	0.105122	0.926472	0.0884745	0.109404	0.0256082	0.092523
35S::LiSDP1_9	1	10		0.800741	0.332672	0.013541	0.16196	0.546518	0.0646615	1.43394	1.09281	0.0871419	0.719441	0.0847297	0.0882615	0.0215158	0.0742638
	2	10		0.842265	0.261725	0.010877	0.1142	0.434822	0.04928	1.16636	0.932189	0.0665589	0.57735	0.0598196	0.0684054	0.0158688	0.0605364
	3	10		0.822696	0.269402	0.0114073	0.123501	0.452677	0.0528232	1.20958	0.947826	0.073797	0.619698	0.0727265	0.0754053	0.0204793	0.0704752
	4	10		0.828516	0.249259	0	0.107383	0.395608	0.0408784	1.16735	1.02911	0.0616564	0.602778	0.0481481	0.0813665	0.0161017	0.0724432
35S::LiSDP1_10	1	9		0.520898	0.278884	0.0103269	0.149079	0.513267	0.0477994	1.24461	0.980596	0.0696235	0.687229	0.0423508	0.0725437	0.0100577	0.0531511
	2	9		0.988367	0.476329	0.0171176	0.263792	0.815739	0.076704	1.8759	1.41988	0.132287	1.12242	0.07358	0.114229	0.0215257	0.0926353
	3	9		1.12675	0.606451	0.0208934	0.329556	1.06654	0.0917578	2.23492	1.7281	0.154445	1.34682	0.0887609	0.132901	0.0247577	0.111107
	4	9		1.09254	0.434255	0.0172718	0.232235	0.872448	0.0764336	1.84352	1.3948	0.124573	1.07903	0.0773672	0.103738	0.0220209	0.0879498
napA::LiSDP1_1	1	20		0.55001	0.453719	0.0168429	0.24641	0.954289	0.0718614	1.8055	1.45773	0.141462	1.10579	0.0760679	0.111695	0.0234571	0.0977833
	2	20		0.300668	0.238541	0.00866567	0.133515	0.485457	0.0370445	0.953731	0.823078	0.0667795	0.567261	0.0370793	0.0610462	0.010072	0.0482296
	3	20		0.267739	0.239654	0	0.125405	0.518115	0.0369449	0.943321	0.720452	0.0688344	0.577556	0.0372495	0.0584909	0.0115071	0.0488974
	4	20		0.445201	0.339571	0	0.203047	0.458432	0.0383621	0.7805	0.518739	0.104086	0.623734	0.0428252	0.0563611	0.0164522	0.0578612
napA::LiSDP1_4	1	20		0.580596	0.502245	0.0159096	0.240102	0.92685	0.0727441	2.00538	1.52702	0.131683	1.24076	0.0670359	0.127478	0.0212138	0.103757
	2	20		0.421768	0.508248	0.0174998	0.249105	0.930585	0.0809926	1.99426	1.51714	0.133375	1.22049	0.0792555	0.124521	0.0211775	0.100747
	3	20		0.830145	0.625317	0.0195628	0.288702	1.09779	0.0894371	2.35268	1.88517	0.153338	1.4469	0.0827527	0.148088	0.0253423	0.12365
	4	20		0.641069	0.563737	0.0183792	0.257108	1.03318	0.0868092	2.26981	1.80613	0.147018	1.4083	0.0826572	0.149372	0.0241939	0.118559
napA::LiSDP1_3	1	20		0.361606	0.344857	0.00998676	0.205673	0.6617	0.0590846	1.68744	1.26249	0.132366	1.05282	0.0575839	0.114632	0.0215905	0.100672
	2	20		0.326725	0.334339	0.0112966	0.178821	0.647893	0.0614986	1.60897	1.14251	0.113976	0.938112	0.0707195	0.104588	0.0187786	0.0933873
	3	20		0.264481	0.328705	0.00971661	0.200987	0.601665	0.0552126	1.4916	1.10178	0.10908	0.886595	0.0564773	0.0956588	0.0177123	0.0805573
napA::LiSDP1_9	1	20		0.289816	0.325263	0	0.25294	0.816059	0.0547214	1.13956	0.724568	0.111158	0.83737	0.0422497	0.0611401	0.01614	0.0566796
	2	20		0.329899	0.412355	0.0124628	0.285965	1.16257	0.0694021	1.86077	1.26423	0.14377	1.17274	0.064593	0.0963008	0.0233283	0.0842017
	3	20		0.298688	0.363203	0.0104971	0.258628	1.0101	0.0606705	1.6165	1.18485	0.130501	1.05672	0.0521741	0.0879268	0.0212822	0.075295
	4	20		0.333251	0.477464	0.0155457	0.325469	1.3781	0.0878711	2.20511	1.60925	0.1654	1.35061	0.0835595	0.117239	0.0276246	0.0922391
Absolute amount based on internal standard (TAG(15:0/15:0/15:0) added)
					Fatty acids
line	batch number	number of seedlings	transesterified 15:0 fatty acids theoretically present in sample [µg]	15:0	16:0	16:1 (9Z)	18:0	18:1 (9Z)	18:1 (11Z)	18:2 (9,12Z)	18:3 (9,12,15Z)	20:0	20:1 (11Z)	20:1(13)	20:2	22:0	22:1
WT EVC	1	20	1.419		5.98201	0.112255	2.91317	1.15519	0.178759	6.88122	5.47208	0.192313	0.673746	0	0.242274	0.184403	0.0879555
	2	20	1.419		1.58435	0.0424473	0.374178	0.809576	0.0929875	3.15302	2.41107	0.117336	0.645832	0.0515144	0.120391	0.0738518	0.0634342
	3	20	1.419		3.40673	0.101283	0.619851	0.9871	0.156443	5.87481	4.86083	0.140022	0.627089	0	0.214425	0.15009	0.0647823
	4	20	1.419		3.48458	0.087261	1.03474	0.86489	0.139951	5.29942	4.09867	0.128368	0.520146	0	0.176184	0.135458	0.0570734
sdp1/sdp1-L EVC	1	20	14.19		8.34762	0.312799	3.53853	15.6035	1.45289	33.8541	26.1141	1.92227	18.9456	1.35934	1.9356	0.279249	1.46456
	2	20	14.19		8.17807	0.316014	3.55316	15.2695	1.44151	33.9005	25.874	1.92004	19.0834	1.32439	1.94343	0.274628	1.45273
	3	20	14.19		8.3761	0.3357	3.59524	15.4093	1.56853	35.6182	27.6855	1.96637	19.6479	1.51601	2.12458	0.271491	1.57875
	4	20	14.19		8.25192	0.331363	3.45232	14.9765	1.5223	34.4187	26.1618	1.93508	19.1141	1.40749	2.01623	0.284931	1.51034
35S::LiSDP1_2	1	11	7.568		3.38584	0.123206	1.46707	4.65603	0.597844	13.0768	10.1933	0.823709	6.6906	0.834901	0.864377	0.212926	0.760242
	2	11	7.568		3.40202	0.11229	1.62848	5.43498	0.555582	12.6882	10.6217	0.931443	7.61574	0.755141	0.877279	0.241441	0.822442
	3	11	7.568		3.13245	0.114617	1.39449	4.49802	0.494518	11.6512	9.96979	0.775036	6.56983	0.657632	0.795676	0.208615	0.716544
	4	11	7.568		3.94009	0.119673	1.76904	5.9913	0.61872	14.8271	11.5113	0.948263	8.35734	0.798094	0.98689	0.231002	0.834615
35S::LiSDP1_9	1	10	7.568		3.14416	0.12798	1.53072	5.16527	0.611131	13.5526	10.3284	0.823599	6.79961	0.800801	0.834181	0.203351	0.701885
	2	10	7.568		2.35168	0.0977334	1.02612	3.907	0.442795	10.4801	8.37599	0.598051	5.18766	0.537496	0.614643	0.142586	0.543938
	3	10	7.568		2.47824	0.104936	1.13609	4.16419	0.485922	11.1269	8.71908	0.67886	5.70062	0.669013	0.693655	0.18839	0.648303
	4	10	7.568		2.27684	0	0.980876	3.61365	0.3734	10.663	9.40031	0.563195	5.50602	0.439805	0.743234	0.147079	0.661726
35S::LiSDP1_10	1	9	7.568		4.05184	0.150037	2.16594	7.45714	0.694467	18.0827	14.2469	1.01154	9.98458	0.615305	1.05397	0.146126	0.772219
	2	9	7.568		3.64728	0.131071	2.01987	6.24617	0.587328	14.3639	10.8722	1.01293	8.59445	0.563407	0.874658	0.164824	0.709315
	3	9	7.568		4.07333	0.140334	2.21352	7.16362	0.616307	15.0112	11.6071	1.03736	9.04615	0.596178	0.89265	0.166289	0.746272
	4	9	7.568		3.00807	0.119641	1.60869	6.04341	0.529452	12.77	9.66176	0.862913	7.47437	0.53592	0.71859	0.152538	0.609225
napA::LiSDP1_1	1	20	7.568		6.24306	0.231754	3.39053	13.1308	0.988795	24.8432	20.058	1.94648	15.2154	1.04667	1.5369	0.322764	1.34547
	2	20	7.568		6.00423	0.21812	3.36066	12.2193	0.932433	24.006	20.7174	1.68088	14.2783	0.933308	1.53657	0.253518	1.21397
	3	20	7.568		6.77415	0	3.54475	14.6452	1.0443	26.6643	20.3645	1.9457	16.3254	1.05291	1.65332	0.325264	1.38215
	4	20	7.568		5.77238	0	3.45161	7.79291	0.652119	13.2678	8.81808	1.76936	10.6029	0.727987	0.958085	0.279672	0.983584
napA::LiSDP1_4	1	20	7.568		6.5467	0.20738	3.12969	12.0814	0.94821	26.1398	19.9045	1.71647	16.1731	0.873804	1.66166	0.276519	1.35246
	2	20	7.568		9.11975	0.314007	4.46982	16.698	1.45329	35.7841	27.2229	2.39321	21.8999	1.42212	2.23434	0.379998	1.80776
	3	20	7.568		5.70068	0.178344	2.63195	10.008	0.815351	21.4481	17.1861	1.3979	13.1907	0.754413	1.35004	0.231033	1.12726
	4	20	7.568		6.65508	0.216972	3.03523	12.197	1.02481	26.7957	21.3218	1.73559	16.6254	0.975792	1.76338	0.285616	1.39962
napA::LiSDP1_3	1	20	7.568		7.21747	0.209012	4.30451	13.8486	1.23657	35.3161	26.4226	2.77027	22.0343	1.20517	2.39912	0.451865	2.10695
	2	20	7.568		7.74436	0.261666	4.14206	15.0073	1.4245	37.2689	26.4641	2.64005	21.7297	1.63809	2.42258	0.434972	2.16315
	3	20	7.568		9.40574	0.278036	5.75113	17.2164	1.57988	42.6815	31.5268	3.12128	25.3695	1.61607	2.73723	0.506828	2.30511
napA::LiSDP1_9	1	20	7.568		8.49365	0	6.60506	21.3099	1.42895	29.7576	18.9208	2.90268	21.8664	1.10327	1.59656	0.421465	1.48008
	2	20	7.568		9.45956	0.2859	6.56014	26.6699	1.59211	42.6868	29.0018	3.29813	26.9031	1.48179	2.20917	0.535159	1.93162
	3	20	7.568		9.20264	0.265971	6.55299	25.5933	1.53724	40.958	30.0211	3.30655	26.7747	1.32196	2.22784	0.539236	1.90778
	4	20	7.568		10.843	0.353038	7.39127	31.2961	1.99552	50.0773	36.5455	3.75617	30.6719	1.89761	2.66246	0.627344	2.09472
Absolute amount by seedling																																							Standardabweichung
																																			22:1	Summe				16:0	16:1 (9Z)	18:0	18:1 (9Z)	18:1 (11Z)	18:2 (9,12Z)	18:3 (9,12,15Z)	20:0	20:1 (11Z)	20:1(13)
line	batch number	number of seedlings		15:0	16:0	16:1 (9Z)	18:0	18:1 (9Z)	18:1 (11Z)	18:2 (9,12Z)	18:3 (9,12,15Z)	20:0	20:1 (11Z)	20:1(13)	20:2	22:0	22:1	SUM
WT EVC	1	20			0.299101	0.00561275	0.145658	0.0577597	0.00893797	0.344061	0.273604	0.00961566	0.0336873	0	0.0121137	0.00922013	0.00439777	1.20377
	2	20			0.0792176	0.00212237	0.0187089	0.0404788	0.00464937	0.157651	0.120553	0.00586682	0.0322916	0.00257572	0.00601953	0.00369259	0.00317171	0.477
	3	20			0.170337	0.00506414	0.0309926	0.049355	0.00782215	0.293741	0.243041	0.00700111	0.0313545	0	0.0107213	0.00750448	0.00323912	0.860173																	0.00341557	0.83557				0.0903081	0.00153329	0.0575599	0.00765794	0.00181803	0.0787409	0.066238	0.00165938	0.00335826	0.00128786
	4	20			0.174229	0.00436305	0.0517371	0.0432445	0.00699755	0.264971	0.204933	0.00641841	0.0260073	0	0.00880921	0.0067729	0.00285367	0.801337
sdp1/sdp1-L EVC	1	20			0.417381	0.01564	0.176927	0.780176	0.0726443	1.6927	1.3057	0.0961136	0.947278	0.0679668	0.0967799	0.0139624	0.0732279	5.7565
	2	20			0.408903	0.0158007	0.177658	0.763477	0.0720756	1.69502	1.2937	0.0960019	0.954172	0.0662196	0.0971716	0.0137314	0.0726363	5.72657
	3	20			0.418805	0.016785	0.179762	0.770467	0.0784266	1.78091	1.38427	0.0983185	0.982396	0.0758005	0.106229	0.0135745	0.0789373	5.98469																	0.0750796	5.80923				0.00453696	0.000562985	0.003001	0.0131915	0.00299723	0.0410568	0.0413709	0.0010671	0.0154466	0.00417049
	4	20			0.412596	0.0165682	0.172616	0.748823	0.0761152	1.72093	1.30809	0.0967538	0.955706	0.0703747	0.100811	0.0142466	0.075517	5.76915
35S::LiSDP1_2	1	11			0.307804	0.0112005	0.13337	0.423275	0.0543495	1.1888	0.926664	0.0748827	0.608236	0.0759001	0.0785797	0.0193569	0.0691129	3.97153
	2	11			0.309274	0.0102082	0.148044	0.494089	0.0505074	1.15347	0.965607	0.0846766	0.69234	0.0686491	0.0797526	0.0219492	0.0747674	4.15334
	3	11			0.284768	0.0104198	0.126771	0.408911	0.0449561	1.0592	0.906345	0.0704578	0.597257	0.0597847	0.0723342	0.018965	0.0651404	3.72531																	0.0712237	4.12012				0.0308972	0.00044757	0.0152415	0.0633756	0.00498207	0.120214	0.0618998	0.00761699	0.0764556	0.00695436
	4	11			0.35819	0.0108794	0.160822	0.544663	0.0562473	1.34792	1.04649	0.0862057	0.759758	0.072554	0.0897173	0.0210001	0.0758741	4.63032
35S::LiSDP1_9	1	10			0.314416	0.012798	0.153072	0.516527	0.0611131	1.35526	1.03284	0.0823599	0.679961	0.0800801	0.0834181	0.0203351	0.0701885	4.46237
	2	10			0.235168	0.00977334	0.102612	0.3907	0.0442795	1.04801	0.837599	0.0598051	0.518766	0.0537496	0.0614643	0.0142586	0.0543938	3.43058
	3	10			0.247824	0.0104936	0.113609	0.416419	0.0485922	1.11269	0.871908	0.067886	0.570062	0.0669013	0.0693655	0.018839	0.0648303	3.67942																	0.0638963	3.77732				0.0396435	0.0056598	0.0250155	0.0673812	0.00999448	0.14242	0.0860932	0.0115742	0.0700113	0.015716
	4	10			0.227684	0	0.0980876	0.361365	0.03734	1.0663	0.940031	0.0563195	0.550602	0.0439805	0.0743234	0.0147079	0.0661726	3.53691
35S::LiSDP1_10	1	9			0.450204	0.0166708	0.24066	0.828571	0.077163	2.00919	1.58298	0.112394	1.1094	0.0683672	0.117108	0.0162362	0.0858022	6.71475
	2	9			0.405254	0.0145634	0.22443	0.694019	0.0652586	1.59599	1.20802	0.112548	0.954938	0.0626008	0.0971842	0.0183138	0.0788128	5.53193
	3	9			0.452593	0.0155927	0.245946	0.795958	0.0684785	1.66791	1.28968	0.115262	1.00513	0.066242	0.0991834	0.0184766	0.0829191	5.92337																	0.0788064	5.76736				0.055356	0.00144246	0.0305391	0.0765034	0.00762755	0.247354	0.215571	0.00885953	0.115841	0.00390495
	4	9			0.33423	0.0132935	0.178743	0.67149	0.0588281	1.41889	1.07353	0.0958792	0.830486	0.0595467	0.0798433	0.0169486	0.0676917	4.8994
napA::LiSDP1_1	1	20			0.312153	0.0115877	0.169527	0.656539	0.0494397	1.24216	1.0029	0.0973242	0.760769	0.0523337	0.0768451	0.0161382	0.0672737	4.51499
	2	20			0.300211	0.010906	0.168033	0.610963	0.0466216	1.2003	1.03587	0.084044	0.713915	0.0466654	0.0768284	0.0126759	0.0606984	4.36773
	3	20			0.338708	0	0.177237	0.732261	0.0522148	1.33321	1.01823	0.0972848	0.81627	0.0526454	0.0826662	0.0162632	0.0691076	4.7861																	0.0615647	4.10566				0.0214607	0.00649933	0.00406296	0.147231	0.00871421	0.302714	0.289361	0.0066297	0.124023	0.00758958
	4	20			0.288619	0	0.172581	0.389646	0.032606	0.663388	0.440904	0.0884678	0.530144	0.0363993	0.0479043	0.0139836	0.0491792	2.75382
napA::LiSDP1_4	1	20			0.327335	0.010369	0.156485	0.604069	0.0474105	1.30699	0.995226	0.0858233	0.808655	0.0436902	0.0830828	0.013826	0.0676232	4.55059
	2	20			0.455988	0.0157004	0.223491	0.834898	0.0726646	1.7892	1.36114	0.11966	1.095	0.0711061	0.111717	0.0189999	0.090388	6.25996
	3	20			0.285034	0.00891718	0.131597	0.5004	0.0407676	1.07241	0.859305	0.0698949	0.659533	0.0377207	0.067502	0.0115516	0.0563628	3.80099																	0.0710888	4.82828				0.0736314	0.00294453	0.0399246	0.141002	0.0137921	0.29943	0.211946	0.0209015	0.181065	0.0145728
	4	20			0.332754	0.0108486	0.151762	0.609852	0.0512404	1.33979	1.06609	0.0867795	0.831269	0.0487896	0.0881691	0.0142808	0.0699812	4.7016
napA::LiSDP1_3	1	20			0.360874	0.0104506	0.215225	0.692431	0.0618287	1.76581	1.32113	0.138514	1.10171	0.0602583	0.119956	0.0225933	0.105347	5.97613
	2	20			0.387218	0.0130833	0.207103	0.750364	0.0712252	1.86345	1.3232	0.132003	1.08648	0.0819045	0.121129	0.0217486	0.108158	6.16707																	0.109587	6.44932				0.0571049	0.00180334	0.0442918	0.0855479	0.00859556	0.190787	0.146751	0.0124456	0.100964	0.0121921
	3	20			0.470287	0.0139018	0.287557	0.860819	0.0789941	2.13408	1.57634	0.156064	1.26847	0.0808036	0.136862	0.0253414	0.115255	7.20478
napA::LiSDP1_9	1	20			0.424682	0	0.330253	1.06549	0.0714475	1.48788	0.946038	0.145134	1.09332	0.0551636	0.0798281	0.0210733	0.0740041	5.79432
	2	20			0.472978	0.014295	0.328007	1.33349	0.0796054	2.13434	1.45009	0.164907	1.34515	0.0740893	0.110459	0.026758	0.0965808	7.63075
	3	20			0.460132	0.0132986	0.327649	1.27967	0.0768619	2.0479	1.50105	0.165328	1.33874	0.066098	0.111392	0.0269618	0.0953892	7.51046																	0.0926775	7.48653				0.0492147	0.00776746	0.0204959	0.205084	0.0123754	0.419888	0.364002	0.01744	0.180512	0.0167822
	4	20			0.542151	0.0176519	0.369563	1.56481	0.099776	2.50386	1.82727	0.187808	1.5336	0.0948803	0.133123	0.0313672	0.104736	9.0106
[truncated: 4 more columns]

## Sheet: Seeds TFA
Peak area
				Fatty acids
line	batch number	number of seeds		15:0	16:0	16:1 (9Z)	18:0	18:1 (9Z)	18:1 (11Z)	18:2 (9,12Z)	18:3 (9,12,15Z)	20:0	20:1 (11Z)	20:1(13)	20:2	22:0	22:1
WT EVC	1	10		257.709	78.3457	2.62896	40.1601	133.319	13.2625	289.3	206.499	21.1187	174.682	17.1546	18.2683	3.26921	16.1252
	2	10		190.388	72.44	2.47872	41.7947	126.481	12.7778	277.667	193.697	19.5166	165.063	16.3829	17.0414	2.8716	14.6422
	3	10		213.324	75.0704	2.59536	40.345	137.433	13.2192	294.24	200.89	20.208	173.485	16.4849	17.2851	3.09282	14.7961
	4	10		266.704	117.027	3.71791	77.9921	250.217	21.3335	496.031	353.365	36.0413	312.385	28.9712	30.2736	5.39266	26.5659
sdp1/sdp1-L EVC	1	10		188.075	63.5115	2.26396	30.8226	124.904	12.9844	255.975	190.602	17.8991	159.793	15.3448	15.6497	2.73579	13.6499
	2	10		304.164	85.4519	2.94432	39.5321	145.657	17.0068	327.666	212.02	22.6183	191.554	22.9828	21.3078	3.52799	17.9757
	3	10		230.271	73.8546	2.62181	35.6304	136.643	14.5589	301.212	208.266	21.226	185.462	18.5401	19.0146	3.13411	16.49
	4	10		198.634	72.8092	2.41193	35.4169	125.774	13.3838	278.477	200.407	18.7892	165.663	17.1101	17.5941	2.9403	14.453
35S::LiSDP1_2	1	10		466.218	149.078	5.13202	74.2908	294.535	30.9142	664.197	437.753	40.9077	355.362	38.3152	40.9243	6.35105	29.9705
	2	10		333.562	104.568	3.47902	56.7866	224.786	21.7234	488.314	307.497	29.7393	254.364	26.3834	28.5149	4.7037	19.0949
	3	10		376.473	138.64	4.63375	73.3803	285.817	27.7408	623.08	419.1	38.9302	349.265	36.1632	40.181	5.90442	26.8071
35S::LiSDP1_9	1	10		203.371	73.6186	2.64804	42.5897	164.539	17.6474	346.562	230.173	24.4204	201.64	22.926	23.3867	3.58181	16.8288
	2	10		203.489	85.1907	3.02694	48.1836	175.486	19.101	373.182	247.931	26.9153	224.773	25.2552	22.2361	4.13617	18.6712
	3	10		170.774	71.1904	2.49654	43.3445	164.952	16.6068	316.45	200.118	22.5057	177.818	21.0322	17.7886	3.51422	14.6318
	4	10		162.183	62.7139	0	36.3829	128.206	14.5295	278.621	178.552	19.454	154.419	20.237	16.7308	3.07082	13.6854
35S::LiSDP1_10	1	10		221.69	78.4551	0	56.9259	204.005	16.9835	294.348	183.494	29.4655	211.684	20.678	18.0628	4.38487	17.3388
	2	10		349.435	129.023	4.38249	85.0285	289.346	27.872	578.315	405.734	48.4007	377.593	36.4777	35.4414	7.22644	33.868
	3	10		338.295	148.733	3.81144	128.555	241.605	27.5628	463.732	287.836	46.3925	336.901	33.7719	33.9688	6.89118	31.9281
	4	10		213.838	74.0806	2.56592	47.1256	163.401	16.3238	325.928	231.676	27.0292	212.537	20.5213	20.2285	3.98704	18.8965
napA::LiSDP1_1	1	10		192.445	74.7382	2.33095	51.9855	165.829	13.3919	266.998	191.384	26.5276	192.799	19.5694	19.7104	4.09723	17.9716
	2	10		224.16	65.5814	0	54.1502	117.411	11.163	207.395	140.98	26.0241	158.552	16.3206	15.9377	3.57295	14.5437
	3	10		210.861	58.9496	0	39.096	141.375	12.3303	237.789	167.267	23.4944	164.209	16.1717	14.8368	3.5873	14.156
	4	10		189.642	54.675	0	35.9994	132.758	11.7554	221.856	155.888	21.6335	154.673	16.0525	14.4956	3.48209	13.2252
napA::LiSDP1_4	1	10		251.086	89.8423	3.01045	51.8328	200.427	18.9464	372.273	260.83	32.3805	246.767	25.7108	23.262	4.6908	20.8772
	2	10		231.465	76.3859	2.67012	41.4886	165.367	16.4111	326.15	222.591	26.3016	224.877	23.2032	22.8527	3.98532	19.8265
	3	10		173.381	68.8038	0	41.3457	154.831	14.1999	277.882	180.508	25.2173	202.006	18.9159	19.2494	3.75033	17.5532
	4	10		210.948	79.3011	2.5791	46.6556	191.306	16.5202	330.511	227.42	27.4623	229.181	22.5672	20.7091	4.26726	18.9819
napA::LiSDP1_3	1	10		235.075	82.2816	2.83166	49.5846	152.467	17.0482	345.341	211.065	29.3632	213.751	24.2016	23.2798	4.44756	21.2893
	2	10		215.733	71.7444	2.50176	42.8871	133.598	14.3049	298.202	190.736	25.7886	190.132	20.6328	20.0595	3.75779	17.585
	3	10		263.481	84.9003	3.64296	41.7192	180.46	21.2682	459.012	317.613	18.0636	222.815	23.68	27.7763	0	17.4709
	4	10		207.963	54.0094	3.22405	20.1998	161.095	16.1448	422.171	295.953	6.0446	125.899	14.0463	27.6505	0	5.37387
napA::LiSDP1_9	1	10		319.882	112.661	4.01278	79.2367	358.671	26.9646	498.883	320.563	42.7222	336.686	32.7529	26.5803	6.73808	25.8934
	2	10		223.026	86.724	2.85742	67.5285	294.123	19.9303	383.094	223.509	34.9052	257.673	24.2815	19.2715	5.61353	18.1685
	3	10		254.514	88.8786	3.26422	65.6282	298.971	22.9755	400.659	239.529	34.1926	256.836	26.1496	20.8072	5.55233	18.9777
	4	10		302.098	127.256	4.81223	91.8426	360.902	27.2671	563.74	369.759	48.8053	374.701	36.822	33.2889	7.54073	28.787
Normalized for molecular weight
				Fatty acids
				15:0	16:0	16:1 (9Z)	18:0	18:1 (9Z)	18:1 (11Z)	18:2 (9,12Z)	18:3 (9,12,15Z)	20:0	20:1 (11Z)	20:1(13)	20:2	22:0	22:1
				Molecular weight [g/mol]
line	batch number	number of seeds		256	270	268	298	296	296	294	292	326	324	324	322	354	352
WT EVC	1	10		1.00668	0.290169	0.00980955	0.134765	0.450401	0.0448058	0.984014	0.707188	0.0647814	0.539142	0.0529463	0.0567338	0.00923506	0.0458104
	2	10		0.743703	0.268296	0.00924897	0.140251	0.427301	0.0431683	0.944446	0.663346	0.0598668	0.509454	0.0505645	0.0529237	0.00811186	0.0415971
	3	10		0.833296	0.278039	0.00968416	0.135386	0.464301	0.0446596	1.00081	0.687978	0.0619877	0.535446	0.0508793	0.0536805	0.00873679	0.0420344
	4	10		1.04181	0.433433	0.0138728	0.261719	0.845327	0.0720727	1.68718	1.21015	0.110556	0.964152	0.0894172	0.0940173	0.0152335	0.0754714
sdp1/sdp1-L EVC	1	10		0.734668	0.235228	0.00844762	0.103431	0.421975	0.0438662	0.870664	0.652746	0.0549052	0.493187	0.0473604	0.0486016	0.00772822	0.0387781
	2	10		1.18814	0.316489	0.0109863	0.132658	0.492085	0.0574554	1.11451	0.726097	0.0693813	0.591217	0.0709345	0.0661732	0.00996608	0.0510674
	3	10		0.899496	0.273536	0.00978288	0.119565	0.461633	0.0491856	1.02453	0.713239	0.0651104	0.572415	0.0572226	0.0590515	0.00885341	0.0468465
	4	10		0.775915	0.269664	0.00899974	0.118849	0.424913	0.0452155	0.9472	0.686325	0.0576356	0.511304	0.0528089	0.05464	0.00830593	0.0410597
35S::LiSDP1_2	1	10		1.82117	0.552139	0.0191493	0.249298	0.99505	0.10444	2.25917	1.49916	0.125484	1.0968	0.118257	0.127094	0.0179408	0.0851434
	2	10		1.30298	0.387288	0.0129814	0.190559	0.759414	0.0733897	1.66093	1.05307	0.0912248	0.785075	0.0814301	0.0885557	0.0132873	0.054247
	3	10		1.4706	0.513481	0.0172901	0.246243	0.965599	0.0937188	2.11932	1.43527	0.119418	1.07798	0.111615	0.124786	0.0166791	0.0761566
35S::LiSDP1_9	1	10		0.794416	0.272662	0.00988075	0.142919	0.555874	0.0596196	1.17878	0.788265	0.0749091	0.622347	0.0707592	0.0726294	0.0101181	0.0478091
	2	10		0.79488	0.315521	0.0112945	0.16169	0.592859	0.0645306	1.26933	0.849079	0.0825622	0.693744	0.0779482	0.0690563	0.0116841	0.0530433
	3	10		0.667087	0.263668	0.00931543	0.145451	0.557269	0.0561042	1.07636	0.685336	0.069036	0.548822	0.0649143	0.0552441	0.00992718	0.0415676
	4	10		0.633527	0.232274	0	0.12209	0.433128	0.0490861	0.947692	0.611481	0.0596748	0.476602	0.06246	0.051959	0.00867462	0.038879
35S::LiSDP1_10	1	10		0.865976	0.290574	0	0.191026	0.689205	0.0573768	1.00118	0.628403	0.0903851	0.653344	0.0638209	0.0560957	0.0123866	0.049258
	2	10		1.36498	0.477862	0.0163526	0.285331	0.977519	0.0941621	1.96706	1.3895	0.148469	1.16541	0.112585	0.110066	0.0204137	0.0962159
	3	10		1.32146	0.550864	0.0142218	0.431394	0.816235	0.0931174	1.57732	0.985741	0.142308	1.03982	0.104234	0.105493	0.0194666	0.0907047
	4	10		0.835304	0.274372	0.00957431	0.15814	0.552029	0.0551479	1.1086	0.793412	0.0829118	0.655977	0.0633375	0.0628215	0.0112628	0.0536832
napA::LiSDP1_1	1	10		0.75174	0.276808	0.00869756	0.174448	0.560232	0.045243	0.908155	0.655424	0.081373	0.595058	0.0603993	0.0612124	0.0115741	0.0510556
	2	10		0.875626	0.242894	0	0.181712	0.396659	0.0377128	0.705425	0.482807	0.0798285	0.489358	0.0503724	0.049496	0.0100931	0.0413174
	3	10		0.823677	0.218332	0	0.131195	0.477619	0.0416564	0.808806	0.572831	0.0720686	0.506819	0.0499127	0.0460771	0.0101336	0.0402161
	4	10		0.740788	0.2025	0	0.120803	0.448506	0.0397143	0.754612	0.533863	0.0663604	0.477385	0.0495448	0.0450174	0.00983641	0.0375717
napA::LiSDP1_4	1	10		0.980803	0.332749	0.011233	0.173935	0.67712	0.0640082	1.26623	0.893252	0.0993267	0.761626	0.0793543	0.0722424	0.0132508	0.0593101
	2	10		0.90416	0.282911	0.00996312	0.139224	0.558673	0.0554431	1.10935	0.762299	0.0806799	0.694064	0.0716148	0.070971	0.011258	0.0563253
	3	10		0.67727	0.254829	0	0.138744	0.523078	0.0479727	0.945178	0.618179	0.0773536	0.623476	0.0583823	0.0597806	0.0105941	0.0498672
	4	10		0.824015	0.293708	0.00962353	0.156562	0.646304	0.0558116	1.12419	0.778835	0.08424	0.707348	0.069652	0.0643139	0.0120544	0.053926
napA::LiSDP1_3	1	10		0.918264	0.304747	0.0105659	0.166391	0.515092	0.0575952	1.17463	0.722824	0.0900713	0.659726	0.0746964	0.0722977	0.0125637	0.060481
	2	10		0.842706	0.26572	0.00933493	0.143916	0.451346	0.0483275	1.01429	0.653205	0.0791062	0.586828	0.0636816	0.0622967	0.0106152	0.0499574
	3	10		1.02922	0.314446	0.0135931	0.139997	0.609663	0.0718519	1.56126	1.08772	0.0554097	0.687701	0.0730863	0.0862619	0	0.0496333
	4	10		0.812354	0.200035	0.01203	0.0677844	0.54424	0.0545433	1.43596	1.01354	0.0185417	0.388576	0.0433528	0.0858711	0	0.0152667
napA::LiSDP1_9	1	10		1.24954	0.417263	0.0149731	0.265895	1.21173	0.0910967	1.69688	1.09782	0.13105	1.03915	0.101089	0.0825476	0.0190341	0.0735609
	2	10		0.871196	0.3212	0.010662	0.226606	0.993658	0.0673322	1.30304	0.76544	0.107071	0.795288	0.0749429	0.0598494	0.0158574	0.0516151
	3	10		0.994196	0.32918	0.0121799	0.220229	1.01004	0.0776199	1.36278	0.820306	0.104885	0.792705	0.0807086	0.0646188	0.0156845	0.0539139
	4	10		1.18007	0.471319	0.0179561	0.308197	1.21926	0.0921187	1.91748	1.2663	0.14971	1.15649	0.113648	0.103382	0.0213015	0.0817814
Absolute amount based on internal standard (TAG(15:0/15:0/15:0) added)
					Fatty acids
line	batch number	number of seeds	transesterified 15:0 fatty acids theoretically present in sample [µg]	15:0	16:0	16:1 (9Z)	18:0	18:1 (9Z)	18:1 (11Z)	18:2 (9,12Z)	18:3 (9,12,15Z)	20:0	20:1 (11Z)	20:1(13)	20:2	22:0	22:1
WT EVC	1	10	18.92		5.45359	0.184366	2.53285	8.46507	0.842103	18.4941	13.2913	1.21753	10.1329	0.9951	1.06628	0.173568	0.860983
	2	10	18.92		6.82553	0.235296	3.56801	10.8706	1.09821	24.0269	16.8757	1.52303	12.9606	1.28637	1.34639	0.206368	1.05824
	3	10	18.92		6.31287	0.219879	3.07394	10.542	1.014	22.7235	15.6206	1.40743	12.1573	1.15522	1.21882	0.198369	0.954392
	4	10	18.92		7.87142	0.251939	4.75298	15.3517	1.30889	30.6403	21.9772	2.00777	17.5096	1.62387	1.70742	0.27665	1.37061
sdp1/sdp1-L EVC	1	10	18.92		6.05785	0.217553	2.66368	10.8672	1.12969	22.4223	16.8102	1.41398	12.7011	1.21968	1.25164	0.199026	0.998658
	2	10	18.92		5.03978	0.174946	2.11245	7.83599	0.914922	17.7475	11.5624	1.10483	9.41458	1.12956	1.05375	0.1587	0.8132
	3	10	18.92		5.75355	0.205773	2.51493	9.70998	1.03457	21.5499	15.0023	1.36953	12.0402	1.20362	1.24209	0.186223	0.985369
	4	10	18.92		6.57551	0.219451	2.89802	10.3611	1.10254	23.0967	16.7354	1.40539	12.4677	1.2877	1.33235	0.202533	1.0012
35S::LiSDP1_2	1	10	18.92		5.73615	0.198941	2.58995	10.3375	1.08502	23.4704	15.5747	1.30365	11.3946	1.22857	1.32037	0.186386	0.884551
	2	10	18.92		5.62365	0.188498	2.76703	11.0271	1.06566	24.1177	15.2912	1.32464	11.3998	1.18242	1.28588	0.19294	0.787699
	3	10	18.92		6.60619	0.222446	3.16804	12.4229	1.20574	27.2661	18.4655	1.53637	13.8687	1.43598	1.60543	0.214586	0.979793
35S::LiSDP1_9	1	10	18.92		6.49377	0.235322	3.40378	13.2388	1.41991	28.0742	18.7735	1.78405	14.822	1.68522	1.72976	0.240975	1.13863
	2	10	18.92		7.51014	0.268836	3.8486	14.1114	1.53598	30.2129	20.2101	1.96517	16.5127	1.85535	1.6437	0.278109	1.26255
	3	10	18.92		7.47819	0.264205	4.12531	15.8053	1.59123	30.5279	19.4376	1.95801	15.5658	1.84111	1.56684	0.281556	1.17895
	4	10	18.92		6.93675	0	3.64617	12.9352	1.46593	28.3024	18.2616	1.78216	14.2335	1.86534	1.55173	0.259063	1.1611
35S::LiSDP1_10	1	10	18.92		6.34852	0	4.17358	15.0579	1.25358	21.8741	13.7295	1.97475	14.2744	1.39437	1.22559	0.270626	1.0762
	2	10	18.92		6.62364	0.226663	3.95497	13.5494	1.30518	27.2654	19.2599	2.05792	16.1537	1.56055	1.52563	0.282954	1.33365
	3	10	18.92		7.88697	0.20362	6.17647	11.6864	1.3332	22.5832	14.1133	2.03749	14.8876	1.49237	1.51039	0.278712	1.29866
	4	10	18.92		6.21466	0.216862	3.58193	12.5037	1.24912	25.1102	17.9711	1.87799	14.8582	1.43462	1.42294	0.255108	1.21595
napA::LiSDP1_1	1	10	18.92		6.96678	0.218903	4.39055	14.1001	1.13869	22.8567	16.4959	2.04802	14.9766	1.52015	1.54061	0.2913	1.28498
	2	10	18.92		5.2483	0	3.92633	8.57076	0.814876	15.2424	10.4322	1.72489	10.5738	1.08842	1.06948	0.218085	0.892761
	3	10	18.92		5.01512	0	3.01356	10.971	0.956856	18.5784	13.158	1.65543	11.6417	1.1465	1.0584	0.232771	0.923769
	4	10	18.92		5.17193	0	3.08536	11.455	1.01432	19.2731	13.6351	1.69487	12.1926	1.26539	1.14976	0.251226	0.959596
napA::LiSDP1_4	1	10	18.92		6.41884	0.216689	3.35527	13.0619	1.23474	24.4261	17.2311	1.91604	14.692	1.53077	1.39358	0.255613	1.14411
	2	10	18.92		5.92005	0.208483	2.91332	11.6905	1.16017	23.2138	15.9515	1.68827	14.5236	1.49857	1.4851	0.235578	1.17864
	3	10	18.92		7.11882	0	3.87591	14.6125	1.34015	26.4042	17.2693	2.16093	17.4173	1.63095	1.67001	0.295955	1.39307
	4	10	18.92		6.74375	0.220963	3.59479	14.8396	1.28148	25.8122	17.8826	1.93421	16.2412	1.59926	1.4767	0.276778	1.23818
napA::LiSDP1_3	1	10	18.92		6.27903	0.217701	3.42834	10.613	1.1867	24.2022	14.8931	1.85584	13.5931	1.53905	1.48963	0.258865	1.24616
	2	10	18.92		5.96581	0.209583	3.23113	10.1334	1.08502	22.7724	14.6654	1.77605	13.1752	1.42975	1.39865	0.238327	1.12162
	3	10	18.92		5.78038	0.24988	2.57354	11.2073	1.32084	28.7004	19.9953	1.01858	12.6419	1.34353	1.58573	0	0.912398
	4	10	18.92		4.65887	0.280183	1.57872	12.6755	1.27033	33.4439	23.6057	0.431842	9.05006	1.0097	1.99997	0	0.355566
napA::LiSDP1_9	1	10	18.92		6.31802	0.226716	4.02607	18.3475	1.37935	25.6934	16.6227	1.9843	15.7344	1.53065	1.2499	0.288207	1.11383
	2	10	18.92		6.97559	0.23155	4.92126	21.5795	1.46227	28.2985	16.6233	2.32529	17.2715	1.62755	1.29977	0.34438	1.12094
	3	10	18.92		6.26445	0.231789	4.19106	19.2215	1.47714	25.9344	15.6108	1.99601	15.0855	1.53592	1.22973	0.298484	1.02601
	4	10	18.92		7.55663	0.287889	4.94131	19.5484	1.47694	30.7429	20.3025	2.40029	18.5419	1.82212	1.65752	0.341526	1.3112
Absolute amount by seed
					Fatty acids
line	batch number	number of seeds		15:0	16:0	16:1 (9Z)	18:0	18:1 (9Z)	18:1 (11Z)	18:2 (9,12Z)	18:3 (9,12,15Z)	20:0	20:1 (11Z)	20:1(13)	20:2	22:0	22:1	SUM	AVERAGE
WT EVC	1	10			0.545359	0.0184366	0.253285	0.846507	0.0842103	1.84941	1.32913	0.121753	1.01329	0.09951	0.106628	0.0173568	0.0860983	6.37097	8.22099
	2	10			0.682553	0.0235296	0.356801	1.08706	0.109821	2.40269	1.68757	0.152303	1.29606	0.128637	0.134639	0.0206368	0.105824	8.18814
	3	10			0.631287	0.0219879	0.307394	1.0542	0.1014	2.27235	1.56206	0.140743	1.21573	0.115522	0.121882	0.0198369	0.0954392	7.65983
	4	10			0.787142	0.0251939	0.475298	1.53517	0.130889	3.06403	2.19772	0.200777	1.75096	0.162387	0.170742	0.027665	0.137061	10.665
sdp1/sdp1-L EVC	1	10			0.605785	0.0217553	0.266368	1.08672	0.112969	2.24223	1.68102	0.141398	1.27011	0.121968	0.125164	0.0199026	0.0998658	7.79526	7.21247
	2	10			0.503978	0.0174946	0.211245	0.783599	0.0914922	1.77475	1.15624	0.110483	0.941458	0.112956	0.105375	0.01587	0.08132	5.90626
	3	10			0.575355	0.0205773	0.251493	0.970998	0.103457	2.15499	1.50023	0.136953	1.20402	0.120362	0.124209	0.0186223	0.0985369	7.2798
	4	10			0.657551	0.0219451	0.289802	1.03611	0.110254	2.30967	1.67354	0.140539	1.24677	0.12877	0.133235	0.0202533	0.10012	7.86856
35S::LiSDP1_2	1	10			0.573615	0.0198941	0.258995	1.03375	0.108502	2.34704	1.55747	0.130365	1.13946	0.122857	0.132037	0.0186386	0.0884551	7.53108	8.01877
	2	10			0.562365	0.0188498	0.276703	1.10271	0.106566	2.41177	1.52912	0.132464	1.13998	0.118242	0.128588	0.019294	0.0787699	7.62543
	3	10			0.660619	0.0222446	0.316804	1.24229	0.120574	2.72661	1.84655	0.153637	1.38687	0.143598	0.160543	0.0214586	0.0979793	8.89979
35S::LiSDP1_9	1	10			0.649377	0.0235322	0.340378	1.32388	0.141991	2.80742	1.87735	0.178405	1.4822	0.168522	0.172976	0.0240975	0.113863	9.30399	9.70696
	2	10			0.751014	0.0268836	0.38486	1.41114	0.153598	3.02129	2.02101	0.196517	1.65127	0.185535	0.16437	0.0278109	0.126255	10.1216
	3	10			0.747819	0.0264205	0.412531	1.58053	0.159123	3.05279	1.94376	0.195801	1.55658	0.184111	0.156684	0.0281556	0.117895	10.1622
	4	10			0.693675	0	0.364617	1.29352	0.146593	2.83024	1.82616	0.178216	1.42335	0.186534	0.155173	0.0259063	0.11611	9.24009
35S::LiSDP1_10	1	10			0.634852	0	0.417358	1.50579	0.125358	2.18741	1.37295	0.197475	1.42744	0.139437	0.122559	0.0270626	0.10762	8.2653	8.77883
	2	10			0.662364	0.0226663	0.395497	1.35494	0.130518	2.72654	1.92599	0.205792	1.61537	0.156055	0.152563	0.0282954	0.133365	9.50995
	3	10			0.788697	0.020362	0.617647	1.16864	0.13332	2.25832	1.41133	0.203749	1.48876	0.149237	0.151039	0.0278712	0.129866	8.54884
	4	10			0.621466	0.0216862	0.358193	1.25037	0.124912	2.51102	1.79711	0.187799	1.48582	0.143462	0.142294	0.0255108	0.121595	8.79124
napA::LiSDP1_1	1	10			0.696678	0.0218903	0.439055	1.41001	0.113869	2.28567	1.64959	0.204802	1.49766	0.152015	0.154061	0.02913	0.128498	8.78292	7.17828
	2	10			0.52483	0	0.392633	0.857076	0.0814876	1.52424	1.04322	0.172489	1.05738	0.108842	0.106948	0.0218085	0.0892761	5.98022
	3	10			0.501512	0	0.301356	1.0971	0.0956856	1.85784	1.3158	0.165543	1.16417	0.11465	0.10584	0.0232771	0.0923769	6.83516
	4	10			0.517193	0	0.308536	1.1455	0.101432	1.92731	1.36351	0.169487	1.21926	0.126539	0.114976	0.0251226	0.0959596	7.11482
napA::LiSDP1_4	1	10			0.641884	0.0216689	0.335527	1.30619	0.123474	2.44261	1.72311	0.191604	1.4692	0.153077	0.139358	0.0255613	0.114411	8.68767	8.92188
	2	10			0.592005	0.0208483	0.291332	1.16905	0.116017	2.32138	1.59515	0.168827	1.45236	0.149857	0.14851	0.0235578	0.117864	8.16675
	3	10			0.711882	0	0.387591	1.46125	0.134015	2.64042	1.72693	0.216093	1.74173	0.163095	0.167001	0.0295955	0.139307	9.51891
	4	10			0.674375	0.0220963	0.359479	1.48396	0.128148	2.58122	1.78826	0.193421	1.62412	0.159926	0.14767	0.0276778	0.123818	9.31418
napA::LiSDP1_3	1	10			0.627903	0.0217701	0.342834	1.0613	0.11867	2.42022	1.48931	0.185584	1.35931	0.153905	0.148963	0.0258865	0.124616	8.08027	8.39237
	2	10			0.596581	0.0209583	0.323113	1.01334	0.108502	2.27724	1.46654	0.177605	1.31752	0.142975	0.139865	0.0238327	0.112162	7.72023
	3	10			0.578038	0.024988	0.257354	1.12073	0.132084	2.87004	1.99953	0.101858	1.26419	0.134353	0.158573	0	0.0912398	8.73297
	4	10			0.465887	0.0280183	0.157872	1.26755	0.127033	3.34439	2.36057	0.0431842	0.905006	0.10097	0.199997	0	0.0355566	9.03603
napA::LiSDP1_9	1	10			0.631802	0.0226716	0.402607	1.83475	0.137935	2.56934	1.66227	0.19843	1.57344	0.153065	0.12499	0.0288207	0.111383	9.45151	10.0908
	2	10			0.697559	0.023155	0.492126	2.15795	0.146227	2.82985	1.66233	0.232529	1.72715	0.162755	0.129977	0.034438	0.112094	10.4081
	3	10			0.626445	0.0231789	0.419106	1.92215	0.147714	2.59344	1.56108	0.199601	1.50855	0.153592	0.122973	0.0298484	0.102601	9.41028
	4	10			0.755663	0.0287889	0.494131	1.95484	0.147694	3.07429	2.03025	0.240029	1.85419	0.182212	0.165752	0.0341526	0.13112	11.0931
		4-7	0.855843	0.00679558	0.606964	1.8367	0.165016	3.28329	2.30263	0.273122	2.08601	0.196136	0.188295	0.0365552	0.160619	11.998
		6-11 (r.)	0.602831	0.0216531	0.295079	1.10488	0.105495	2.10018	1.3064	0.148948	1.24834	0.11943	0.114169	0.0191482	0.0993853	7.28595
		11-1	0.662171	0.0241322	0.389083	1.7875	0.132887	2.67174	1.95581	0.196237	1.67428	0.147309	0.139177	0.0266418	0.123861	9.93083
		11-2	0.598867	0.0203295	0.284167	1.12625	0.111881	2.49514	1.64438	0.138822	1.2221	0.128232	0.14039	0.0197971	0.0884014	8.01877
		11-3	0.754036	0.0184749	0.458233	1.45222	0.156395	3.14339	2.18775	0.214439	1.69905	0.194424	0.183036	0.0299291	0.133808	10.6252
		11-9	0.710471	0.0192091	0.375596	1.40227	0.150326	2.92793	1.91707	0.187235	1.52835	0.181175	0.162301	0.0264926	0.118531	9.70696
		11-10	0.676845	0.0161786	0.447174	1.31993	0.128527	2.42082	1.62684	0.198704	1.50435	0.147048	0.142114	0.027185	0.123111	8.77883
		15-1	0.560053	0.00547256	0.360395	1.12742	0.0981184	1.89876	1.34303	0.17808	1.23462	0.125511	0.120456	0.0248346	0.101528	7.17828
		15-4	0.655036	0.0161534	0.343482	1.35511	0.125413	2.49641	1.70836	0.192486	1.57185	0.156489	0.150635	0.0265981	0.12385	8.92188
		16-6 (ge)	0.67601	0.0192958	0.391286	1.33403	0.127567	2.22306	1.50369	0.194094	1.47791	0.14826	0.126314	0.0269897	0.110101	8.35862
		15-3	0.567102	0.0239337	0.270294	1.11573	0.121572	2.72797	1.82899	0.127058	1.2115	0.133051	0.16185	0.0124298	0.0908935	8.39237
		15-9	0.677867	0.0244486	0.451992	1.96742	0.144892	2.76673	1.72898	0.217647	1.66583	0.162906	0.135923	0.0318149	0.114299	10.0908
		Standardabw absolut
			16:0	16:1 (9Z)	18:0	18:1 (9Z)	18:1 (11Z)	18:2 (9,12Z)	18:3 (9,12,15Z)	20:0	20:1 (11Z)	20:1(13)	20:2	22:0	22:1	Summe
			0.101046	0.00288151	0.0946956	0.289895	0.0193964	0.50344	0.367113	0.0336971	0.311577	0.0267174	0.0273575	0.00442043	0.0221538	1.79925
			0.0641652	0.00205666	0.0329995	0.132588	0.00957633	0.238979	0.245647	0.0147002	0.151906	0.00649133	0.0117972	0.00198895	0.00912029	0.909361
			0.0270078	0.00661293	0.0168251	0.108699	0.00790067	0.266241	0.216161	0.00606963	0.0632735	0.00973871	0.00768749	0.000716668	0.00678818	0.609168
			0.131741	0	0.0841875	0.18518	0.0104369	0.219032	0.16813	0.0158721	0.170303	0.0176468	0.018436	0.002773	0.011833	0.735198
			0.0619267	0.0135912	0.0763381	0.0758557	0.00738125	0.0906966	0.0390052	0.012871	0.0443426	0.00845775	0.00472677	0.00171104	0.0047354	0.194513
			0.0255627	0.0017482	0.0202421	0.0243105	0.00164552	0.0733226	0.0489803	0.00773331	0.0203328	0.0050362	0.00575672	0.0012799	0.0041533	0.206467
			0.0842185	0.00252452	0.0518923	0.217075	0.0180432	0.277383	0.299214	0.0186511	0.19231	0.0167473	0.0235344	0.00243363	0.0141858	1.19635
			0.0537746	0.00173878	0.0296186	0.106244	0.00759048	0.203054	0.175658	0.0128732	0.142697	0.0135059	0.0175385	0.00147575	0.00960484	0.764446
			0.0628216	0.0123383	0.067524	0.235563	0.0195315	0.465678	0.344281	0.0313585	0.282072	0.0250095	0.0260303	0.00440627	0.0187306	1.5465
			0.0484877	0.0128916	0.0306097	0.128878	0.00756076	0.126982	0.0843754	0.0103092	0.0984236	0.0084941	0.00817697	0.00187827	0.00540742	0.503152
			0.0764871	0.010827	0.116244	0.145483	0.00408453	0.246636	0.276519	0.00808556	0.0792219	0.00722718	0.0137995	0.00122769	0.0114462	0.532699
			0.0915991	0.0109451	0.0668372	0.226707	0.0134357	0.312226	0.248345	0.0180402	0.187798	0.0191427	0.0227701	0.0031684	0.0181865	1.1736
			0.050831	0.0107814	0.0407609	0.147062	0.00760509	0.143136	0.0811668	0.0193105	0.137118	0.0060848	0.0116667	0.00261204	0.0110131	0.615198
			0.0610803	0.00702285	0.0734052	0.286822	0.0158571	0.75744	0.682056	0.0193125	0.278443	0.0295226	0.041216	0.00282157	0.0223482	1.96053
			0.070545	0.00323162	0.0833829	0.110335	0.0103208	0.482366	0.431433	0.067454	0.208007	0.0228345	0.0265537	0.0143772	0.0393778	0.59986
			0.0611181	0.00290297	0.0479819	0.136764	0.00469035	0.236339	0.206437	0.0217361	0.155467	0.0136176	0.0201027	0.00289699	0.0120161	0.811816

## Sheet: ratio
Seedling absolute values [µg/seedling]				Average seed absolute values [µg/seed]				Seedling/seed [%]		Average	SEM
	SUM
WT EVC	1.20377			8.22099				14.6426		10.1639	1.81076
	0.477							5.80222
	0.860173							10.4631
	0.801337							9.74745
sdp1/sdp1-L EVC	5.7565			7.21247				79.8132		80.5442	0.820298
	5.72657							79.3981
	5.98469							82.9769
	5.76915							79.9886
35S::LiSDP1_2	3.97153			8.01877				49.528		51.381	2.38622
	4.15334							51.7952
	3.72531							46.4574
	4.63032							57.7435
35S::LiSDP1_9	4.46237			9.70696				45.9708		38.9135	2.41033
	3.43058							35.3414
	3.67942							37.905
	3.53691							36.4369
35S::LiSDP1_10	6.71475			8.77883				76.4879		65.6962	4.32593
	5.53193							63.0144
	5.92337							67.4733
	4.8994							55.8092
napA::LiSDP1_1	4.51499			7.17828				62.8979		57.1956	6.39242
	4.36773							60.8465
	4.7861							66.6747
	2.75382							38.3632
napA::LiSDP1_4	4.55059			8.92188				51.0048		54.1174	5.78635
	6.25996							70.1641
	3.80099							42.6031
	4.7016							52.6975
napA::LiSDP1_3	5.97613			8.39237				71.209		76.8474	4.5485
	6.16707							73.4842
	7.20478							85.8491
napA::LiSDP1_9	5.79432			10.0908				57.422		74.192	6.52845
	7.63075							75.6212
	7.51046							74.4291
	9.0106							89.2955
